# Supplementary material for: Identification of allosteric disulfides from labile bonds in X-ray structures
Source: R Soc Open Sci. 2018 Feb 7;5(2):171058. doi: 10.1098/rsos.171058 (PMC5830721; doi:10.1098/rsos.171058)
Supplement: Table S1 [file rsos171058supp2.xlsx]

## Sheet: Sheet1
PDB	Header	Compound	Organism	Experiment	Cys1 chain	Cys1 residue	Cys1 secondary structure	Cys1 solvent accessibility, ~Å²	Cys2 chain	Cys2 residue	Cys2 secondary structure	Cys2 solvent accessibility, ~Å²	Resolution	R-factor	chi1 angle, degree	chi2 angle, degree	chi3 angle, degree	chi2' angle, degree	chi1' angle, degree	α1 angle, degree	α2 angle, degree	Dihedral strain energy, kJ/mol	Distance between α-carbon atoms of the Cys residues, Å	Distance between sulfur atoms of the Cys residues, Å	Disulfide bond classification	Uniprot ID	Subcellular location
5D2N	IMMUNE SYSTEM	C25 ALPHA;	HOMO SAPIENS	X-RAY DIFFRACTION	C	131	extended strand, participates in beta ladder	1	C	181	alpha helix	7	2	0.253	-59.0061	-99.6994	-81.3711	-47.179	-67.5988	110.484	122.177	9.86522	5.97572	1.83187	.-LHSpiral
4I53	VIRAL PROTEIN/INHIBITOR	HIV-1 GLYCOPROTEIN;	HUMAN IMMUNODEFICIENCY VIRUS TYPE 1	X-RAY DIFFRACTION	A	378	extended strand, participates in beta ladder	0	A	445	extended strand, participates in beta ladder	28	2	0.273	-165.83	38.5934	119.927	100.731	-83.7444	117.996	87.4489	28.9631	5.99039	1.83568	.-RHSpiral	C6G099	Membrane
1Y75	HYDROLASE	PHOSPHOLIPASE A2 ISOFORM 5;	NAJA SAGITTIFERA	X-RAY DIFFRACTION	A	61	loops or irregular	12	A	86	alpha helix	8	2.3	0.256	-158.408	56.6087	87.1717	69.3055	170.501	111.892	102.342	8.57961	5.69947	1.84256	.+/-RHSpiral	Q5G291	Secreted
5G38	PHOTOSYNTHESIS	PHOTOSYSTEM II MANGANESE-STABILIZING POLYPEPTIDE;	THERMOSYNECHOCOCCUS ELONGATUS	X-RAY DIFFRACTION	A	19	loops or irregular	42	A	44	extended strand, participates in beta ladder	0	1	0.1844	-68.7083	-67.3343	-82.8799	-86.349	178.976	105.247	110.742	6.60668	5.88628	1.84896	.+/-LHSpiral	P0A432	NA
1Y75	HYDROLASE	PHOSPHOLIPASE A2 ISOFORM 5;	NAJA SAGITTIFERA	X-RAY DIFFRACTION	A	29	residue in isolated beta-bridge	6	A	45	alpha helix	6	2.3	0.256	-62.3146	-43.5233	78.3557	155.712	-63.3496	114.747	115.462	6.86987	5.12383	1.85291	.-RHHook	Q5G291	Secreted
4Z0X	IMMUNE SYSTEM	ANTIBODY HC26AM LIGHT CHAIN VARIABLE DOMAIN;	HOMO SAPIENS	X-RAY DIFFRACTION	B	47	loops or irregular	0	B	121	extended strand, participates in beta ladder	0	2	0.27	-81.0554	-26.9532	-110.692	-79.2983	-76.268	120.034	105.11	22.6414	6.07825	1.85423	.-LHSpiral
4A5G	OXIDOREDUCTASE	ANIONIC PEROXIDASE;	RAPHANUS SATIVUS	X-RAY DIFFRACTION	A	46	alpha helix	0	A	51	bend	0	2	0.1852	-62.3376	-78.7571	113.342	-79.5584	-44.2725	106.092	114.109	16.0803	3.95987	1.85671	.-RHStaple	K7N5L9	Secreted
3S1B	SIGNALING PROTEIN	VASCULAR ENDOTHELIAL GROWTH FACTOR A;	HOMO SAPIENS	X-RAY DIFFRACTION	A	5	alpha helix	5	A	34	loops or irregular	63	2	0.251	-84.5733	-149.521	121.96	149.324	-150.469	108.594	100.644	36.0191	6.52767	1.86997	.-RHHook
4JNI	HYDROLASE/HYDROLASE INHIBITOR	UROKINASE-TYPE PLASMINOGEN ACTIVATOR;	HOMO SAPIENS	X-RAY DIFFRACTION	U	50	hydrogen bonded turn	32	U	111	loops or irregular	29	1	0.276	-55.0168	-61.5546	99.6513	-168.03	-70.5443	99.29	110.351	6.88451	4.45522	1.87527	.-RHStaple	P00749	Secreted
1GPI	HYDROLASE	EXOGLUCANASE I;	PHANEROCHAETE CHRYSOSPORIUM	X-RAY DIFFRACTION	A	135	hydrogen bonded turn	39	A	394	bend	5	1.32	0.242	-80.3044	-75.9267	-83.343	-72.8463	-65.8473	105.317	109.83	9.01956	5.88513	1.88739	.-LHSpiral	Q7LIJ0	NA
1PP2	HYDROLASE	CALCIUM-FREE PHOSPHOLIPASE A2;	CROTALUS ATRO	X-RAY DIFFRACTION	R	84	extended strand, participates in beta ladder	19	R	96	alpha helix	0	2.5	NULL	-82.8202	-63.9249	-79.63	-91.0934	172.578	107.918	105.325	12.5935	5.80839	1.89243	.+/-LHSpiral	P00624	Secreted
2Q87	IMMUNE SYSTEM	CMRF35-H ANTIGEN;	HOMO SAPIENS	X-RAY DIFFRACTION	A	19	extended strand, participates in beta ladder	0	A	86	extended strand, participates in beta ladder	0	1.7	0.274	-74.7356	178.194	66.2688	173.808	-89.1974	102.022	104.651	15.5003	6.17309	1.89664	.-RHSpiral	Q9UGN4	Membrane
4M9O	IMMUNE SYSTEM	BETA-2-MICROGLOBULIN;	DANIO RERIO	X-RAY DIFFRACTION	A	25	extended strand, participates in beta ladder	0	A	80	extended strand, participates in beta ladder	0	2	0.231	-175.477	157.72	-70.6013	171.686	175.971	106.3	116.758	6.95563	6.28996	1.89753	.+/-LHStaple	Q04475	Secreted
1PP2	HYDROLASE	CALCIUM-FREE PHOSPHOLIPASE A2;	CROTALUS ATRO	X-RAY DIFFRACTION	R	44	alpha helix	4	R	105	alpha helix	39	2.5	NULL	-53.33	-76.2908	-74.2719	-78.4004	179.5	104.8	111.125	6.55724	5.79818	1.90814	.+/-LHSpiral	P00624	Secreted
5WT9	IMMUNE SYSTEM	HEAVY CHAIN OF NIVOLUMAB;	HOMO SAPIENS	X-RAY DIFFRACTION	H	140	extended strand, participates in beta ladder	0	H	196	extended strand, participates in beta ladder	0	2	0.228	-69.3091	131.131	136.536	132.883	-94.5625	90.6051	101.471	46.0176	6.70719	1.90829	.-RHSpiral
2AAI	GLYCOSIDASE	RICIN (A CHAIN);	NOT GIVEN	X-RAY DIFFRACTION	B	63	extended strand, participates in beta ladder	0	B	80	hydrogen bonded turn	19	2.5	NULL	-62.8872	50.9869	121.461	-84.7419	-49.9417	112.817	93.2513	17.7247	5.28212	1.90877	.-RHHook	P02879	NA
2Z23	PEPTIDE BINDING PROTEIN	PERIPLASMIC OLIGOPEPTIDE-BINDING PROTEIN;	YERSINIA PESTIS	X-RAY DIFFRACTION	A	271	extended strand, participates in beta ladder	1	A	417	extended strand, participates in beta ladder	2	2	0.239	-65.0173	-139.041	127.968	-61.1067	-81.8885	98.4194	85.3653	27.56	4.07565	1.9159	.-RHStaple
4X7F	VIRAL PROTEIN	CAPSID PROTEIN;	NORWALK VIRUS	X-RAY DIFFRACTION	C	22	extended strand, participates in beta ladder	0	C	95	extended strand, participates in beta ladder	0	1	0.187	164.757	120.949	71.2261	160.234	65.0003	100.982	103.394	16.6774	6.23353	1.91611	.+RHSpiral
1QI9	OXIDOREDUCTASE	PROTEIN (VANADIUM BROMOPEROXIDASE);	ASCOPHYLLUM NODOSU	X-RAY DIFFRACTION	A	41	loops or irregular	22	B	3	loops or irregular	30	2.05	0.219	-59.608	-70.0808	-93.3998	-77.656	65.9965	108.973	106.537	5.70235	6.00033	1.91903	.+/-LHSpiral	P81701	NA
3K7N	HYDROLASE	K-LIKE;	NAJA ATRA	X-RAY DIFFRACTION	A	316	hydrogen bonded turn	40	A	395	3-helix (3/10 helix)	36	2	0.241	-51.3235	-70.1533	-93.1531	-61.6397	84.1187	102.422	110.059	10.2849	5.91385	1.91957	.+/-LHSpiral	D3TTC1	Secreted
1PI2	SERINE PROTEINASE INHIBITOR	BOWMAN-BIRK INHIBITOR (PI-II);	GLYCINE MA	X-RAY DIFFRACTION	A	30	loops or irregular	30	A	37	extended strand, participates in beta ladder	58	2.5	NULL	-60.2807	108.202	62.3536	83.4558	179.727	116.302	117.041	16.6998	6.21565	1.91971	.+/-RHSpiral	P01064	NA
2WN9	RECEPTOR	SOLUBLE ACETYLCHOLINE RECEPTOR;	APLYSIA CALIFORNICA	X-RAY DIFFRACTION	A	127	loops or irregular	0	A	140	extended strand, participates in beta ladder	9	1	0.20308	168.25	57.4898	79.303	175.805	-75.493	104.975	103.485	6.46236	5.41332	1.92016	.+/-RHSpiral	Q8WSF8	NA
5L0Q	HYDROLASE/IMMUNE SYSTEM	DISINTEGRIN AND METALLOPROTEINASE DOMAIN-CONTAINING PROTEIN	BOS TAURUS	X-RAY DIFFRACTION	F	147	extended strand, participates in beta ladder	0	F	202	extended strand, participates in beta ladder	0	2	0.251	-85.9006	174.404	-100.956	-150.897	94.8466	110.728	103.853	26.1511	6.63226	1.92297	.-/+LHHook
4NCD	CHAPERONE	GRAM-NEGATIVE PILI ASSEMBLY CHAPERONE, N-TERMINAL DOMAIN	ESCHERICHIA COLI	X-RAY DIFFRACTION	A	163	extended strand, participates in beta ladder	1	A	172	bend	15	2	0.256	-71.2017	-57.9186	98.3785	-129.423	-45.0965	114.268	110.008	15.912	4.42924	1.92524	.-RHStaple	N4NNE0	NA
2AAI	GLYCOSIDASE	RICIN (A CHAIN);	NOT GIVEN	X-RAY DIFFRACTION	B	20	extended strand, participates in beta ladder	0	B	39	loops or irregular	31	2.5	NULL	-64.777	68.582	109.958	-86.4864	-62.2357	111.445	103.406	12.2454	5.1331	1.92585	.-RHHook	P02879	NA
4EO1	VIRAL PROTEIN	ATTACHMENT PROTEIN G3P;	ENTEROBACTERIA PHAGE IKE	X-RAY DIFFRACTION	A	120	alpha helix	4	A	148	extended strand, participates in beta ladder	3	1	NOT GIVEN	-76.4808	-54.8611	-83.9599	-67.831	-60.7555	109.159	103.038	5.48485	5.56574	1.92646	.-LHSpiral	P03663	Membrane
5F7K	CELL ADHESION	ADHESIN BINDING FUCOSYLATED HISTO-BLOOD GROUP ANTIGEN;	HELICOBACTER PYLORI	X-RAY DIFFRACTION	D	23	extended strand, participates in beta ladder	0	D	96	extended strand, participates in beta ladder	0	2	0.207	163.354	128.37	70.4084	179.352	48.225	107.195	106.947	16.1544	6.4217	1.92735	.+RHSpiral
1POC	HYDROLASE	PHOSPHOLIPASE A2;	APIS MELLIFER	X-RAY DIFFRACTION	A	105	loops or irregular	60	A	113	loops or irregular	24	2	NULL	-177.366	87.9236	144.91	81.3516	-174.003	87.9891	88.8008	29.353	5.7601	1.92785	.-RHSpiral	P00630	Secreted
1PP2	HYDROLASE	CALCIUM-FREE PHOSPHOLIPASE A2;	CROTALUS ATRO	X-RAY DIFFRACTION	R	61	bend	4	R	91	alpha helix	9	2.5	NULL	67.1174	-90.7142	-71.7555	-90.7492	-175.058	102.952	114.954	12.8729	6.0932	1.93306	.+/-LHSpiral	P00624	Secreted
2X6M	IMMUNE SYSTEM	HEAVY CHAIN VARIABLE DOMAIN FROM DROMEDARY;	CAMELUS DROMEDARIUS	X-RAY DIFFRACTION	A	22	extended strand, participates in beta ladder	1	A	97	extended strand, participates in beta ladder	0	1	0.20258	166.067	154.397	-76.426	176.301	-173.552	101.681	107.694	8.3954	6.0556	1.93364	.+/-LHStaple
1TAB	HYDROLASE (SERINE PROTEINASE)	TRYPSIN;	NOT GIVEN	X-RAY DIFFRACTION	I	22	extended strand, participates in beta ladder	17	I	68	loops or irregular	39	2.3	NULL	86.3551	-171.094	86.6337	-102.616	-32.4257	114.929	116.48	23.4579	5.69567	1.93382	.+/-RHStaple	P01058	NA
1DIX	HYDROLASE	EXTRACELLULAR RIBONUCLEASE LE;	LYCOPERSICON ESCULENTUM	X-RAY DIFFRACTION	A	25	loops or irregular	26	A	81	bend	60	1.65	0.278	-68.8106	75.544	99.5773	-61.8653	-70.1087	112.356	106.949	7.87857	5.01487	1.93411	.-RHHook	P80022	Secreted
1LBU	HYDROLASE	MURAMOYL-PENTAPEPTIDE CARBOXYPEPTIDASE;	STREPTOMYCES ALBUS	X-RAY DIFFRACTION	A	3	bend	30	A	81	bend	29	1.8	NULL	169.375	71.7279	104.599	-46.2619	-73.3068	107.69	107.42	11.1218	5.05267	1.93506	.-/+RHHook	P00733	Secreted
1KDG	OXIDOREDUCTASE	CELLOBIOSE DEHYDROGENASE;	PHANEROCHAETE CHRYSOSPORIUM	X-RAY DIFFRACTION	A	291	loops or irregular	10	A	300	loops or irregular	20	1.5	0.169	-59.0698	-68.2973	92.3312	82.9176	-90.1069	104.438	105.308	14.3457	4.84999	1.93592	.-RHHook	Q01738	Secreted
3T5O	IMMUNE SYSTEM	COMPLEMENT COMPONENT C6;	HOMO SAPIENS	X-RAY DIFFRACTION	A	752	hydrogen bonded turn	32	A	763	loops or irregular	30	2	0.276	-51.1392	-102.822	-115.48	-44.0693	-69.3607	73.3108	169.933	20.4005	5.84722	1.93639	.-LHSpiral	P13671	Secreted
1AUK	HYDROLASE	ARYLSULFATASE A;	HOMO SAPIENS	X-RAY DIFFRACTION	A	300	loops or irregular	10	A	414	3-helix (3/10 helix)	1	2.1	0.273	-68.5377	-27.5877	-92.7852	-45.6154	-57.2648	108.683	106.245	9.69506	5.2225	1.93647	.-LHSpiral	P15289	Lysosome
1BHP	PLANT TOXIN	BETA-PUROTHIONIN;	TRITICUM AESTIVUM	X-RAY DIFFRACTION	A	3	extended strand, participates in beta ladder	1	A	39	loops or irregular	39	1.7	0.281	-59.6469	-75.7528	-76.6132	-66.2597	-73.5577	108.355	104.481	6.05117	5.64	1.93681	.-LHSpiral	P01543	Secreted
1PP2	HYDROLASE	CALCIUM-FREE PHOSPHOLIPASE A2;	CROTALUS ATRO	X-RAY DIFFRACTION	R	50	alpha helix	14	R	133	loops or irregular	126	2.5	NULL	-72.1676	-70.7029	-71.0261	-76.1232	-77.4454	103.014	94.6498	10.4439	5.34762	1.93705	.-LHSpiral	P00624	Secreted
4EFX	HORMONE	INSULIN;	HOMO SAPIENS	X-RAY DIFFRACTION	A	10	extended strand, participates in beta ladder	46	B	4	extended strand, participates in beta ladder	71	1	0.278	-63.5731	-97.1019	111.832	-86.0546	-65.3843	102.885	104.529	18.3515	3.82805	1.93858	.-RHStaple	P01308	Secreted
1Z7K	HYDROLASE/HYDROLASE INHIBITOR	TRYPSIN;	SUS SCROFA	X-RAY DIFFRACTION	B	23	extended strand, participates in beta ladder	5	B	42	alpha helix	0	1.9	0.188	-69.8848	-53.9992	-80.8075	-81.4782	-178.669	103.542	107.847	5.79524	5.59271	1.93891	.-LHSpiral	P68390	Secreted
1KYA	OXIDOREDUCTASE	LACCASE;	TRAMETES VERSICOLOR	X-RAY DIFFRACTION	A	117	hydrogen bonded turn	0	A	205	bend	0	2.4	0.276	-51.4277	-42.2056	-79.7273	-161.663	-116.258	118.175	110.547	23.0337	5.83072	1.9391	.-LHSpiral	Q96UT7	NA
4GAF	SIGNALING PROTEIN	EBI-005;	HOMO SAPIENS	X-RAY DIFFRACTION	B	231	extended strand, participates in beta ladder	0	B	295	extended strand, participates in beta ladder	0	2	0.271	-176.342	165.904	-87.3079	176.408	-172.571	103.627	101.477	4.16294	6.13954	1.94029	.-LHStaple	P14778	Secreted
1QQS	SUGAR BINDING PROTEIN	NEUTROPHIL GELATINASE;	NOT GIVEN	X-RAY DIFFRACTION	A	76	extended strand, participates in beta ladder	46	A	175	bend	31	2.4	0.287	-51.8446	-45.3187	-82.4473	-58.3903	-89.3033	108.564	108.192	12.0549	5.45973	1.94066	.-LHSpiral	P80188	Secreted
1VLK	CYTOKINE	VIRAL INTERLEUKIN-10;	EPSTEIN-BARR VIRUS	X-RAY DIFFRACTION	A	62	alpha helix	23	A	114	3-helix (3/10 helix)	51	1.9	NULL	-168.736	-86.7164	-91.3879	-76.1545	68.3386	102.861	102.018	9.78617	6.0548	1.94088	.+/-LHSpiral	P03180	Secreted
3QJH	IMMUNE SYSTEM	5C.C7 ALPHA CHAIN;	MUS MUSCULUS	X-RAY DIFFRACTION	B	69	loops or irregular	10	B	75	extended strand, participates in beta ladder	6	1	0.256	-80.6257	-75.4276	111.891	-92.1014	-72.741	110.598	110.345	21.0229	4.17438	1.94109	.-RHStaple
3V96	HYDROLASE INHIBITOR/HYDROLASE	METALLOPROTEINASE INHIBITOR 1;	HOMO SAPIENS	X-RAY DIFFRACTION	A	3	extended strand, participates in beta ladder	0	A	99	hydrogen bonded turn	13	1	0.266	-65.4012	-78.8626	-72.8918	-39.2093	-46.6493	102.877	104.341	9.50397	5.15812	1.94112	.-LHSpiral	P01033	Secreted
1KLX	HYDROLASE	CYSTEINE RICH PROTEIN B;	HELICOBACTER PYLORI	X-RAY DIFFRACTION	A	124	alpha helix	35	A	132	alpha helix	53	1.95	0.238	176.343	50.6173	101.752	-52.901	-62.994	107.745	105.227	6.21059	4.67122	1.94193	.-/+RHHook	O25103	NA
2YGU	ALLERGEN	VENOM ALLERGEN 2;	SOLENOPSIS INVICTA	X-RAY DIFFRACTION	A	22	loops or irregular	42	B	22	loops or irregular	36	2	0.27046	-97.6397	-109.25	-82.1736	-111.488	-96.8511	99.5276	97.1459	40.6677	6.14634	1.94203	.-LHSpiral	P35775	Secreted
1PI2	SERINE PROTEINASE INHIBITOR	BOWMAN-BIRK INHIBITOR (PI-II);	GLYCINE MA	X-RAY DIFFRACTION	A	7	loops or irregular	5	A	60	loops or irregular	23	2.5	NULL	57.1449	115.032	82.433	-63.9413	-57.5533	110.911	118.3	10.5274	5.31786	1.94353	.-/+RHHook	P01064	NA
1Z7K	HYDROLASE/HYDROLASE INHIBITOR	TRYPSIN;	SUS SCROFA	X-RAY DIFFRACTION	B	31	extended strand, participates in beta ladder	0	B	63	loops or irregular	93	1.9	0.188	-178.085	58.2116	100.218	-45.1585	-63.2163	106.084	107.846	6.09184	4.67992	1.94411	.-RHHook	P68390	Secreted
1KB5	COMPLEX (IMMUNOGLOBULIN/RECEPTOR)	KB5-C20 T-CELL ANTIGEN RECEPTOR;	MUS MUSCULUS	X-RAY DIFFRACTION	A	22	extended strand, participates in beta ladder	8	A	90	loops or irregular	1	2.5	NULL	164.281	178.411	-59.1152	175.77	173.063	110.474	112.7	11.0604	6.48635	1.94426	.+LHStaple
2R3Z	ATTRACTANT	SMALL-INDUCIBLE CYTOKINE B10;	MUS MUSCULUS	X-RAY DIFFRACTION	A	9	extended strand, participates in beta ladder	10	A	36	bend	4	2.5	0.308	-54.3408	-96.9764	90.1756	97.9958	-166.366	118.631	101.206	16.5053	5.42178	1.94642	.-RHHook	P17515	Secreted
1JFR	SERINE HYDROLASE	LIPASE;	STREPTOMYCES EXFOLIATUS	X-RAY DIFFRACTION	A	242	bend	9	A	258	loops or irregular	16	1.9	NOT GIVEN	-72.7807	-54.7554	-86.4575	-67.2778	-88.5614	107.696	106.955	12.1592	5.68798	1.9484	.-LHSpiral
1NXB	NEUROTOXIN (POST-SYNAPTIC)	NEUROTOXIN B;	LATICAUDA SEMIFASCIAT	X-RAY DIFFRACTION	A	3	extended strand, participates in beta ladder	0	A	24	extended strand, participates in beta ladder	0	1.38	NULL	-35.4228	-96.096	-82.4143	-64.9938	-53.9878	96.2703	101.784	14.1238	5.6628	1.94915	.-LHSpiral	Q90VW1	Secreted
4IYE	TOXIN	TOXIN ADTX1;	DENDROASPIS ANGUSTICEPS	X-RAY DIFFRACTION	A	3	extended strand, participates in beta ladder	0	A	24	extended strand, participates in beta ladder	0	1	0.252	-55.9277	-69.8692	-88.0825	-48.7593	-57.2337	106.493	106.054	3.81901	5.63734	1.94925	.-LHSpiral	P85092	Secreted
5L0Q	HYDROLASE/IMMUNE SYSTEM	DISINTEGRIN AND METALLOPROTEINASE DOMAIN-CONTAINING PROTEIN	BOS TAURUS	X-RAY DIFFRACTION	A	471	loops or irregular	0	A	484	residue in isolated beta-bridge	2	2	0.251	58.6147	108.156	89.1269	82.4865	-176.375	107.462	109.87	12.7438	6.30763	1.94951	.+/-RHSpiral	Q10741	Membrane
4CPA	HYDROLASE (C-TERMINAL PEPTIDASE)	CARBOXYPEPTIDASE A;	BOS TAURUS	X-RAY DIFFRACTION	I	12	loops or irregular	8	I	27	extended strand, participates in beta ladder	1	2.5	NULL	169.306	-112.44	-145.142	95.3094	-162.353	102.04	79.3685	40.8425	5.80297	1.95134	.+/-LHHook	P01075	NA
3AUP	PLANT PROTEIN	BASIC 7S GLOBULIN;	GLYCINE MAX	X-RAY DIFFRACTION	A	70	alpha helix	0	A	94	extended strand, participates in beta ladder	0	1	0.255	-59.4215	-148.333	87.8783	170.073	-54.6093	106.294	103.824	7.70847	6.09143	1.95161	.-RHHook	P13917	NA
1DIX	HYDROLASE	EXTRACELLULAR RIBONUCLEASE LE;	LYCOPERSICON ESCULENTUM	X-RAY DIFFRACTION	A	177	extended strand, participates in beta ladder	2	A	188	loops or irregular	17	1.65	0.278	-68.2162	101.666	103.674	-60.6721	-72.047	106.529	101.581	14.7538	5.12609	1.95257	.-RHHook	P80022	Secreted
5GOV	TRANSFERASE	PROBABLE PHOSPHATIDYLETHANOLAMINE TRANSFERASE MCR-1;	ESCHERICHIA COLI	X-RAY DIFFRACTION	A	218	loops or irregular	26	A	226	bend	20	2	0.236	-161.765	-179.015	-80.3962	-68.6889	-71.945	101.518	112.075	7.66386	5.8988	1.95282	.-LHSpiral
2ACT	HYDROLASE (PROTEINASE)	ACTINIDAIN PRECURSOR;	ACTINIDIA CHINENSI	X-RAY DIFFRACTION	A	156	loops or irregular	40	A	206	3-helix (3/10 helix)	3	1.7	NULL	46.3969	177.337	-83.7737	-35.034	-44.3302	101.118	108.341	9.88182	5.11911	1.95389	.-/+LHHook	P00785	NA
1YI9	OXIDOREDUCTASE	PEPTIDYL-GLYCINE ALPHA-AMIDATING MONOOXYGENASE;	RATTUS NORVEGICUS	X-RAY DIFFRACTION	A	293	extended strand, participates in beta ladder	1	A	315	extended strand, participates in beta ladder	0	1.7	0.233	-52.821	-129.212	-80.0832	-160.712	-176.124	105.402	96.7658	12.7384	6.3209	1.95443	.-LHSpiral	P14925	Cytoplasm
2XZC	IMMUNE SYSTEM	FAB A.17 LIGHT CHAIN;	HOMO SAPIENS	X-RAY DIFFRACTION	L	136	extended strand, participates in beta ladder	0	L	196	extended strand, participates in beta ladder	0	1	0.19137	-173.212	166.844	-86.0219	-178.201	-177.548	103.43	105.655	3.69674	6.35154	1.95451	.-LHHook
3GUU	HYDROLASE	LIPASE A;	CANDIDA ANTARCTICA	X-RAY DIFFRACTION	A	101	3-helix (3/10 helix)	1	A	273	loops or irregular	0	2	0.234	-45.2248	-59.5853	-84.9329	-58.7557	-57.8482	108.831	104.816	4.52524	5.49967	1.95543	.-LHSpiral	W3VKA4	Secreted
3BYV	TRANSFERASE	RHOPTRY KINASE;	TOXOPLASMA GONDII	X-RAY DIFFRACTION	A	499	alpha helix	6	A	520	loops or irregular	7	1.8	0.233	-50.3614	-79.8232	-83.3389	-167.186	-174.682	105.971	101.963	6.37758	6.03633	1.95549	.-LHSpiral	O15693	NA
1LBU	HYDROLASE	MURAMOYL-PENTAPEPTIDE CARBOXYPEPTIDASE;	STREPTOMYCES ALBUS	X-RAY DIFFRACTION	A	170	alpha helix	38	A	211	3-helix (3/10 helix)	9	1.8	NULL	-75.6722	-49.6152	-71.5333	-53.1334	-62.484	109.005	108.107	6.987	5.1149	1.95577	.-LHSpiral	P00733	Secreted
5KX4	ODORANT-BINDING PROTEIN	10.7 KDA SALIVARY PROTEIN;	LUTZOMYIA LONGIPALPIS	X-RAY DIFFRACTION	B	63	alpha helix	0	B	81	alpha helix	14	1	0.189	-64.2279	-77.2774	-64.517	-91.6959	-179.728	104.956	111.363	11.8499	5.74848	1.95645	.-LHSpiral	Q5WPZ4	NA
4HR6	SUGAR BINDING PROTEIN	LECTIN;	TRICHOSANTHES ANGUINA	X-RAY DIFFRACTION	B	249	loops or irregular	34	C	3	bend	9	2	0.229	-71.6809	137.451	80.5894	163.705	-69.9322	100.77	103.206	12.9014	6.44544	1.95757	.-RHSpiral	U3KRF8	NA
1BRU	SERINE PROTEASE	ELASTASE;	SUS SCROFA	X-RAY DIFFRACTION	P	42	extended strand, participates in beta ladder	5	P	58	3-helix (3/10 helix)	10	2.3	NULL	-79.0737	-157.015	-84.7697	-94.2508	-71.3394	103.366	104.945	15.1336	6.24569	1.95789	.-LHSpiral	P08419	Secreted
2GSJ	HYDROLASE	PROTEIN PPL-2;	PARKIA PLATYCEPHAL	X-RAY DIFFRACTION	A	20	alpha helix	0	A	67	alpha helix	0	1.73	0.199	-77.9609	148.974	98.4309	-78.8552	-63.9605	98.1101	97.5031	14.1147	4.94551	1.95859	.-RHHook
4LFT	TOXIN	ALPHA-ELAPITOXIN-DPP2A;	DENDROASPIS POLYLEPIS POLYLEPIS	X-RAY DIFFRACTION	A	3	loops or irregular	0	A	21	extended strand, participates in beta ladder	0	1	0.224	-59.0367	-67.9572	-80.4028	-50.3555	-55.1445	103.751	103.554	3.27518	5.40824	1.95901	.-LHSpiral
1H76	IRON TRANSPORT	SEROTRANSFERRIN;	SUS SCROFA	X-RAY DIFFRACTION	A	349	extended strand, participates in beta ladder	1	A	381	alpha helix	0	2.15	0.182	-159.766	-95.7609	-81.7076	-60.5843	-92.6187	108.732	105.365	21.2772	5.77156	1.95903	.-LHSpiral	P09571	Secreted
4P5I	VIRAL PROTEIN	CHEMOKINE BINDING PROTEIN;	ORF VIRUS	X-RAY DIFFRACTION	A	150	loops or irregular	1	A	213	hydrogen bonded turn	0	2	0.233	-41.2467	-75.9749	-79.3159	-90.5588	81.1158	90.1435	94.1278	16.2059	5.53264	1.95913	.+/-LHSpiral	Q2F862	NA
1H76	IRON TRANSPORT	SEROTRANSFERRIN;	SUS SCROFA	X-RAY DIFFRACTION	A	456	extended strand, participates in beta ladder	0	A	532	alpha helix	0	2.15	0.182	-58.2022	-91.0582	-71.7408	-83.2006	174.198	102.806	104.35	10.8964	5.87339	1.95934	.+/-LHSpiral	P09571	Secreted
1USR	HYDROLASE	HEMAGGLUTININ-NEURAMINIDASE GLYCOPROTEIN;	NEWCASTLE DISEASE VIRUS	X-RAY DIFFRACTION	A	455	bend	0	A	465	loops or irregular	16	2	0.226	-62.7734	-179.414	-100.155	-144.73	53.6153	101.384	109.178	10.5707	6.77998	1.96006	.+/-LHSpiral	P32884	Membrane
1CIC	IMMUNOGLOBULIN	PROTEIN (IG HEAVY CHAIN V REGIONS);	MUS MUSCULUS	X-RAY DIFFRACTION	B	22	extended strand, participates in beta ladder	0	B	96	extended strand, participates in beta ladder	0	2.5	NULL	-179.592	113.475	84.9984	157.375	54.8012	108.326	108.169	13.1276	6.64087	1.9619	.+/-RHSpiral	P01867	Secreted
1MPP	HYDROLASE(ACID PROTEINASE)	PEPSIN;	RHIZOMUCOR PUSILLU	X-RAY DIFFRACTION	A	45	loops or irregular	8	A	50	loops or irregular	11	2	NULL	174.24	-133.867	79.0158	121.051	-63.0086	102.367	106.772	18.3639	5.76674	1.96278	.+/-RHHook	P09177	NA
4TSV	LYMPHOKINE	TUMOR NECROSIS FACTOR-ALPHA;	HOMO SAPIENS	X-RAY DIFFRACTION	A	69	loops or irregular	13	A	101	loops or irregular	12	1.8	0.262	-58.4078	-76.5678	-83.003	-99.4246	-59.6767	92.6149	100.758	9.71993	5.71483	1.96287	.-LHSpiral	P01375	Secreted
5LQB	CYTOKINE	INTERLEUKIN-2;	HOMO SAPIENS	X-RAY DIFFRACTION	H	22	extended strand, participates in beta ladder	1	H	96	extended strand, participates in beta ladder	0	1	0.291	163.404	120.386	79.8243	168.068	60.4435	102.592	104.986	14.2746	6.44032	1.96325	.+RHSpiral
1TAB	HYDROLASE (SERINE PROTEINASE)	TRYPSIN;	NOT GIVEN	X-RAY DIFFRACTION	I	19	bend	3	I	34	extended strand, participates in beta ladder	52	2.3	NULL	-152.208	31.407	156.052	130.299	-154.865	108.749	111.244	51.5031	6.08341	1.96426	.-RHSpiral	P01058	NA
3RUG	IMMUNE SYSTEM	ANTIGEN-PRESENTING GLYCOPROTEIN CD1D1;	MUS MUSCULUS	X-RAY DIFFRACTION	F	23	extended strand, participates in beta ladder	0	F	104	extended strand, participates in beta ladder	0	2	0.254	175.831	158.916	-69.9708	-173.167	179.469	100.758	104.554	6.53763	5.97682	1.96486	.+LHHook
2FX5	HYDROLASE	LIPASE;	PSEUDOMONAS MENDOCINA	X-RAY DIFFRACTION	A	34	extended strand, participates in beta ladder	0	A	96	alpha helix	0	1.8	NULL	-50.3486	-84.2814	-99.709	-63.9567	-66.5971	107.528	103.604	9.14486	5.9922	1.96635	.-LHSpiral	A4Y035	NA
4ZZQ	HYDROLASE	CELLULOSE 1,4-BETA-CELLOBIOSIDASE;	DICTYOSTELIUM DISCOIDEUM	X-RAY DIFFRACTION	A	137	hydrogen bonded turn	15	A	403	loops or irregular	12	2	0.35128	-109.991	161.915	77.5955	-178.177	-54.8621	107.52	104.862	20.0165	6.44995	1.96681	.-RHHook	Q55FE6	NA
4CPA	HYDROLASE (C-TERMINAL PEPTIDASE)	CARBOXYPEPTIDASE A;	BOS TAURUS	X-RAY DIFFRACTION	I	8	hydrogen bonded turn	16	I	24	loops or irregular	0	2.5	NULL	-76.2584	-71.6432	92.6356	106.206	-57.2203	100.022	95.5002	13.9366	4.73132	1.96704	.-RHHook	P01075	NA
1RO2	REPLICATION	HYPOTHETICAL PROTEIN ORF904;	SULFOLOBUS ISLANDICUS	X-RAY DIFFRACTION	A	191	loops or irregular	34	A	196	loops or irregular	11	1.6	0.265	-157.576	-77.7371	-54.2505	-97.2453	-55.8468	122.015	114.663	22.8539	5.97679	1.96711	.-LHSpiral	Q54324	NA
1BM3	IMMUNE SYSTEM	IMMUNOGLOBULIN OPG2 FAB, CONSTANT DOMAIN;	MURINE	X-RAY DIFFRACTION	H	152	extended strand, participates in beta ladder	0	H	207	extended strand, participates in beta ladder	0	2	NULL	-121.565	-168.379	-73.0668	-138.958	93.0745	114.566	102.244	36.6881	6.51389	1.9672	.+/-LHSpiral	P01869	Membrane
1PP2	HYDROLASE	CALCIUM-FREE PHOSPHOLIPASE A2;	CROTALUS ATRO	X-RAY DIFFRACTION	R	51	alpha helix	40	R	98	alpha helix	3	2.5	NULL	-166.957	-85.2896	-87.6176	-40.9602	-77.7005	99.7269	108.747	12.5443	5.59658	1.96741	.-LHSpiral	P00624	Secreted
3AUV	IMMUNE SYSTEM	SC-DSFV DERIVED FROM THE G6-FAB;	HOMO SAPIENS	X-RAY DIFFRACTION	A	156	extended strand, participates in beta ladder	0	A	230	extended strand, participates in beta ladder	0	2	0.251	-175.583	102.798	70.3051	155.255	67.7208	114.901	105.845	14.4102	6.48298	1.96753	.+/-RHSpiral
2AQ2	IMMUNE SYSTEM	T-CELL RECEPTOR BETA CHAIN V;	MUS MUSCULUS	X-RAY DIFFRACTION	A	23	extended strand, participates in beta ladder	0	A	92	extended strand, participates in beta ladder	0	1.8	0.213	171.691	169.922	-75.3812	-163.008	177.586	100.275	102.169	5.60157	6.18183	1.96792	.+LHHook	P04213	NA
1KLX	HYDROLASE	CYSTEINE RICH PROTEIN B;	HELICOBACTER PYLORI	X-RAY DIFFRACTION	A	22	alpha helix	0	A	30	alpha helix	0	1.95	0.238	179.416	46.5825	90.5981	-52.939	-63.2372	109.934	107.034	3.98949	4.23597	1.96818	.-/+RHHook	O25103	NA
2YMO	MEMBRANE PROTEIN	PF12;	PLASMODIUM FALCIPARUM	X-RAY DIFFRACTION	A	236	residue in isolated beta-bridge	0	A	284	extended strand, participates in beta ladder	1	1	0.28848	174.197	88.8632	91.4996	177.203	-66.9233	106.486	100.662	7.63433	6.19071	1.96894	.+/-RHSpiral	C6KSX0	Membrane
2J0A	TRANSFERASE	BETA-1,3-N-ACETYLGLUCOSAMINYLTRANSFERASE MANIC	MUS MUSCULUS	X-RAY DIFFRACTION	A	110	loops or irregular	105	A	121	alpha helix	65	1.8	0.219	-92.995	-70.5062	-90.0877	-103.618	-173.228	97.7756	96.3724	20.2555	5.88448	1.96919	.-LHSpiral	O09008	Membrane
1EE6	LYASE	PECTATE LYASE;	BACILLUS SP.	X-RAY DIFFRACTION	A	67	extended strand, participates in beta ladder	0	A	71	extended strand, participates in beta ladder	0	2.3	0.234	-58.0319	-154.372	87.9079	-166.034	58.6423	100.703	107.504	6.64466	6.12541	1.96962	.+/-RHStaple	Q9RHW0	NA
1NXB	NEUROTOXIN (POST-SYNAPTIC)	NEUROTOXIN B;	LATICAUDA SEMIFASCIAT	X-RAY DIFFRACTION	A	43	loops or irregular	64	A	54	extended strand, participates in beta ladder	45	1.38	NULL	179.992	90.1021	84.5326	176.95	-50.8542	97.021	114.577	7.26829	5.89957	1.96965	.+/-RHSpiral	Q90VW1	Secreted
2ACT	HYDROLASE (PROTEINASE)	ACTINIDAIN PRECURSOR;	ACTINIDIA CHINENSI	X-RAY DIFFRACTION	A	22	bend	7	A	65	3-helix (3/10 helix)	25	1.7	NULL	170.563	87.0139	-89.4317	-64.7819	-63.4404	105.362	102.971	7.23778	4.59754	1.96981	.-/+LHHook	P00785	NA
1RRA	HYDROLASE	PROTEIN (RIBONUCLEASE);	RATTUS NORVEGICUS	X-RAY DIFFRACTION	A	65	loops or irregular	15	A	72	extended strand, participates in beta ladder	0	2.5	0.277	-123.498	111.601	-99.4847	174.467	-45.4245	104.657	110.742	31.563	5.64118	1.97006	.-LHStaple	P00684	Secreted
3WFD	IMMUNE SYSTEM/OXIDOREDUCTASE	ANTIBODY FAB FRAGMENT LIGHT CHAIN;	MUS MUSCULUS	X-RAY DIFFRACTION	H	151	extended strand, participates in beta ladder	0	H	206	extended strand, participates in beta ladder	0	2	0.232	-172.096	160.03	-87.4585	176.912	-176.327	102.113	109.741	5.23641	6.26747	1.97018	.-LHStaple
3NT8	IMMUNE SYSTEM	ANCYLOSTOMA SECRETED PROTEIN 1;	NECATOR AMERICANUS	X-RAY DIFFRACTION	A	408	loops or irregular	25	A	421	residue in isolated beta-bridge	3	2	0.237	-61.2802	-59.9794	-75.9684	-76.9489	-41.1412	107.291	104.664	7.86894	5.67242	1.97071	.-LHSpiral	O76744	NA
1KVE	TOXIN	SMK TOXIN;	PICHIA FARINOSA	X-RAY DIFFRACTION	A	37	loops or irregular	51	A	53	alpha helix	4	1.8	NULL	70.5459	-84.0682	-89.4848	-64.65	-74.2248	107.108	104.661	8.93309	5.91998	1.97138	.+/-LHSpiral	P19972	NA
4OVE	APOPTOSIS	NETRIN-1;	MUS MUSCULUS	X-RAY DIFFRACTION	A	350	extended strand, participates in beta ladder	10	A	341	loops or irregular	6	2	0.288	168.472	148.396	-146.83	-169.417	37.3894	101.876	105.109	35.2962	6.80646	1.9714	.+LHHook	O09118	Secreted
2H8U	TOXIN	BUCAIN;	BUNGARUS CANDIDUS	X-RAY DIFFRACTION	A	17	loops or irregular	13	A	42	extended strand, participates in beta ladder	17	2.1	0.266	-68.2106	-51.378	-81.7592	-110.02	-54.8561	106.828	100.712	11.3542	5.79557	1.97266	.-LHSpiral	P83346	Secreted
3BVX	HYDROLASE	ALPHA-MANNOSIDASE 2;	DROSOPHILA MELANOGASTER	X-RAY DIFFRACTION	A	1000	3-helix (3/10 helix)	0	A	1009	extended strand, participates in beta ladder	0	1.1	NOT GIVEN	-82.6703	164.215	72.7826	84.8661	-179.098	105.909	102.374	12.7741	5.91302	1.97286	.-RHSpiral	Q24451	Membrane
4ZOH	OXIDOREDUCTASE	PUTATIVE OXIDOREDUCTASE MOLYBDOPTERIN-BINDING SUBUNIT;	SULFOLOBUS TOKODAII (STRAIN DSM 16993 / JC	X-RAY DIFFRACTION	A	405	extended strand, participates in beta ladder	24	A	689	hydrogen bonded turn	42	2	0.242	-66.4245	123.218	82.5801	32.6667	-93.8094	104.87	107.117	24.4533	5.52231	1.97384	.-RHSpiral	Q96Y29	NA
3OX7	HYDROLASE/HYDROLASE INHIBITOR	UROKINASE-TYPE PLASMINOGEN ACTIVATOR;	HOMO SAPIENS	X-RAY DIFFRACTION	P	1	3-helix (3/10 helix)	44	P	12	loops or irregular	73	1	0.23	-76.5397	-65.6936	-71.063	-72.0907	-48.7024	104.69	100.563	8.85797	5.42787	1.97389	.-LHSpiral
1AJJ	RECEPTOR	LOW-DENSITY LIPOPROTEIN RECEPTOR;	HOMO SAPIENS	X-RAY DIFFRACTION	A	12	loops or irregular	2	A	30	bend	8	1.7	0.24	-54.643	-77.6216	-77.1923	-74.2471	-61.6503	101.099	103.19	5.51709	5.71159	1.97406	.-LHSpiral	P01130	Membrane
1M4L	HYDROLASE	CARBOXYPEPTIDASE A;	BOS TAURUS	X-RAY DIFFRACTION	A	138	loops or irregular	33	A	161	hydrogen bonded turn	66	1.25	NOT GIVEN	-71.5015	145.587	89.8416	-65.6056	-65.6005	104.295	103.504	9.64015	4.9736	1.97415	.-RHHook	P00730	Secreted
3K7L	HYDROLASE	ATRAGIN;	NAJA ATRA	X-RAY DIFFRACTION	A	316	hydrogen bonded turn	34	A	395	3-helix (3/10 helix)	25	2	0.234	-55.5751	-56.8772	-94.0126	-58.1286	77.3323	101.753	104.334	6.69264	5.74	1.97454	.+/-LHSpiral	D3TTC2	Secreted
1XD5	ANTIFUNGAL PROTEIN	ANTIFUNGAL PROTEIN GAFP-1;	GASTRODIA ELATA	X-RAY DIFFRACTION	A	29	bend	0	A	52	extended strand, participates in beta ladder	0	2	0.206	-73.0413	-89.4621	91.0964	98.441	-79.731	107.196	105.438	18.6635	5.15758	1.97491	.-RHHook	Q9AXZ2	NA
4H8L	DE NOVO PROTEIN	CC-HEX-D24-A5/7C;	SYNTHETIC CONSTRUCT	X-RAY DIFFRACTION	A	7	alpha helix	0	B	5	alpha helix	26	1	0.254	-162.737	-173.063	-77.0459	-88.7828	-165.059	116.426	102.927	12.2219	5.99906	1.97498	.-LHSpiral
5JG9	DE NOVO PROTEIN	DE NOVO DESIGN, HYPER STABLE, DISULFIDE-RICH MINI PROTEIN;	SYNTHETIC CONSTRUCT	X-RAY DIFFRACTION	B	28	loops or irregular	20	B	45	loops or irregular	80	2	0.251	-68.4024	-150.291	109.431	-60.3411	-69.2608	103.981	104.956	13.7697	4.61111	1.97528	.-RHStaple
5AOH	UNKNOWN FUNCTION	CARF;	SERRATIA SP. ATCC 39006	X-RAY DIFFRACTION	B	67	extended strand, participates in beta ladder	20	B	75	extended strand, participates in beta ladder	53	1	0.20813	-80.6603	-146.31	49.1354	-132.547	-45.9678	107.339	109.264	32.013	5.52137	1.97588	.-RHStaple
4P10	HYDROLASE	CARBOXYPEPTIDASE B2;	HOMO SAPIENS	X-RAY DIFFRACTION	A	250	bend	50	A	274	hydrogen bonded turn	69	2	0.218	-66.5844	101.165	88.5266	-65.5631	-60.5002	106.316	103.372	9.50089	4.86971	1.97602	.-RHHook	Q96IY4	Secreted
3UCI	TOXIN	DISINTEGRIN;	CALLOSELASMA RHODOSTOMA	X-RAY DIFFRACTION	A	13	hydrogen bonded turn	11	A	36	hydrogen bonded turn	25	1	0.189	-55.8495	-52.8362	-79.4109	-58.6839	-46.7985	103.351	105.736	4.59622	5.36063	1.97623	.-LHSpiral	P30403	Secreted
1FXD	ELECTRON TRANSFER(IRON-SULFUR)	FERREDOXIN II;	DESULFOVIBRIO GIGA	X-RAY DIFFRACTION	A	18	loops or irregular	0	A	42	alpha helix	26	1.7	NULL	-153.503	54.9563	56.5844	80.6254	54.2007	107.854	107.835	18.5038	5.22345	1.97657	.+/-RHSpiral	P00209	NA
1DW0	OXYGEN STORAGE/TRANSPORT	CYTOCHROME C;	RHODOBACTER SPHAEROIDE	X-RAY DIFFRACTION	A	89	alpha helix	7	A	97	loops or irregular	7	1.82	0.207	-69.8959	-116.766	-93.8935	97.736	-74.7278	106.456	106.607	20.7602	5.57252	1.97659	.-LHHook	P81238	NA
3LN9	IMMUNE SYSTEM	IMMUNOGLOBULIN HEAVY CHAIN ANTIBODY VARIABLE DOMAIN B10;	CAMELIDAE	X-RAY DIFFRACTION	A	22	extended strand, participates in beta ladder	0	A	96	extended strand, participates in beta ladder	0	1	0.233	-74.5447	-167.182	-88.2489	-145.3	53.6602	102.206	101.396	11.187	6.48551	1.9772	.+/-LHSpiral
4ZRP	TRANSPORT PROTEIN	TRANSCOBALAMIN-2;	HOMO SAPIENS	X-RAY DIFFRACTION	C	54	loops or irregular	74	C	67	extended strand, participates in beta ladder	21	2	0.208	4.23803	90.8194	92.4018	135.301	-73.2485	106.97	136.278	32.8005	7.15221	1.97721	.+/-RHSpiral	Q9NPF0	Membrane
1PML	HYDROLASE(SERINE PROTEASE)	TISSUE PLASMINOGEN ACTIVATOR KRINGLE 2;	HOMO SAPIEN	X-RAY DIFFRACTION	A	22	loops or irregular	6	A	63	extended strand, participates in beta ladder	0	2.38	NULL	-67.6078	-64.2986	-81.7017	-173.829	71.1531	101.928	102.588	4.4277	5.53631	1.97778	.+/-LHSpiral	P00750	Secreted
1GYC	OXIDOREDUCTASE	LACCASE 2;	TRAMETES VERSICOLOR	X-RAY DIFFRACTION	A	85	loops or irregular	1	A	488	alpha helix	12	1.9	0.212	-84.0339	106.685	97.7051	-57.9039	-67.6531	104.435	105.551	17.8985	5.12447	1.97804	.-RHHook	Q12718	Secreted
3LXX	IMMUNE SYSTEM	GTPASE IMAP FAMILY MEMBER 4;	HOMO SAPIENS	X-RAY DIFFRACTION	A	69	loops or irregular	4	A	106	alpha helix	13	2	0.291	-88.1058	126.424	109.328	-96.1554	-66.9959	102.608	103.23	29.5847	5.78124	1.97835	.-RHHook	Q9NUV9	Cytoplasm
2BSY	HYDROLASE	DEOXYURIDINE 5'-TRIPHOSPHATE NUCLEOTIDOHYDROLASE;	EPSTEIN-BARR VIRUS	X-RAY DIFFRACTION	A	4	loops or irregular	66	A	246	loops or irregular	4	1.5	0.187	-176.956	-159.485	90.4059	-83.9745	-49.3883	103.148	106.853	9.00625	4.82062	1.9784	.-RHStaple	P03195	NA
1POC	HYDROLASE	PHOSPHOLIPASE A2;	APIS MELLIFER	X-RAY DIFFRACTION	A	37	loops or irregular	11	A	63	alpha helix	12	2	NULL	175.174	81.4464	85.8237	168.032	-72.6534	99.8672	104.167	7.3244	5.96867	1.97912	.+/-RHSpiral	P00630	Secreted
1EAI	SERINE PROTEINASE	PROTEIN (ELASTASE);	SUS SCROFA	X-RAY DIFFRACTION	C	5	loops or irregular	17	C	38	extended strand, participates in beta ladder	23	2.4	ULL	-59.6295	-41.3644	-83.6956	-64.7143	-88.8828	102.052	114.65	11.8957	5.41353	1.97929	.-LHSpiral	P07851	Secreted
1W8K	ANTIGEN	APICAL MEMBRANE ANTIGEN 1;	PLASMODIUM VIVAX	X-RAY DIFFRACTION	A	265	extended strand, participates in beta ladder	9	A	363	extended strand, participates in beta ladder	0	1.8	0.269	-166.285	72.1511	82.8655	89.0792	50.2692	99.8632	108.025	9.97645	5.87936	1.97941	.+/-RHSpiral	O61130	NA
2QJB	CYTOKINE/RECEPTOR	BONE MORPHOGENETIC PROTEIN 2;	HOMO SAPIENS	X-RAY DIFFRACTION	C	38	extended strand, participates in beta ladder	0	C	59	extended strand, participates in beta ladder	0	2.5	0.263	-54.8481	-71.956	-81.746	-40.99	-57.9179	101.051	102.253	5.11532	5.26196	1.97942	.-LHSpiral	P36894	Membrane
1PI2	SERINE PROTEINASE INHIBITOR	BOWMAN-BIRK INHIBITOR (PI-II);	GLYCINE MA	X-RAY DIFFRACTION	A	8	loops or irregular	6	A	23	loops or irregular	40	2.5	NULL	-176.861	82.2479	120.606	66.0029	-157.497	99.4057	109.319	20.628	6.20412	1.97987	.-RHSpiral	P01064	NA
5B0H	METAL BINDING PROTEIN	LEUKOCYTE CELL-DERIVED CHEMOTAXIN-2;	HOMO SAPIENS	X-RAY DIFFRACTION	B	18	loops or irregular	80	B	23	loops or irregular	31	1	0.223	-51.339	-87.3114	105.102	-101.853	-48.5302	103.731	104.643	18.8071	3.99373	1.97988	.-RHStaple	O14960	Secreted
3K7L	HYDROLASE	ATRAGIN;	NAJA ATRA	X-RAY DIFFRACTION	A	562	3-helix (3/10 helix)	0	A	601	extended strand, participates in beta ladder	4	2	0.234	-62.2612	-64.9842	-80.6778	-72.1709	-45.7178	101.543	101.439	5.35589	5.53135	1.98016	.-LHSpiral	D3TTC2	Secreted
1DZB	COMPLEX (ANTIBODY ANTIGEN)	SCFV FRAGMENT 1F9;	MUS MUSCULUS	X-RAY DIFFRACTION	A	22	extended strand, participates in beta ladder	0	A	96	extended strand, participates in beta ladder	0	2	0.306	175.105	119.467	72.7101	162.178	61.2946	106.365	106.267	13.475	6.46971	1.9804	.+RHSpiral
4P27	ALLERGEN	VENOM ALLERGEN-LIKE (VAL) 4 PROTEIN;	SCHISTOSOMA MANSONI	X-RAY DIFFRACTION	A	56	loops or irregular	58	A	130	extended strand, participates in beta ladder	41	2	0.209	-80.6898	-61.458	-86.9814	-81.9156	-66.0591	105.91	102.859	9.54001	5.74279	1.98053	.-LHSpiral	Q1X6L4	NA
1PP2	HYDROLASE	CALCIUM-FREE PHOSPHOLIPASE A2;	CROTALUS ATRO	X-RAY DIFFRACTION	R	29	bend	7	R	45	alpha helix	5	2.5	NULL	-68.9069	-52.7154	76.9634	147.966	-51.1062	107.887	122.025	9.1312	5.34463	1.98057	.-RHHook	P00624	Secreted
2D4U	SIGNALING PROTEIN	METHYL-ACCEPTING CHEMOTAXIS PROTEIN I;	ESCHERICHIA COLI	X-RAY DIFFRACTION	A	36	alpha helix	4	B	36	alpha helix	2	1.95	0.259	179.239	-93.9896	-105.156	-80.3586	176.534	105.249	101.817	13.6581	6.24007	1.98081	.+LHSpiral	P02942	Membrane
3U3P	APOPTOSIS	TUMOR NECROSIS FACTOR RECEPTOR SUPERFAMILY MEMBER 21;	HOMO SAPIENS	X-RAY DIFFRACTION	A	192	bend	3	A	211	extended strand, participates in beta ladder	34	2	0.271	-60.7068	-42.5164	-94.3361	-45.2275	-69.8994	105.239	107.503	7.17231	5.47016	1.98089	.-LHSpiral	O75509	Membrane
1KS9	OXIDOREDUCTASE	2-DEHYDROPANTOATE 2-REDUCTASE;	ESCHERICHIA COLI	X-RAY DIFFRACTION	A	8	loops or irregular	11	A	37	extended strand, participates in beta ladder	5	1.7	0.289	-123.898	-162.948	-93.1339	142.611	168.24	112.969	113.131	28.4297	6.54988	1.98101	.+/-LHHook	P0A9J4	Cytoplasm
1KLX	HYDROLASE	CYSTEINE RICH PROTEIN B;	HELICOBACTER PYLORI	X-RAY DIFFRACTION	A	88	alpha helix	8	A	96	alpha helix	0	1.95	0.238	-174.765	45.4716	97.1202	-55.7684	-68.5716	106.173	106.85	6.27149	4.36447	1.98126	.-RHHook	O25103	NA
2OK0	IMMUNE SYSTEM/DNA	FAB ED10 LIGHT CHAIN;	MUS MUSCULUS	X-RAY DIFFRACTION	H	22	extended strand, participates in beta ladder	1	H	92	extended strand, participates in beta ladder	0	1.89	0.204	172.395	118.179	76.1207	160.869	62.7795	103.443	104.109	13.5493	6.35626	1.98132	.+RHSpiral	A0N7J2	NA
1HYP	HYDROPHOBIC SEED PROTEIN	HYDROPHOBIC PROTEIN FROM SOYBEAN;	GLYCINE MA	X-RAY DIFFRACTION	A	29	alpha helix	26	A	67	hydrogen bonded turn	55	1.8	NULL	-56.6492	-80.1068	-85.2634	-53.745	-73.1999	101.126	109.222	6.47733	5.49013	1.98137	.-LHSpiral	P24337	NA
4C9R	LIGASE/SIGNALING PROTEIN	E3 UBIQUITIN-PROTEIN LIGASE ZNRF3;	XENOPUS (SILURANA) TROPICALIS	X-RAY DIFFRACTION	B	55	extended strand, participates in beta ladder	21	B	74	extended strand, participates in beta ladder	6	2	0.24608	-66.4181	-50.3276	-87.3526	-72.0419	-68.8688	102.893	106.59	4.9099	5.51699	1.98139	.-LHSpiral	Q5M7L6	Secreted
5DRZ	IMMUNE SYSTEM	HIV ANTIBODY F240 LIGHT CHAIN;	HOMO SAPIENS	X-RAY DIFFRACTION	B	140	extended strand, participates in beta ladder	0	B	196	extended strand, participates in beta ladder	0	2	0.259	-80.2058	124.686	115.316	155.595	-75.6304	101.416	112.241	28.4312	6.79016	1.98148	.-RHSpiral
1A7S	SERINE PROTEASE HOMOLOG	HEPARIN BINDING PROTEIN;	HOMO SAPIENS	X-RAY DIFFRACTION	A	123	extended strand, participates in beta ladder	6	A	181	extended strand, participates in beta ladder	1	1.12	NOT GIVEN	-53.0676	-111.613	97.2299	-91.6893	-43.6972	107.883	106.538	19.8399	4.31911	1.98152	.-RHStaple	P20160	Cytoplasm
1BM3	IMMUNE SYSTEM	IMMUNOGLOBULIN OPG2 FAB, CONSTANT DOMAIN;	MURINE	X-RAY DIFFRACTION	H	22	extended strand, participates in beta ladder	0	H	96	loops or irregular	0	2	NULL	171.187	165.682	-137.834	166.915	-120.105	99.1915	123.57	39.7706	6.95219	1.98153	.+/-LHStaple	P01869	Membrane
3D3Z	HYDROLASE	ACTIBIND;	ASPERGILLUS NIGER	X-RAY DIFFRACTION	A	13	hydrogen bonded turn	41	A	58	hydrogen bonded turn	62	1	0.231	-70.7503	-49.3792	-89.4333	-69.5007	-60.9313	106.907	105.168	4.87731	5.5808	1.98183	.-LHSpiral	Q45U61	NA
4MS8	IMMUNE SYSTEM	42F3 ALPHA;	MUS MUSCULUS	X-RAY DIFFRACTION	D	23	extended strand, participates in beta ladder	1	D	91	extended strand, participates in beta ladder	0	1	0.219	174.54	178.509	-80.3705	-166.587	-176.719	97.3183	100.265	3.58273	6.2382	1.98192	.-/+LHHook
1H76	IRON TRANSPORT	SEROTRANSFERRIN;	SUS SCROFA	X-RAY DIFFRACTION	A	157	extended strand, participates in beta ladder	1	A	173	loops or irregular	9	2.15	0.182	179.372	58.6538	96.9929	-44.5214	-68.7946	103.258	105.28	6.03036	4.64151	1.9821	.-/+RHHook	P09571	Secreted
2PCP	IMMUNOGLOBULIN	IMMUNOGLOBULIN;	MUS MUSCULUS	X-RAY DIFFRACTION	B	142	extended strand, participates in beta ladder	0	B	208	extended strand, participates in beta ladder	3	2.2	0.29	-148.546	153.011	-124.151	-165.076	-165.599	102.247	104.038	30.2056	6.68856	1.98216	.-LHHook	P01868	Secreted
4W6Y	CELL ADHESION	F18 FIMBRIAL ADHESIN AC;	ESCHERICHIA COLI DH5[ALPHA]	X-RAY DIFFRACTION	B	33	extended strand, participates in beta ladder	0	B	109	residue in isolated beta-bridge	0	1	0.226	-68.9685	-61.0921	-80.898	-89.0072	-74.693	100.326	107.039	9.32752	5.65603	1.98222	.-LHSpiral
1FNU	TOXIN	EXOTOXIN TYPE A PRECURSOR (ALLELE 1);	STREPTOCOCCUS PYOGENES	X-RAY DIFFRACTION	A	87	loops or irregular	12	A	98	extended strand, participates in beta ladder	0	1.94	0.281	167.167	53.778	78.9989	72.6684	-71.747	103.824	104.82	6.66935	5.60808	1.98246	.+/-RHSpiral	P0DJY7	NA
1M9U	HYDROLASE	EARTHWORM FIBRINOLYTIC ENZYME;	EISENIA FOETIDA	X-RAY DIFFRACTION	A	136	extended strand, participates in beta ladder	0	A	201	extended strand, participates in beta ladder	0	2.3	0.236	-55.8591	-140.737	106.295	-66.8265	-71.0561	102.12	107.772	14.6657	4.45554	1.98321	.-RHStaple	Q8MX72	NA
1M9U	HYDROLASE	EARTHWORM FIBRINOLYTIC ENZYME;	EISENIA FOETIDA	X-RAY DIFFRACTION	A	168	alpha helix	0	A	182	extended strand, participates in beta ladder	4	2.3	0.236	-164.528	164.049	-73.0828	-172.003	-59.9638	104.446	102.778	7.38311	6.19255	1.98356	.-LHHook	Q8MX72	NA
4OYL	HYDROLASE	CUTINASE;	HUMICOLA INSOLENS	X-RAY DIFFRACTION	A	156	loops or irregular	37	A	163	3-helix (3/10 helix)	6	2	0.184	-116.764	-66.13	-88.536	-93.4089	-62.7678	100.635	102.814	24.1817	5.79455	1.98362	.-LHSpiral
4YY0	IMMUNE SYSTEM	HA1;	UNIDENTIFIED INFLUENZA VIRUS	X-RAY DIFFRACTION	E	4	extended strand, participates in beta ladder	13	F	466	residue in isolated beta-bridge	30	2	0.271	-149.713	143.283	-95.2476	-32.6162	-69.3959	115.572	92.2574	22.1607	4.2727	1.98372	.-LHHook
2V17	IMMUNE SYSTEM	PEPTIDE FRAGMENT;	HOMO SAPIENS	X-RAY DIFFRACTION	L	23	extended strand, participates in beta ladder	1	L	88	extended strand, participates in beta ladder	0	1.65	0.21797	-102.68	-147.523	-71.3173	-142.644	58.6669	114.49	113.382	27.4593	6.82823	1.98383	.+/-LHSpiral	P01837	NA
2V17	IMMUNE SYSTEM	PEPTIDE FRAGMENT;	HOMO SAPIENS	X-RAY DIFFRACTION	L	23	extended strand, participates in beta ladder	1	L	88	extended strand, participates in beta ladder	0	1.65	0.21797	-102.68	-147.523	-71.3173	-142.644	58.6669	114.49	113.382	27.4593	6.82823	1.98383	.+/-LHSpiral	P01837	NA
3SUK	UNKNOWN FUNCTION	CERATO-PLATANIN-LIKE PROTEIN;	MONILIOPHTHORA PERNICIOSA	X-RAY DIFFRACTION	A	39	bend	0	A	76	hydrogen bonded turn	4	1	0.205	-54.8898	-77.4809	-80.7927	-70.2453	-77.5211	101.23	103.459	7.89667	5.75926	1.98388	.-LHSpiral	B2C3H9	NA
3TVJ	HYDROLASE	MANNAN-BINDING LECTIN SERINE PROTEASE 2 A CHAIN;	HOMO SAPIENS	X-RAY DIFFRACTION	A	396	extended strand, participates in beta ladder	15	A	430	extended strand, participates in beta ladder	8	1	0.205	-65.6155	-68.9871	-87.893	-59.0699	-62.7374	103.384	103.611	3.17823	5.62054	1.984	.-LHSpiral	O00187	Secreted
1NCW	IMMUNE SYSTEM	IMMUNOGLOBULIN IGG2A;	MUS MUSCULUS	X-RAY DIFFRACTION	L	134	extended strand, participates in beta ladder	0	L	194	extended strand, participates in beta ladder	0	1.3	NOT GIVEN	-169.082	175.581	-79.9981	-170.172	171.662	104.255	102.492	4.90719	6.42068	1.98428	.-/+LHHook	Q58EU8	NA
1GPE	OXIDOREDUCTASE(FLAVOPROTEIN)	PROTEIN (GLUCOSE OXIDASE);	PENICILLIUM AMAGASAKIENS	X-RAY DIFFRACTION	A	168	3-helix (3/10 helix)	2	A	210	bend	33	1.8	0.198	-50.6501	174.024	117.543	-71.4247	-58.487	104.344	104.625	13.2015	5.21478	1.98433	.-RHHook	P81156	Secreted
3DBX	IMMUNE SYSTEM	CD1-2 ANTIGEN;	GALLUS GALLUS	X-RAY DIFFRACTION	A	209	extended strand, participates in beta ladder	0	A	267	extended strand, participates in beta ladder	0	2	0.266	-179.372	163.74	-81.6424	-179.367	-173.512	100.816	102.566	3.9774	6.13889	1.98449	.-LHHook	Q5GL29	NA
3R8B	TOXIN/IMMUNE SYSTEM	ENTEROTOXIN TYPE B;	STAPHYLOCOCCUS AUREUS	X-RAY DIFFRACTION	B	23	extended strand, participates in beta ladder	1	B	91	extended strand, participates in beta ladder	0	2	0.265	-176.372	164.513	-82.332	-164.414	-178.668	102.458	106.095	4.84111	6.30285	1.98459	.-LHHook
2HZQ	TRANSPORT PROTEIN	APOLIPOPROTEIN D;	HOMO SAPIENS	X-RAY DIFFRACTION	A	41	extended strand, participates in beta ladder	11	A	165	bend	36	1.8	0.226	-46.6732	-53.9866	-95.8976	-59.5351	-69.8093	106.819	104.655	6.82506	5.56561	1.98464	.-LHSpiral	P05090	Secreted
1QM7	TOXIN (SYNTHETIC CHIMERA)	R-CHII;	NOT GIVEN	X-RAY DIFFRACTION	A	42	loops or irregular	66	A	53	extended strand, participates in beta ladder	46	2.1	0.221	-162.095	60.9886	87.6766	168.756	-55.0055	106.992	105.157	6.66439	5.77794	1.98485	.-RHSpiral
3U3P	APOPTOSIS	TUMOR NECROSIS FACTOR RECEPTOR SUPERFAMILY MEMBER 21;	HOMO SAPIENS	X-RAY DIFFRACTION	A	113	loops or irregular	24	A	131	extended strand, participates in beta ladder	41	2	0.271	-61.1551	-64.5212	-86.1782	-59.9225	-69.121	102.425	109.798	3.20981	5.51269	1.98493	.-LHSpiral	O75509	Membrane
1EB6	HYDROLASE	NEUTRAL PROTEASE II;	ASPERGILLUS ORYZA	X-RAY DIFFRACTION	A	6	loops or irregular	28	A	78	bend	0	1	0.126	-57.8408	-84.568	87.1337	102.007	-81.0617	102.319	104.136	16.5093	4.90359	1.98503	.-RHHook	P46076	NA
1PP2	HYDROLASE	CALCIUM-FREE PHOSPHOLIPASE A2;	CROTALUS ATRO	X-RAY DIFFRACTION	R	27	hydrogen bonded turn	14	R	126	loops or irregular	3	2.5	NULL	-65.6688	-59.2909	-85.7124	-83.8775	-49.4529	97.5046	106.518	6.59353	5.78771	1.98516	.-LHSpiral	P00624	Secreted
1RMG	HYDROLASE	RHAMNOGALACTURONASE A;	ASPERGILLUS ACULEATUS	X-RAY DIFFRACTION	A	322	loops or irregular	3	A	328	extended strand, participates in beta ladder	1	2	0.214	-54.2188	-127.545	-90.831	117.679	-78.6157	105.38	103.954	23.0592	5.72653	1.98517	.-LHHook	Q00001	Secreted
1PCA	HYDROLASE(C-TERMINAL PEPTIDASE)	PROCARBOXYPEPTIDASE A PCPA;	SUS SCROFA	X-RAY DIFFRACTION	A	138	loops or irregular	15	A	161	hydrogen bonded turn	51	2	NULL	-73.1749	170.244	99.3726	-69.7009	-58.1773	107.467	105.458	7.48409	5.17592	1.98543	.-RHHook	P09954	Secreted
4ZH0	SUGAR BINDING PROTEIN	OUTER MEMBRANE PROTEIN-ADHESIN;	HELICOBACTER PYLORI	X-RAY DIFFRACTION	A	277	loops or irregular	0	A	301	alpha helix	20	1	0.23	-163.395	119.998	-83.7566	-80.4306	77.6749	103.953	108.605	18.8961	5.07332	1.98575	.-/+LHHook	Q9ZKV2	NA
3U8E	HYDROLASE	PAPAIN-LIKE CYSTEINE PROTEASE;	CROCUS SATIVUS	X-RAY DIFFRACTION	A	153	loops or irregular	15	A	208	3-helix (3/10 helix)	0	1	0.189	-132.619	-170.749	97.5428	-66.2635	-47.6939	109.45	104.493	21.338	5.10697	1.98598	.-RHStaple	G8JLU6	NA
4K3J	TRANSFERASE/IMMUNE SYSTEM/GROWTH FACTOR	HEPATOCYTE GROWTH FACTOR;	HOMO SAPIENS	X-RAY DIFFRACTION	B	95	bend	20	B	101	loops or irregular	14	2	0.253	172.622	140.124	-78.0882	-120.79	39.5623	102.526	99.0947	21.8766	5.69516	1.98607	.+LHHook	P08581	Secreted
5FJQ	SUGAR BINDING PROTEIN	CARBOHYDRATE BINDING PROTEIN, PUTATIVE, CPB33A;	CELLVIBRIO JAPONICUS	X-RAY DIFFRACTION	A	99	hydrogen bonded turn	5	A	210	extended strand, participates in beta ladder	4	1	0.28369	-64.0495	-36.17	-90.514	175.132	-75.0103	108.443	99.4758	8.21268	5.291	1.98613	.-LHHook	B3PJ79	NA
5HPZ	CHLOROPHYLL BINDING PROTEIN	WATER-SOLUBLE CHLOROPHYLL PROTEIN;	BRASSICACEAE	X-RAY DIFFRACTION	B	41	loops or irregular	32	B	90	loops or irregular	9	1	0.266	-48.3994	-73.2338	-84.8838	-53.1384	-53.0744	104.563	106.298	5.3518	5.57279	1.98636	.-LHSpiral
4LBF	ANTIMICROBIAL PROTEIN	NEUTROPHIL DEFENSIN 1;	HOMO SAPIENS	X-RAY DIFFRACTION	A	2	loops or irregular	0	A	30	loops or irregular	13	1	0.231	-61.9168	-84.793	107.26	-102.707	-48.7334	105.492	105.229	18.3415	4.10003	1.98644	.-RHStaple	P59665	Secreted
4QZV	HYDROLASE/VIRAL PROTEIN	DIPEPTIDYL PEPTIDASE 4;	HOMO SAPIENS	X-RAY DIFFRACTION	B	71	loops or irregular	67	B	219	loops or irregular	33	2	0.224	-77.4691	-87.7768	117.989	-85.6577	-56.1838	114.649	102.515	21.826	4.25163	1.98669	.-RHStaple	A3EX94	Membrane
3G8H	HYDROLASE	PHOSPHOLIPASE A2, AMMODYTOXIN C;	VIPERA AMMODYTES AMMODYTES	X-RAY DIFFRACTION	A	75	extended strand, participates in beta ladder	17	A	86	alpha helix	2	1	0.196	-72.789	-73.6366	-92.4459	-93.022	-175.789	102.37	101.378	10.7593	5.99085	1.987	.-LHSpiral	P11407	Secreted
2OK0	IMMUNE SYSTEM/DNA	FAB ED10 LIGHT CHAIN;	MUS MUSCULUS	X-RAY DIFFRACTION	H	142	extended strand, participates in beta ladder	0	H	208	extended strand, participates in beta ladder	0	1.89	0.204	-86.9271	-179.292	-88.1346	-137.544	70.8971	98.8204	105.077	17.3759	6.37824	1.98703	.+/-LHSpiral	A0N7J2	NA
1B2P	SUGAR BINDING PROTEIN	PROTEIN (LECTIN);	HYACINTHOIDES HISPANICA	X-RAY DIFFRACTION	A	40	bend	0	A	63	loops or irregular	2	1.7	0.208	-148.016	80.3306	-97.4098	-174.484	-59.3313	105.923	102.456	15.5164	5.2721	1.98712	.-LHHook	Q9ZP49	NA
1AJJ	RECEPTOR	LOW-DENSITY LIPOPROTEIN RECEPTOR;	HOMO SAPIENS	X-RAY DIFFRACTION	A	24	hydrogen bonded turn	60	A	39	loops or irregular	37	1.7	0.24	-64.3945	-39.5601	-71.9598	-73.8573	-58.9386	105.229	109.934	6.74849	5.20929	1.9873	.-LHSpiral	P01130	Membrane
5FV4	HYDROLASE	CARBOXYLIC ESTER HYDROLASE;	SUS SCROFA	X-RAY DIFFRACTION	D	70	extended strand, participates in beta ladder	5	D	99	loops or irregular	1	2	0.2051	-60.579	-59.7323	90.2381	134.15	62.3404	103.631	100.232	9.88043	4.93144	1.98738	.+/-RHHook
4CPA	HYDROLASE (C-TERMINAL PEPTIDASE)	CARBOXYPEPTIDASE A;	BOS TAURUS	X-RAY DIFFRACTION	I	18	bend	2	I	34	extended strand, participates in beta ladder	0	2.5	NULL	-73.833	-53.8275	-102.968	-77.4909	-50.322	108.551	101.959	10.5662	5.8683	1.98747	.-LHSpiral	P01075	NA
2E2D	HYDROLASE/HYDROLASE INHIBITOR	MATRIX METALLOPEPTIDASE 13;	HOMO SAPIENS	X-RAY DIFFRACTION	C	1003	extended strand, participates in beta ladder	0	C	1101	hydrogen bonded turn	15	2	0.231	-63.4021	-61.4144	-79.0957	-30.6101	-64.7047	107.813	108.246	6.64864	5.07014	1.98758	.-LHSpiral	P16368	Secreted
2XT1	VIRAL PROTEIN/IMMUNE SYSTEM	GAG POLYPROTEIN;	HUMAN IMMUNODEFICIENCY VIRUS 1	X-RAY DIFFRACTION	B	22	extended strand, participates in beta ladder	0	B	92	extended strand, participates in beta ladder	0	1	NOT GIVEN	168.87	121.955	70.0826	165.374	53.0013	103.26	106.859	15.1917	6.37114	1.98769	.+RHSpiral
2XT1	VIRAL PROTEIN/IMMUNE SYSTEM	GAG POLYPROTEIN;	HUMAN IMMUNODEFICIENCY VIRUS 1	X-RAY DIFFRACTION	B	22	extended strand, participates in beta ladder	0	B	92	extended strand, participates in beta ladder	0	1	NOT GIVEN	168.87	121.955	70.0826	165.374	53.0013	103.26	106.859	15.1917	6.37114	1.98769	.+RHSpiral
2WNK	MEMBRANE PROTEIN	SPOROZOITE-SPECIFIC SAG PROTEIN;	TOXOPLASMA GONDII	X-RAY DIFFRACTION	A	136	extended strand, participates in beta ladder	0	A	229	extended strand, participates in beta ladder	0	1	0.24589	-148.949	-43.8154	-83.7561	-88.8278	-169.719	107.521	105.467	17.4043	5.62654	1.9879	.-LHSpiral	Q6RUA7	NA
1ALU	CYTOKINE	INTERLEUKIN-6;	HOMO SAPIENS	X-RAY DIFFRACTION	A	73	loops or irregular	3	A	83	alpha helix	0	1.9	0.277	-76.0871	-44.8044	99.8195	64.647	173.452	109.003	102.287	9.26016	4.8105	1.98808	.+/-RHHook	P05231	Secreted
3SUL	UNKNOWN FUNCTION	CERATO-PLATANIN-LIKE PROTEIN;	MONILIOPHTHORA PERNICIOSA	X-RAY DIFFRACTION	A	37	bend	0	A	73	hydrogen bonded turn	2	1	0.268	-60.71	-67.226	-78.4329	-66.0076	-87.0338	104.259	104.764	9.83936	5.41816	1.98809	.-LHSpiral	B2C3I1	NA
1A0J	SERINE PROTEASE	TRYPSIN;	SALMO SALAR	X-RAY DIFFRACTION	A	136	extended strand, participates in beta ladder	5	A	201	extended strand, participates in beta ladder	2	1.7	0.215	-53.6466	-106.318	94.8228	-94.8776	-42.873	106.303	106.633	19.5291	4.1503	1.98821	.-RHStaple	P35033	Secreted
1AGQ	GROWTH FACTOR	GLIAL CELL-DERIVED NEUROTROPHIC FACTOR;	RATTUS NORVEGICUS	X-RAY DIFFRACTION	A	102	loops or irregular	18	B	102	loops or irregular	30	1.9	0.235	-68.0763	152.406	-49.8451	146.495	-77.9875	122.471	113.817	25.3136	6.45225	1.98821	.-LHStaple	Q07731	Secreted
4FRR	ACETYLCHOLINE BINDING PROTEIN	SOLUBLE ACETYLCHOLINE RECEPTOR;	APLYSIA CALIFORNICA	X-RAY DIFFRACTION	A	127	loops or irregular	0	A	140	extended strand, participates in beta ladder	9	2	0.246	163.168	61.3417	78.4177	-178.33	-76.0931	104.76	101.469	8.1305	5.44526	1.98847	.-/+RHHook	Q8WSF8	NA
4EFX	HORMONE	INSULIN;	HOMO SAPIENS	X-RAY DIFFRACTION	A	6	alpha helix	0	A	11	extended strand, participates in beta ladder	2	1	0.278	-59.706	-69.2955	94.5616	-159.047	77.3973	104.34	104.944	9.29005	4.66748	1.98856	.+/-RHStaple	P01308	Secreted
4XGZ	CELL ADHESION	FAB HEAVY CHAIN;	HOMO SAPIENS	X-RAY DIFFRACTION	A	22	extended strand, participates in beta ladder	2	A	92	extended strand, participates in beta ladder	0	2	0.245	178.108	165.398	-90.3295	-167.744	-169.41	100.787	99.4632	5.84613	6.33436	1.98872	.-/+LHHook
5EK5	UNKNOWN FUNCTION	IRMA;	ESCHERICHIA COLI CFT073	X-RAY DIFFRACTION	A	26	extended strand, participates in beta ladder	0	A	85	loops or irregular	28	2	0.261	-95.7406	126.692	-54.9741	111.92	-171.893	101.411	103.186	37.4353	4.35073	1.98874	.-LHStaple
1ESO	OXIDOREDUCTASE	CU, ZN SUPEROXIDE DISMUTASE;	ESCHERICHIA COLI	X-RAY DIFFRACTION	A	50A	loops or irregular	14	A	144	extended strand, participates in beta ladder	1	2	0.26	-68.4392	-68.8264	-85.6932	-91.2337	-178.039	102.182	105.018	7.85508	6.03169	1.98876	.-LHSpiral	P0AGD1	Periplasm
5IRO	IMMUNE SYSTEM/TRANSCRIPTION	HLA CLASS I HISTOCOMPATIBILITY ANTIGEN, A-2 ALPHA CHAIN;	HOMO SAPIENS	X-RAY DIFFRACTION	P	10	bend	32	P	39	loops or irregular	17	2	0.288	-70.7593	5.37207	-159.536	-93.4282	-58.4998	134.022	60.6452	41.4698	5.50247	1.98896	.-LHHook	Q8BEL5	NA
4Q94	PEPTIDE BINDING PROTEIN	REGULATION OF NUCLEAR PRE-MRNA DOMAIN-CONTAINING PROTEIN	HOMO SAPIENS	X-RAY DIFFRACTION	A	100	alpha helix	34	B	100	alpha helix	45	1	0.221	-56.5534	-162.169	-100.423	-174.83	-71.8262	106.67	105.134	8.30877	6.73255	1.98908	.-LHSpiral	Q9NQG5	Nucleus
1KSI	OXIDOREDUCTASE	COPPER AMINE OXIDASE;	PIVUM SATIVUM	X-RAY DIFFRACTION	A	137	extended strand, participates in beta ladder	4	A	158	extended strand, participates in beta ladder	6	2.2	NULL	-61.2441	-99.1451	106.602	-85.1952	-62.6569	105.279	104.013	16.1717	3.8551	1.98918	.-RHStaple	Q43077	NA
1GVC	IRON TRANSPORT	OVOTRANSFERRIN;	ANAS PLATYRHYNCHOS	X-RAY DIFFRACTION	A	118	extended strand, participates in beta ladder	0	A	200	alpha helix	0	1.9	0.211	-57.2579	-92.863	-74.6943	-87.2842	168.796	106.101	104.014	12.633	6.07377	1.98926	.+/-LHSpiral	P56410	Secreted
3RP2	SERINE PROTEINASE	RAT MAST CELL PROTEASE II;	RATTUS RATTU	X-RAY DIFFRACTION	A	168	hydrogen bonded turn	0	A	182	extended strand, participates in beta ladder	0	1.9	NULL	-51.6391	82.3656	158.857	-50.1207	-92.0029	102.967	112.989	40.0013	6.20519	1.98927	.-RHHook	P00770	NA
2OLG	HYDROLASE	PRO-PHENOLOXIDASE ACTIVATING ENZYME-I;	HOLOTRICHIA DIOMPHALIA	X-RAY DIFFRACTION	A	311	loops or irregular	40	A	340	loops or irregular	38	1.7	0.245	-81.6116	80.4792	90.1298	79.3085	-71.6886	103.28	105.256	13.0019	5.89999	1.98929	.-RHSpiral	O97366	NA
1LP9	IMMUNE SYSTEM	HLA CLASS I HISTOCOMPATIBILITY ANTIGEN, A-2	HOMO SAPIENS	X-RAY DIFFRACTION	E	141	extended strand, participates in beta ladder	14	E	191	alpha helix	13	2	0.253	-53.4054	-79.1693	-80.758	-47.701	-61.5661	106.461	109.587	5.39434	5.59353	1.98954	.-LHSpiral	P01849	Membrane
5F1S	IMMUNE SYSTEM	POLYMERIC IMMUNOGLOBULIN RECEPTOR;	ONCORHYNCHUS MYKISS	X-RAY DIFFRACTION	A	133	extended strand, participates in beta ladder	0	A	196	extended strand, participates in beta ladder	0	1	0.215	-40.9269	-102.665	-55.1992	-116.225	-62.7213	108.13	109.566	28.5871	6.21809	1.98957	.-LHSpiral
2ZGC	HYDROLASE	GRANZYME M;	HOMO SAPIENS	X-RAY DIFFRACTION	A	151	alpha helix	3	A	167	extended strand, participates in beta ladder	0	1	0.257	-71.007	-148.81	-83.6585	-158.481	-173.222	101.568	101.573	10.7535	6.55192	1.98989	.-LHSpiral	P51124	Secreted
4R84	TRANSFERASE	SIALYLTRANSFERASE 0160;	PHOTOBACTERIUM DAMSELAE	X-RAY DIFFRACTION	A	60	extended strand, participates in beta ladder	40	A	89	extended strand, participates in beta ladder	14	1	0.203	85.3567	-77.6739	33.7957	103.072	-42.04	122.043	127.195	40.5265	5.02129	1.98996	.+/-RHHook	O66375	NA
3TG0	HYDROLASE	ALKALINE PHOSPHATASE;	ESCHERICHIA COLI	X-RAY DIFFRACTION	A	168	loops or irregular	0	A	178	loops or irregular	1	1	0.169	-68.3882	156.02	102.479	94.1457	-55.1216	119.424	104.405	14.4418	6.60373	1.98998	.-RHSpiral	P00634	Periplasm
5IRO	IMMUNE SYSTEM/TRANSCRIPTION	HLA CLASS I HISTOCOMPATIBILITY ANTIGEN, A-2 ALPHA CHAIN;	HOMO SAPIENS	X-RAY DIFFRACTION	P	18	loops or irregular	4	P	35	loops or irregular	5	2	0.288	-73.9321	-128.329	113.287	-92.4028	-62.6276	86.4252	112.374	24.3386	4.52137	1.99043	.-RHStaple	Q8BEL5	NA
4G8A	IMMUNE SYSTEM	TOLL-LIKE RECEPTOR 4;	HOMO SAPIENS	X-RAY DIFFRACTION	A	390	extended strand, participates in beta ladder	0	A	391	loops or irregular	0	2	0.249	-144.868	-82.7947	92.5438	-59.6582	-37.2873	104.889	103.793	21.3866	2.96047	1.99061	.-RHStaple	O00206	Membrane
4MS8	IMMUNE SYSTEM	42F3 ALPHA;	MUS MUSCULUS	X-RAY DIFFRACTION	C	22	loops or irregular	1	C	90	extended strand, participates in beta ladder	0	1	0.219	173.265	172.551	-83.8834	179.953	-163.668	102.859	99.2218	5.75938	6.27103	1.99062	.+/-LHStaple
5JK4	TRANSPORT PROTEIN	ALKALINE PHOSPHATASE;	STENOTROPHOMONAS MALTOPHILIA R551-3	X-RAY DIFFRACTION	A	118	alpha helix	0	A	163	loops or irregular	17	1	0.125	-62.5046	-87.9253	-92.6148	-63.9284	-61.3986	103.71	104.061	6.82686	5.96233	1.99068	.-LHSpiral	B4SL31	NA
3TI4	HYDROLASE/HYDROLASE INHIBITOR	NEURAMINIDASE;	INFLUENZA A VIRUS	X-RAY DIFFRACTION	A	124	extended strand, participates in beta ladder	12	A	129	extended strand, participates in beta ladder	10	1	0.177	-52.4733	-103.771	99.5081	-78.5715	-67.2862	107.033	108.577	14.5246	3.96225	1.99068	.-RHStaple	C3W5S3	Membrane
4HE7	PLANT PROTEIN	DEFENSIN-LIKE PROTEIN;	PENTADIPLANDRA BRAZZEANA	X-RAY DIFFRACTION	A	22	alpha helix	5	A	47	extended strand, participates in beta ladder	0	1	0.252	177.118	64.2606	91.6623	56.6907	173.683	105.574	103.303	3.46829	5.73908	1.9908	.+RHSpiral	P56552	Secreted
2ZGC	HYDROLASE	GRANZYME M;	HOMO SAPIENS	X-RAY DIFFRACTION	A	178	loops or irregular	1	A	205	hydrogen bonded turn	12	1	0.257	-158.416	44.9305	76.6705	168.127	-66.3013	103.857	105.751	9.72289	5.24773	1.99084	.-RHSpiral	P51124	Secreted
2FBD	HYDROLASE	LYSOZYME 1;	MUSCA DOMESTICA	X-RAY DIFFRACTION	A	74	hydrogen bonded turn	16	A	92	alpha helix	2	1.9	0.198	-72.8746	177.405	81.5555	54.4001	-174.449	103.159	106.597	4.46639	5.35365	1.99086	.-RHSpiral	Q7YT16	NA
1CC5	ELECTRON TRANSPORT (HEME PROTEIN)	CYTOCHROME C5;	AZOTOBACTER VINELANDI	X-RAY DIFFRACTION	A	69	loops or irregular	4	A	72	loops or irregular	5	2.5	NULL	44.1857	69.5219	-12.1795	82.9462	-79.4079	140.857	125.005	42.3646	5.42779	1.99088	.+/-LHStaple	P11732	NA
3V6O	IMMUNE SYSTEM	LEPTIN RECEPTOR;	HOMO SAPIENS	X-RAY DIFFRACTION	E	136	extended strand, participates in beta ladder	0	E	196	extended strand, participates in beta ladder	0	1	0.213	-165.675	166.698	-83.2079	177.692	173.779	107.147	104.383	5.73632	6.38343	1.991	.+/-LHStaple
3KLD	CELL ADHESION	CONTACTIN 4;	MUS MUSCULUS	X-RAY DIFFRACTION	A	337	loops or irregular	1	A	384	extended strand, participates in beta ladder	0	2	0.232	72.0288	-106.662	-62.2349	-121.476	-158.286	111.191	103.161	28.5731	6.34095	1.99131	.+/-LHSpiral	Q69Z26	Secreted
1BOL	HYDROLASE	PROTEIN (RIBONUCLEASE RH);	RHIZOPUS NIVEUS	X-RAY DIFFRACTION	A	182	extended strand, participates in beta ladder	19	A	213	loops or irregular	17	2	NULL	-75.3888	57.99	102.068	-64.5579	-68.322	113.163	106.149	8.76971	4.84382	1.99163	.-RHHook	P08056	NA
2RFW	HYDROLASE	CELLULOSE 1,4-BETA-CELLOBIOSIDASE;	MELANOCARPUS ALBOMYCE	X-RAY DIFFRACTION	A	59	loops or irregular	10	A	65	alpha helix	0	1.6	NOT GIVEN	-104.598	-114.52	153.571	-43.4247	-93.3727	104.292	106.325	59.2031	5.10766	1.9917	.-RHStaple	Q8J0K6	NA
1PI2	SERINE PROTEINASE INHIBITOR	BOWMAN-BIRK INHIBITOR (PI-II);	GLYCINE MA	X-RAY DIFFRACTION	A	34	loops or irregular	23	A	49	extended strand, participates in beta ladder	18	2.5	NULL	-168.911	76.608	106.54	72.9617	-160.34	104.817	110.164	14.6352	6.23723	1.99181	.-RHSpiral	P01064	NA
5HCD	IMMUNE SYSTEM	COMPLEMENT C5;	HOMO SAPIENS	X-RAY DIFFRACTION	D	14	bend	4	D	38	loops or irregular	22	2	0.282	-33.3446	146.004	90.8743	163.567	-78.648	103.889	101.957	19.7328	6.54326	1.99189	.-RHSpiral
5F1C	MEMBRANE PROTEIN	PUTATIVE UNCHARACTERIZED PROTEIN;	AMBLYOMMA MACULATUM	X-RAY DIFFRACTION	B	127	extended strand, participates in beta ladder	6	B	183	extended strand, participates in beta ladder	2	2	0.289	-83.0609	81.329	-161.611	-80.6237	-70.7114	105.202	81.6187	38.6862	5.67254	1.99196	.-LHHook	G3MM57	NA
3K7L	HYDROLASE	ATRAGIN;	NAJA ATRA	X-RAY DIFFRACTION	A	542	hydrogen bonded turn	22	A	577	loops or irregular	17	2	0.234	-69.5342	-88.4094	-88.755	-128.834	80.5649	104.847	98.5938	19.5464	6.28465	1.99214	.+/-LHSpiral	D3TTC2	Secreted
1AOG	OXIDOREDUCTASE	TRYPANOTHIONE REDUCTASE;	TRYPANOSOMA CRUZI	X-RAY DIFFRACTION	A	53	alpha helix	7	A	58	alpha helix	21	2	NULL	-179.371	70.3347	-129.719	108.604	-17.653	104.022	103.401	38.3185	4.59872	1.99214	.-LHStaple	P28593	Cytoplasm
4EFX	HORMONE	INSULIN;	HOMO SAPIENS	X-RAY DIFFRACTION	A	7	alpha helix	39	B	7	loops or irregular	30	1	0.278	-162.086	37.2871	104.915	-76.1131	-64.6844	114.211	101.626	13.9161	4.62979	1.99221	.-RHHook	P01308	Secreted
4HBQ	IMMUNE SYSTEM	MUCOSAL ADDRESSIN CELL ADHESION MOLECULE 1;	HOMO SAPIENS	X-RAY DIFFRACTION	A	25	extended strand, participates in beta ladder	0	A	72	extended strand, participates in beta ladder	0	1	0.178	-174.988	-177.37	-88.5571	-162.374	-176.088	101.835	107.831	4.49937	6.64905	1.99223	.-LHSpiral	Q13477	Membrane
3OJY	IMMUNE SYSTEM	COMPLEMENT COMPONENT C8 ALPHA CHAIN;	HOMO SAPIENS	X-RAY DIFFRACTION	B	471	loops or irregular	6	B	480	3-helix (3/10 helix)	2	2	0.337	-57.3591	-132.323	98.3708	143.341	-93.318	96.7948	101.813	27.2311	5.82595	1.99228	.-RHHook	P07358	Secreted
2PM4	ANTIMICROBIAL PROTEIN	NEUTROPHIL DEFENSIN 1 (HNP-1) (HP-1) (HP1)	HOMO SAPIENS	X-RAY DIFFRACTION	A	4	extended strand, participates in beta ladder	23	A	19	extended strand, participates in beta ladder	19	1.95	0.249	-61.3375	-88.4941	-86.234	-168.127	-38.3949	102.806	102.982	11.6097	6.13678	1.99234	.-LHSpiral	P59666	Secreted
4K3J	TRANSFERASE/IMMUNE SYSTEM/GROWTH FACTOR	HEPATOCYTE GROWTH FACTOR;	HOMO SAPIENS	X-RAY DIFFRACTION	B	98	hydrogen bonded turn	34	B	160	extended strand, participates in beta ladder	34	2	0.253	-76.5402	-65.1989	-58.6101	-98.381	-147.649	97.1494	104.634	26.4103	5.20714	1.99234	.-LHSpiral	P08581	Secreted
4ZXS	VIRAL PROTEIN	VIRION EGRESS PROTEIN UL34;	HUMAN HERPESVIRUS 1	X-RAY DIFFRACTION	B	278	alpha helix	19	D	278	alpha helix	20	2	0.265	-79.3068	-55.1938	-95.4812	-61.5472	-78.2309	106.393	103.716	11.0891	5.60885	1.99241	.-LHSpiral	P10215	Membrane
1KRN	SERINE PROTEASE	PLASMINOGEN;	HOMO SAPIENS	X-RAY DIFFRACTION	A	87	residue in isolated beta-bridge	2	A	126	extended strand, participates in beta ladder	0	1.67	0.232	-65.9918	-69.2136	-68.8094	-173.938	63.016	108.163	103.6	5.28827	5.64113	1.99258	.+/-LHSpiral	P00747	Secreted
1KLO	GLYCOPROTEIN	LAMININ;	MUS MUSCULUS	X-RAY DIFFRACTION	A	45	extended strand, participates in beta ladder	2	A	63	extended strand, participates in beta ladder	27	2.1	NULL	-73.6963	-54.4755	-88.0145	-69.8923	-63.3234	107.26	103.779	5.19516	5.62993	1.99264	.-LHSpiral	P02468	Secreted
1PM4	TOXIN	YPM;	YERSINIA PSEUDOTUBERCULOSIS	X-RAY DIFFRACTION	A	32	extended strand, participates in beta ladder	1	A	129	loops or irregular	18	1.75	0.229	-77.0566	91.4198	108.976	-70.7152	-74.3417	106.841	103.769	18.2186	5.32138	1.99273	.-RHHook	Q57221	NA
1NHC	HYDROLASE	POLYGALACTURONASE I;	ASPERGILLUS NIGER	X-RAY DIFFRACTION	A	359	loops or irregular	32	A	368	loops or irregular	40	1.7	0.209	-66.1221	-165.159	-102.036	-164.992	-75.0857	105.872	107.71	10.5947	6.84861	1.99274	.-LHSpiral	P26213	Secreted
3PLC	TOXIN	BETA-CARDIOTOXIN OH-27;	OPHIOPHAGUS HANNAH	X-RAY DIFFRACTION	A	56	extended strand, participates in beta ladder	30	A	61	loops or irregular	37	2	0.267	49.3914	95.187	88.8986	88.8013	61.8083	99.7493	103.018	12.9001	6.1793	1.99281	.+RHSpiral	Q69CK0	Secreted
1Z1Y	CELL ADHESION	OOKINETE SURFACE PROTEIN PVS25;	PLASMODIUM VIVAX	X-RAY DIFFRACTION	A	51	extended strand, participates in beta ladder	9	A	71	extended strand, participates in beta ladder	50	2	0.276	44.0386	93.7346	93.6045	65.2626	-173.561	104.433	103.841	11.4791	5.97421	1.99282	.+/-RHSpiral	O96555	NA
2PLX	HYDROLASE	CATIONIC TRYPSIN;	BOS TAURUS	X-RAY DIFFRACTION	B	7	alpha helix	61	B	29	alpha helix	34	1.56	0.188	-173.653	-88.6718	-77.0542	-62.6028	-69.2374	104.323	106.426	7.75582	5.70328	1.99297	.-LHSpiral	P85981	Secreted
3OM0	MEMBRANE PROTEIN	GLUTAMATE RECEPTOR, IONOTROPIC KAINATE 5;	RATTUS NORVEGICUS	X-RAY DIFFRACTION	A	146	extended strand, participates in beta ladder	0	A	151	alpha helix	0	1	0.196	-56.979	-146.284	69.2402	176.366	77.614	101.085	105.299	12.4543	5.91175	1.9933	.+/-RHHook	Q63273	Membrane
4EL6	SIGNALING PROTEIN	IL-4-INDUCING PROTEIN;	SCHISTOSOMA MANSONI	X-RAY DIFFRACTION	A	111	extended strand, participates in beta ladder	3	A	121	hydrogen bonded turn	40	1	0.177	-52.9872	-142.733	81.7753	-172.493	65.4172	105.806	100.08	9.01096	5.83316	1.99331	.+/-RHStaple	G4VEV5	NA
3M19	IMMUNE SYSTEM	VARIABLE LYMPHOCYTE RECEPTOR A DIVERSITY REGION;	PETROMYZON MARINUS	X-RAY DIFFRACTION	A	192	hydrogen bonded turn	7	A	228	residue in isolated beta-bridge	0	1	0.255	-70.7037	162.17	-83.6475	-84.4757	-55.0389	104.005	98.1168	8.29542	5.54388	1.99364	.-LHHook	C7B6Z3	NA
4FMK	CELL ADHESION	POLIOVIRUS RECEPTOR-RELATED PROTEIN 2;	MUS MUSCULUS	X-RAY DIFFRACTION	A	174	extended strand, participates in beta ladder	0	A	229	extended strand, participates in beta ladder	0	2	0.268	-149.704	158.323	-88.8143	-177.916	167.998	102.198	108.051	14.9062	6.29899	1.99376	.-/+LHHook	P32507	Membrane
1NTN	POSTSYNAPTIC NEUROTOXIN	NEUROTOXIN I;	NAJA OXIAN	X-RAY DIFFRACTION	A	14	loops or irregular	9	A	42	extended strand, participates in beta ladder	18	1.9	NULL	-50.1981	-70.755	-74.7601	-87.0443	-73.7875	100.623	102.286	10.0875	5.63478	1.99394	.-LHSpiral	P01382	Secreted
1GYO	ELECTRON TRANSPORT	CYTOCHROME C3, A DIMERIC CLASS III C-TYPE	DESULFOVIBRIO GIGA	X-RAY DIFFRACTION	A	46	bend	23	B	5	bend	49	1.2	NOT GIVEN	55.4763	128.931	85.1908	-61.1932	-67.817	107.737	103.275	10.9426	4.89526	1.99397	.-/+RHHook	Q9R638	NA
1A0J	SERINE PROTEASE	TRYPSIN;	SALMO SALAR	X-RAY DIFFRACTION	A	42	extended strand, participates in beta ladder	6	A	58	3-helix (3/10 helix)	0	1.7	0.215	-79.028	-151.176	-81.4043	-100.651	-71.1581	98.5021	104.689	17.6061	6.21207	1.99401	.-LHSpiral	P35033	Secreted
2YMO	MEMBRANE PROTEIN	PF12;	PLASMODIUM FALCIPARUM	X-RAY DIFFRACTION	A	225	loops or irregular	0	A	286	extended strand, participates in beta ladder	2	1	0.28848	-74.9987	179.283	80.4523	170.903	-63.9748	105.893	104.486	5.21254	6.46826	1.99402	.-RHSpiral	C6KSX0	Membrane
1PLF	PLATELET FACTOR	PLATELET FACTOR 4;	BOS TAURU	X-RAY DIFFRACTION	A	25	loops or irregular	10	A	51	loops or irregular	5	2.2	NULL	-72.445	-70.1118	96.118	75.3146	-170.106	108.019	106.411	8.29364	5.05185	1.99415	.-RHHook
1B80	OXIDOREDUCTASE	PROTEIN (RECOMBINANT LIGNIN PEROXIDASE H8);	PHANEROCHAETE CHRYSOSPORIUM	X-RAY DIFFRACTION	A	3	loops or irregular	10	A	15	3-helix (3/10 helix)	32	1.73	0.208	-60.1292	-60.6171	-78.8335	-62.1161	-63.3831	107.614	105.586	2.38224	5.48204	1.99436	.-LHSpiral	P06181	NA
1I8N	TOXIN	ANTI-PLATELET PROTEIN;	HAEMENTERIA OFFICINALIS	X-RAY DIFFRACTION	A	71	alpha helix	0	A	96	extended strand, participates in beta ladder	0	2.2	0.24	-150.982	-172.608	-88.7744	-137.278	-179.465	100.631	103.767	17.383	6.57044	1.99437	.-LHSpiral	Q01747	Secreted
5I5B	TOXIN	KAPPA-STICHOTOXIN-SHE3A;	STICHODACTYLA HELIANTHUS	X-RAY DIFFRACTION	A	3	loops or irregular	18	A	35	loops or irregular	50	0	0.128	179.583	56.7435	80.229	78.5175	57.3646	102.429	102.957	4.08443	5.54519	1.99438	.+RHSpiral
2EYS	IMMUNE SYSTEM	NKT15;	HOMO SAPIENS	X-RAY DIFFRACTION	B	23	extended strand, participates in beta ladder	0	B	92	extended strand, participates in beta ladder	0	2.21	0.278	173.926	173.108	-81.7982	-157.423	-168.631	100.514	101.601	6.78819	6.33644	1.99439	.-/+LHHook	A0A5B9	Membrane
1PPO	HYDROLASE(THIOL PROTEASE)	PROTEASE OMEGA;	CARICA PAPAY	X-RAY DIFFRACTION	A	22	bend	11	A	63	hydrogen bonded turn	30	1.8	NULL	179.805	75.4281	-89.2479	-54.4048	-77.7525	106.383	109.33	7.24995	4.46244	1.99442	.-/+LHHook	P10056	NA
3FON	IMMUNE SYSTEM	MHC;	MUS MUSCULUS	X-RAY DIFFRACTION	A	203	extended strand, participates in beta ladder	0	A	259	extended strand, participates in beta ladder	0	2	0.251	-176.976	174.797	-76.0765	-175.121	171.22	101.26	104.002	3.79752	6.28018	1.99442	.-/+LHHook	D2YW38	NA
1NKO	IMMUNE SYSTEM	SIALIC ACID BINDING IG-LIKE LECTIN 7;	HOMO SAPIENS	X-RAY DIFFRACTION	A	46	extended strand, participates in beta ladder	1	A	106	loops or irregular	0	1.45	0.301	179.677	-74.514	-81.837	98.92	35.127	105.864	108.351	15.429	4.81717	1.9946	.+LHHook	Q9Y286	Membrane
1TVX	CYTOKINE	NEUTROPHIL ACTIVATING PEPTIDE 2 VARIANT;	HOMO SAPIENS	X-RAY DIFFRACTION	A	27	loops or irregular	2	A	67	extended strand, participates in beta ladder	6	1.75	0.251	-63.7345	-69.1119	-77.0491	-109.265	-61.8905	101.436	103.164	10.7986	5.8503	1.9946	.-LHSpiral	P02775	Secreted
1IEJ	METAL BINDING PROTEIN	OVOTRANSFERRIN;	GALLUS GALLUS	X-RAY DIFFRACTION	A	20	alpha helix	0	A	36	extended strand, participates in beta ladder	14	1.65	0.242	-177.319	-81.1726	-91.1404	-97.3554	-53.357	103.779	102.723	11.3293	6.05883	1.99461	.-LHSpiral	P02789	Secreted
3B0K	METAL BINDING PROTEIN	ALPHA-LACTALBUMIN;	CAPRA HIRCUS	X-RAY DIFFRACTION	A	6	alpha helix	54	A	120	loops or irregular	103	1	0.235	-82.7101	-89.6208	101.84	71.6351	-168.022	103.494	106.124	16.899	5.03021	1.9947	.-RHHook	P00712	Secreted
1GXS	LYASE	HYDROXYNITRILE LYASE;	SORGHUM BICOLOR	X-RAY DIFFRACTION	A	258	loops or irregular	42	B	289	hydrogen bonded turn	2	2.3	0.222	-177.615	58.3176	105.892	-53.4956	-64.163	107.067	106.991	7.08234	5.03167	1.99471	.-RHHook	P52708	NA
1PML	HYDROLASE(SERINE PROTEASE)	TISSUE PLASMINOGEN ACTIVATOR KRINGLE 2;	HOMO SAPIEN	X-RAY DIFFRACTION	A	51	loops or irregular	0	A	75	residue in isolated beta-bridge	1	2.38	NULL	-69.0904	-94.967	-94.9912	-152.178	-65.5208	103.86	97.4316	13.6258	6.38531	1.99475	.-LHSpiral	P00750	Secreted
1WNI	HYDROLASE	TRIMERELYSIN II;	TRIMERESURUS FLAVOVIRIDIS	X-RAY DIFFRACTION	A	117	hydrogen bonded turn	33	A	196	3-helix (3/10 helix)	43	2.2	NULL	-67.8767	-55.6436	-94.1504	-66.7186	85.4663	101.368	105.653	10.6715	5.76165	1.9948	.+/-LHSpiral	P20165	Secreted
5IXB	CELL ADHESION	MELANOMA-DERIVED GROWTH REGULATORY PROTEIN;	HOMO SAPIENS	X-RAY DIFFRACTION	A	35	hydrogen bonded turn	74	A	106	loops or irregular	43	1	0.16	64.3311	77.3108	71.4373	179.53	-69.09	104.934	103.639	6.15471	5.59602	1.9948	.+/-RHSpiral	Q16674	Secreted
4UDT	IMMUNE SYSTEM	T CELL RECEPTOR ALPHA CHAIN, T-CELL RECEPTOR ALPHA CHAIN	HOMO SAPIENS, HOMO SAPIENS	X-RAY DIFFRACTION	B	24	extended strand, participates in beta ladder	0	B	93	extended strand, participates in beta ladder	0	1	0.19291	173.865	170.015	-70.0994	-157.91	177.252	102.966	100.372	7.31005	6.187	1.99482	.+LHHook	A0A5B9	Membrane
2G7E	HYDROLASE	ENDONUCLEASE I;	VIBRIO CHOLERAE	X-RAY DIFFRACTION	A	207	alpha helix	14	A	228	bend	14	1.6	0.255	-58.9532	-65.0062	-80.778	-87.1232	-70.4573	105.246	102.767	7.03198	5.76991	1.99482	.-LHSpiral	Q2XSK9	NA
5LPE	HYDROLASE	KALLIKREIN-10;	HOMO SAPIENS	X-RAY DIFFRACTION	A	168	alpha helix	2	A	182	extended strand, participates in beta ladder	9	2	0.278	-138.716	167.702	-82.6833	-157.279	-79.0358	101.579	100.795	22.3656	6.25761	1.99484	.-LHHook	O43240	Secreted
2YMO	MEMBRANE PROTEIN	PF12;	PLASMODIUM FALCIPARUM	X-RAY DIFFRACTION	A	179	extended strand, participates in beta ladder	0	A	211	extended strand, participates in beta ladder	1	1	0.28848	-53.4931	-94.0836	-90.7517	-118.257	179.662	102.228	99.8951	16.5189	6.37036	1.99492	.+/-LHSpiral	C6KSX0	Membrane
5EW6	SUGAR BINDING PROTEIN	C-TYPE MANNOSE RECEPTOR 2;	HOMO SAPIENS	X-RAY DIFFRACTION	A	382	loops or irregular	44	A	393	extended strand, participates in beta ladder	0	2	0.237	-98.5782	125.013	98.4974	166.504	-62.021	97.9157	100.124	25.5051	6.41771	1.99497	.-RHSpiral	Q9UBG0	Membrane
3NT8	IMMUNE SYSTEM	ANCYLOSTOMA SECRETED PROTEIN 1;	NECATOR AMERICANUS	X-RAY DIFFRACTION	A	405	hydrogen bonded turn	29	A	414	loops or irregular	40	2	0.237	-44.7118	-71.9541	-62.8667	-100.795	-166.414	101.561	104.197	17.9084	5.66316	1.99497	.-LHSpiral	O76744	NA
1MS9	HYDROLASE	TRANS-SIALIDASE;	TRYPANOSOMA CRUZI	X-RAY DIFFRACTION	A	396	loops or irregular	70	A	410	loops or irregular	80	1.58	0.198	174.426	76.2731	-102.23	-65.0546	-55.914	103.386	106.568	7.44389	4.96911	1.99499	.-/+LHHook	Q26966	NA
1JQG	HYDROLASE	CARBOXYPEPTIDASE A;	HELICOVERPA ARMIGERA	X-RAY DIFFRACTION	A	138	bend	23	A	161	hydrogen bonded turn	38	2.5	0.238	-63.9982	166.423	94.1053	-62.191	-64.1671	104.311	104.755	4.61803	4.93894	1.99507	.-RHHook	O97389	NA
2Z63	IMMUNE SYSTEM	TOLL-LIKE RECEPTOR 4, VARIABLE LYMPHOCYTE	HOMO SAPIENS, EPTATRETUS BURGERI	X-RAY DIFFRACTION	A	558	loops or irregular	35	A	583	residue in isolated beta-bridge	6	2	0.298	-81.6414	76.4452	73.6152	153.452	-86.972	104.125	105.527	19.6997	5.88954	1.99507	.-RHSpiral	O00206	Membrane
4Y28	PHOTOSYNTHESIS	PHOTOSYSTEM I P700 CHLOROPHYLL A APOPROTEIN A1;	PISUM SATIVUM	X-RAY DIFFRACTION	F	85	3-helix (3/10 helix)	2	F	140	extended strand, participates in beta ladder	0	2	0.268	-65.2914	-74.3317	109.487	55.3702	-87.5915	102.925	102.999	16.79	4.89511	1.99517	.-RHHook
2PCP	IMMUNOGLOBULIN	IMMUNOGLOBULIN;	MUS MUSCULUS	X-RAY DIFFRACTION	B	22	extended strand, participates in beta ladder	2	B	92	extended strand, participates in beta ladder	0	2.2	0.29	-137.425	166.949	-90.2556	-155.903	131.386	105.404	105.554	35.1758	6.59009	1.99519	.-/+LHHook	P01868	Secreted
1MGR	HYDROLASE	GUANYL-SPECIFIC RIBONUCLEASE SA3;	STREPTOMYCES AUREOFACIENS	X-RAY DIFFRACTION	A	10	extended strand, participates in beta ladder	38	A	99	loops or irregular	67	1.7	0.224	-75.4825	-56.5844	-99.3524	101.485	62.1397	108.661	102.262	13.7373	5.0772	1.99539	.+/-LHHook	P30289	Secreted
4HXB	IMMUNE SYSTEM	6B9 FAB LIGHT CHAIN;	MUS MUSCULUS	X-RAY DIFFRACTION	H	22	extended strand, participates in beta ladder	0	H	92	extended strand, participates in beta ladder	0	2	0.279	170.688	115.297	71.8651	163.177	65.414	105.595	100.781	14.3782	6.39663	1.99554	.+RHSpiral
1YG9	HYDROLASE, ALLERGEN	ASPARTIC PROTEASE BLA G 2;	BLATTELLA GERMANICA	X-RAY DIFFRACTION	A	51A	bend	37	A	113	alpha helix	26	1.3	NOT GIVEN	-65.1569	-166.086	-87.5245	160.922	168.61	103.453	102.526	6.96986	6.34024	1.99571	.+/-LHHook	P54958	NA
1AOZ	OXIDOREDUCTASE(OXYGEN ACCEPTOR)	ASCORBATE OXIDASE;	CUCURBITA PEPO VAR. MELOPEP	X-RAY DIFFRACTION	A	180	bend	37	A	193	loops or irregular	27	1.9	NULL	62.5734	93.3133	87.4238	-58.6019	-57.6468	106.103	106.886	7.28869	5.03856	1.99572	.-/+RHHook	P37064	Secreted
4IYE	TOXIN	TOXIN ADTX1;	DENDROASPIS ANGUSTICEPS	X-RAY DIFFRACTION	A	17	loops or irregular	12	A	42	extended strand, participates in beta ladder	17	1	0.252	-67.5991	-56.9459	-80.3868	-105.315	-55.2552	107.477	103.978	10.2711	5.88462	1.99573	.-LHSpiral	P85092	Secreted
1H9I	COMPLEX (SERINE PROTEASE/INHIBITOR)	TRYPSIN;	SUS SCROFA	X-RAY DIFFRACTION	I	2	extended strand, participates in beta ladder	0	I	19	loops or irregular	15	1.9	NOT GIVEN	173.429	61.5272	106.499	-84.0954	-44.0998	106.919	103.726	12.9324	4.94861	1.99589	.-/+RHHook	P12071	Secreted
4DZB	IMMUNE SYSTEM	VALPHA7.2-JALPHA33 (MAIT T CELL RECEPTOR);	HOMO SAPIENS	X-RAY DIFFRACTION	B	147	extended strand, participates in beta ladder	0	B	212	extended strand, participates in beta ladder	0	1	0.231	-179.851	168.688	-78.6193	-173.292	175.308	101.508	100.451	3.46152	6.19253	1.99591	.-/+LHHook
1LLA	OXYGEN TRANSPORT	HEMOCYANIN (SUBUNIT TYPE II);	LIMULUS POLYPHEMU	X-RAY DIFFRACTION	A	536	loops or irregular	9	A	583	alpha helix	11	2.18	NULL	-176.049	-79.2249	-85.244	-93.473	-63.6731	103.675	103.385	9.31314	6.11443	1.99594	.-LHSpiral	P04253	Secreted
5L0Q	HYDROLASE/IMMUNE SYSTEM	DISINTEGRIN AND METALLOPROTEINASE DOMAIN-CONTAINING PROTEIN	BOS TAURUS	X-RAY DIFFRACTION	A	555	extended strand, participates in beta ladder	7	A	567	loops or irregular	51	2	0.251	166.465	-124.338	-131.51	109.897	-146.691	107.835	104.254	45.3248	6.28077	1.99625	.+/-LHHook	Q10741	Membrane
4ARV	HYDROLASE	PHYTASE;	YERSINIA KRISTENSENII	X-RAY DIFFRACTION	A	178	alpha helix	0	A	188	loops or irregular	31	1	0.19847	167.218	54.646	93.3233	-173.148	-65.2331	104.359	102.141	5.59057	5.44562	1.99633	.-/+RHHook	H9TUK6	NA
1EP7	ELECTRON TRANSPORT	THIOREDOXIN CH1, H-TYPE;	CHLAMYDOMONAS REINHARDTII	X-RAY DIFFRACTION	A	36	loops or irregular	0	A	39	alpha helix	2	2.1	0.252	173.351	-145.474	81.0673	75.3215	-56.2449	95.2913	105.994	9.18988	5.23656	1.99637	.+/-RHHook	P80028	Cytoplasm
3U3P	APOPTOSIS	TUMOR NECROSIS FACTOR RECEPTOR SUPERFAMILY MEMBER 21;	HOMO SAPIENS	X-RAY DIFFRACTION	A	109	loops or irregular	18	A	123	bend	31	2	0.271	-87.7747	158.07	91.8305	70.129	175.537	98.6767	106.59	13.4461	6.02863	1.99643	.+/-RHSpiral	O75509	Membrane
4JNI	HYDROLASE/HYDROLASE INHIBITOR	UROKINASE-TYPE PLASMINOGEN ACTIVATOR;	HOMO SAPIENS	X-RAY DIFFRACTION	U	42	extended strand, participates in beta ladder	4	U	58	3-helix (3/10 helix)	15	1	0.276	-88.391	-166.181	-83.3362	-91.17	-67.2431	100.806	99.1217	15.7934	5.92214	1.99644	.-LHSpiral	P00749	Secreted
4OOU	HYDROLASE	BETA-1,4-MANNANASE;	CRYPTOPYGUS ANTARCTICUS	X-RAY DIFFRACTION	B	317	residue in isolated beta-bridge	18	B	349	hydrogen bonded turn	43	2	0.249	-58.7409	177.73	-86.434	-66.5611	-73.4977	105.627	105.379	4.45414	5.62642	1.99644	.-LHHook	B4XC07	NA
3KDM	IMMUNE SYSTEM	IMMUNOGLOBULIN LIGHT CHAIN;	HOMO SAPIENS	X-RAY DIFFRACTION	L	138	extended strand, participates in beta ladder	0	L	198	extended strand, participates in beta ladder	0	1	0.208	-171.839	169.015	-83.7389	-175.072	-179.716	101.548	100.563	3.61557	6.22909	1.99646	.-LHHook
1IA5	HYDROLASE	POLYGALACTURONASE;	ASPERGILLUS ACULEATUS	X-RAY DIFFRACTION	A	330	loops or irregular	33	A	339	loops or irregular	43	2	0.215	-67.2292	-166.293	-101.746	-168.911	-74.9598	105.709	104.639	9.92129	6.79087	1.99648	.-LHSpiral	O74213	Secreted
1AOC	COAGULATION FACTOR	COAGULOGEN;	TACHYPLEUS TRIDENTATUS	X-RAY DIFFRACTION	A	88	loops or irregular	13	A	140	extended strand, participates in beta ladder	1	2	0.282	-55.9142	-150.379	-95.1171	-62.8732	-65.3438	100.998	103.318	8.07235	5.93697	1.99651	.-LHSpiral	P02681	Secreted
2BOS	TOXIN	PROTEIN (SHIGA-LIKE TOXIN IIE B SUBUNIT);	ESCHERICHIA COLI	X-RAY DIFFRACTION	A	104	extended strand, participates in beta ladder	10	A	157	loops or irregular	35	2	0.194	-61.0471	-45.7832	-64.8705	-57.5493	-64.836	102.929	104.142	6.78348	4.78603	1.99652	.-LHSpiral	Q47644	NA
2PSP	TREFOIL FAMILY OF PEPTIDES	PORCINE PANCREATIC SPASMOLYTIC POLYPEPTIDE;	SUS SCROFA	X-RAY DIFFRACTION	A	68	loops or irregular	6	A	83	loops or irregular	14	1.9	0.258	167.826	177.062	73.3985	163.798	-61.433	107.398	104.522	6.11729	6.50088	1.99663	.+/-RHSpiral	P01359	Secreted
1THE	HYDROLASE	CATHEPSIN B;	RATTUS NORVEGICUS	X-RAY DIFFRACTION	A	14	loops or irregular	3	A	43	alpha helix	1	1.9	NULL	-65.8975	-67.7333	-82.5315	-104.63	-173.022	102.838	105.956	10.4194	5.92639	1.99674	.-LHSpiral	P00787	Secreted
1HUL	CYTOKINE	INTERLEUKIN-5;	HOMO SAPIENS	X-RAY DIFFRACTION	A	86	hydrogen bonded turn	0	B	44	loops or irregular	0	2.4	0.369	-66.4003	-84.7355	-60.3803	-72.5722	-47.1007	114.785	107.178	13.3769	5.61279	1.99677	.-LHSpiral	P05113	Secreted
3V64	PROTEIN BINDING	AGRIN;	RATTUS NORVEGICUS	X-RAY DIFFRACTION	C	405	loops or irregular	24	C	418	extended strand, participates in beta ladder	16	2	0.273	-77.1502	-42.8518	-86.5373	-54.7981	-58.6605	103.415	112.368	7.06879	5.44113	1.99683	.-LHSpiral	Q9QYP1	Membrane
5H94	IMMUNE SYSTEM	MHC CLASS I ANTIGEN;	SUS SCROFA	X-RAY DIFFRACTION	A	204	extended strand, participates in beta ladder	0	A	260	extended strand, participates in beta ladder	0	1	0.19	-178.341	176.176	-77.2683	-165.971	171.452	100.815	104.774	4.39888	6.36097	1.99686	.-/+LHHook	C4RUF0	Membrane
1HUW	HORMONE	HUMAN GROWTH HORMONE;	HOMO SAPIEN	X-RAY DIFFRACTION	A	53	loops or irregular	4	A	165	alpha helix	0	2	NULL	-60.3377	-12.4258	-89.2315	-85.5115	-61.0961	108.804	98.403	13.1527	5.26729	1.99689	.-LHSpiral	P01241	Secreted
4HXB	IMMUNE SYSTEM	6B9 FAB LIGHT CHAIN;	MUS MUSCULUS	X-RAY DIFFRACTION	H	140	extended strand, participates in beta ladder	0	H	195	extended strand, participates in beta ladder	0	2	0.279	-152.275	167.875	-100.525	-178.389	179.186	103.035	104.173	13.0131	6.4359	1.99699	.-/+LHHook
1GXS	LYASE	HYDROXYNITRILE LYASE;	SORGHUM BICOLOR	X-RAY DIFFRACTION	A	66	residue in isolated beta-bridge	7	B	322	residue in isolated beta-bridge	7	2.3	0.222	-61.8665	-80.7694	97.3731	-96.1292	-62.7935	106.167	108.691	11.8107	3.88656	1.99702	.-RHStaple	P52708	NA
1AJJ	RECEPTOR	LOW-DENSITY LIPOPROTEIN RECEPTOR;	HOMO SAPIENS	X-RAY DIFFRACTION	A	5	loops or irregular	36	A	17	extended strand, participates in beta ladder	48	1.7	0.24	-71.5405	-44.3769	-95.925	-85.2246	-59.7183	106.186	103.199	9.54379	5.7652	1.99715	.-LHSpiral	P01130	Membrane
5B6T	HYDROLASE	GLYCOSYL HYDROLASE FAMILY 62 PROTEIN;	COPRINOPSIS CINEREA (STRAIN OKAYAMA-7 / 130	X-RAY DIFFRACTION	B	363	bend	20	B	397	loops or irregular	53	1	0.174	-48.7469	-57.6642	-94.7671	99.3102	45.1081	104.265	104.275	13.3364	4.73468	1.99716	.+/-LHHook	A8NI40	NA
3CBJ	HYDROLASE/HYDROLASE INHIBITOR	CATHEPSIN B;	HOMO SAPIENS	X-RAY DIFFRACTION	A	63	loops or irregular	10	A	67	3-helix (3/10 helix)	1	1.8	0.21	-176.922	-169.66	74.6965	96.4616	-73.7276	101.586	98.7866	11.0972	5.70118	1.99716	.-RHHook	P07858	Secreted
2SFA	HYDROLASE	SERINE PROTEINASE;	STREPTOMYCES FRADIAE	X-RAY DIFFRACTION	A	15	extended strand, participates in beta ladder	11	A	36	alpha helix	2	1.6	NULL	-75.5624	-148.981	-84.1197	-105.417	-68.7534	105.047	106.534	17.1619	6.49324	1.99721	.-LHSpiral	P41140	Secreted
3ZY2	TRANSFERASE	PUTATIVE GDP-FUCOSE PROTEIN O-FUCOSYLTRANSFERASE 1;	CAENORHABDITIS ELEGANS	X-RAY DIFFRACTION	A	35	loops or irregular	0	A	37	loops or irregular	9	1	0.23725	-178.216	-143.427	83.5573	55.5695	-99.7825	106.089	105.921	20.2617	4.97377	1.99736	.-RHHook	Q18014	Endoplasmic reticulum
4WK0	CELL ADHESION/IMMUNE SYSTEM	INTEGRIN ALPHA-5;	HOMO SAPIENS	X-RAY DIFFRACTION	B	381	loops or irregular	16	B	395	extended strand, participates in beta ladder	1	1	0.223	-50.3199	-62.1959	-80.4193	-55.5382	-82.4206	118.099	103.411	8.44146	5.54983	1.99736	.-LHSpiral	P05556	Membrane
4ZRP	TRANSPORT PROTEIN	TRANSCOBALAMIN-2;	HOMO SAPIENS	X-RAY DIFFRACTION	C	74	hydrogen bonded turn	68	C	89	loops or irregular	64	2	0.208	-50.3963	-100.194	-4.7177	-136.686	-62.1873	113.822	138.278	48.308	6.18553	1.99746	.-LHSpiral	Q9NPF0	Membrane
4H4F	HYDROLASE/HYDROLASE INHIBITOR	CHYMOTRYPSIN-C;	HOMO SAPIENS	X-RAY DIFFRACTION	A	42	extended strand, participates in beta ladder	0	A	58	3-helix (3/10 helix)	3	1	0.21	-74.0591	-155.584	-90.5757	-91.3301	-65.6032	100.374	105.147	12.5665	6.45982	1.99753	.-LHSpiral	Q99895	NA
5JYL	CELL ADHESION/IMMUNE SYSTEM	CADHERIN-3;	HOMO SAPIENS	X-RAY DIFFRACTION	D	22	extended strand, participates in beta ladder	0	D	96	extended strand, participates in beta ladder	0	2	0.271	176.341	173.563	-85.5158	172.301	-172.427	103.731	106.163	3.47854	6.35247	1.99757	.+/-LHStaple
3RFJ	PROTEIN BINDING	INTERNALIN B, REPEAT MODULES, VARIABLE LYMPHOCYTE RECEPTOR;	LISTERIA MONOCYTOGENES, SYNTHETIC, PETROMYZO	X-RAY DIFFRACTION	A	219	hydrogen bonded turn	18	A	251	residue in isolated beta-bridge	4	1	0.26	-67.8795	171.548	-82.7795	-69.075	-62.7305	103.037	103.02	3.70052	5.48042	1.99761	.-LHHook
3OVW	HYDROLASE	ENDOGLUCANASE I;	FUSARIUM OXYSPORU	X-RAY DIFFRACTION	A	215	residue in isolated beta-bridge	1	A	234	residue in isolated beta-bridge	3	2.3	0.225	-60.22	-112.017	108.662	-66.7655	-79.3915	102.886	105.046	19.8135	3.95157	1.99762	.-RHStaple	P46237	NA
2PSP	TREFOIL FAMILY OF PEPTIDES	PORCINE PANCREATIC SPASMOLYTIC POLYPEPTIDE;	SUS SCROFA	X-RAY DIFFRACTION	A	58	3-helix (3/10 helix)	5	A	84	extended strand, participates in beta ladder	0	1.9	0.258	-71.3625	-61.6828	-83.6311	-84.2582	-53.1361	103.646	100.175	6.98268	5.71012	1.99767	.-LHSpiral	P01359	Secreted
3ME0	CHAPERONE	CHAPERONE PROTEIN PAPD;	ESCHERICHIA COLI	X-RAY DIFFRACTION	B	197	extended strand, participates in beta ladder	17	B	229	extended strand, participates in beta ladder	5	2	0.19	-64.6836	-96.1124	110.596	-79.2521	-70.6896	103.429	105.081	17.3262	3.93043	1.99779	.-RHStaple	Q47450	NA
2ARP	HORMONE/GROWTH FACTOR	INHIBIN BETA A CHAIN;	HOMO SAPIENS	X-RAY DIFFRACTION	A	11	bend	13	A	81	extended strand, participates in beta ladder	18	2	0.254	-177.348	48.4226	80.8449	60.1532	-164.547	107.46	110.617	5.51325	5.37054	1.99783	.-RHSpiral	P08476	Secreted
1PML	HYDROLASE(SERINE PROTEASE)	TISSUE PLASMINOGEN ACTIVATOR KRINGLE 2;	HOMO SAPIEN	X-RAY DIFFRACTION	A	1	bend	44	A	80	hydrogen bonded turn	68	2.38	NULL	59.8433	79.7154	97.8914	-50.2815	-68.9851	103.442	105.853	7.54822	4.83632	1.99786	.-/+RHHook	P00750	Secreted
1LLA	OXYGEN TRANSPORT	HEMOCYANIN (SUBUNIT TYPE II);	LIMULUS POLYPHEMU	X-RAY DIFFRACTION	A	534	loops or irregular	26	A	576	loops or irregular	13	2.18	NULL	-67.1567	98.5242	74.9859	-150.555	-65.7946	104.526	107.987	13.7148	5.72913	1.99787	.-RHHook	P04253	Secreted
5LPE	HYDROLASE	KALLIKREIN-10;	HOMO SAPIENS	X-RAY DIFFRACTION	A	42	extended strand, participates in beta ladder	3	A	58	3-helix (3/10 helix)	0	2	0.278	-79.1139	-166.068	-85.9733	-99.1513	-54.7135	104.653	100.607	13.4781	6.22706	1.9979	.-LHSpiral	O43240	Secreted
2YD6	HYDROLASE	PTPRD PROTEIN;	HOMO SAPIENS	X-RAY DIFFRACTION	A	147	extended strand, participates in beta ladder	4	A	201	extended strand, participates in beta ladder	0	1	0.171	-171.959	177.695	-76.885	-172.08	167.71	101.998	102.021	5.21634	6.35601	1.9981	.-/+LHHook	P23468	Membrane
4N30	OXIDOREDUCTASE	PROTEIN DISULFIDE ISOMERASE;	PSEUDOMONAS AERUGINOSA	X-RAY DIFFRACTION	A	111	alpha helix	1	A	157	alpha helix	21	1	0.22	-72.1948	-80.1796	-80.2988	-83.8221	170.589	101.82	104.017	9.7455	5.8967	1.99811	.+/-LHSpiral	Q7WY37	NA
1BGC	CYTOKINE	GRANULOCYTE COLONY-STIMULATING FACTOR;	BOS TAURU	X-RAY DIFFRACTION	A	65	3-helix (3/10 helix)	0	A	75	alpha helix	0	1.7	NULL	-59.6557	-69.1	100.818	47.7237	178.369	104.08	105.073	6.22209	4.56047	1.99811	.+/-RHHook	P35833	Secreted
1QPA	OXIDOREDUCTASE	LIGNIN PEROXIDASE;	BASIDIOMYCETE PHANEROCHAET	X-RAY DIFFRACTION	A	14	3-helix (3/10 helix)	0	A	285	loops or irregular	0	1.8	NULL	-59.8849	-43.7622	-94.8928	-46.1114	-81.4904	108.084	104.574	10.6031	5.38781	1.99818	.-LHSpiral	P11542	NA
2Q6W	IMMUNE SYSTEM	HLA CLASS II HISTOCOMPATIBILITY ANTIGEN, DR	HOMO SAPIENS	X-RAY DIFFRACTION	B	117	extended strand, participates in beta ladder	0	B	173	extended strand, participates in beta ladder	0	2.25	0.265	-178.713	158.551	-83.886	-179.391	-179.521	97.5162	107.095	4.44905	6.02684	1.99818	.-LHHook	P79483	Membrane
3E8T	TRANSPORT PROTEIN	TAKEOUT-LIKE PROTEIN 1;	EPIPHYAS POSTVITTANA	X-RAY DIFFRACTION	A	8	loops or irregular	4	A	15	alpha helix	30	1	0.182	-67.0675	-57.8802	-88.206	-75.4098	179.189	104.684	110.465	4.193	5.8175	1.99823	.+/-LHSpiral	B5ABT1	NA
3EJJ	CYTOKINE/SIGNALING PROTEIN	COLONY STIMULATING FACTOR-1;	MUS MUSCULUS	X-RAY DIFFRACTION	A	31	loops or irregular	18	B	31	loops or irregular	2	2	0.265	-45.8715	-96.5904	-83.0201	140.186	173.599	102.742	105.419	16.5384	5.46424	1.99826	.+/-LHHook	P07141	Secreted
1KSI	OXIDOREDUCTASE	COPPER AMINE OXIDASE;	PIVUM SATIVUM	X-RAY DIFFRACTION	A	319	residue in isolated beta-bridge	1	A	345	extended strand, participates in beta ladder	0	2.2	NULL	-62.895	-122.546	-79.6783	-151.5	69.8703	110.056	106.67	15.5345	6.6997	1.99843	.+/-LHSpiral	Q43077	NA
3G5Y	IMMUNE SYSTEM	175 HEAVY CHAIN;	MUS MUSCULUS	X-RAY DIFFRACTION	A	23	extended strand, participates in beta ladder	1	A	88	extended strand, participates in beta ladder	0	1	0.25	-83.3514	-163.963	-91.2905	-133.241	65.6916	105.443	104.253	17.3695	6.73647	1.99845	.+/-LHSpiral
4X6B	IMMUNE SYSTEM	TCR ALPHA;	HOMO SAPIENS	X-RAY DIFFRACTION	B	23	extended strand, participates in beta ladder	0	B	91	extended strand, participates in beta ladder	0	2	NOT GIVEN	179.218	162.239	-72.1297	-164.828	172.298	103.796	102.793	6.86036	6.19103	1.99858	.+LHHook	P01850	Membrane
1B9W	SURFACE PROTEIN	PROTEIN (MEROZOITE SURFACE PROTEIN 1);	PLASMODIUM CYNOMOLGI	X-RAY DIFFRACTION	A	74	loops or irregular	17	A	88	extended strand, participates in beta ladder	23	1.8	0.279	-58.9452	-76.067	-80.449	-72.9157	-72.0358	104.403	103.461	6.04923	5.71864	1.99858	.-LHSpiral	Q25659	NA
4OWY	OXIDOREDUCTASE	PEROXIREDOXIN TYPE-2;	SACCHAROMYCES CEREVISIAE	X-RAY DIFFRACTION	A	62	hydrogen bonded turn	68	B	31	loops or irregular	79	2	0.242	74.4838	166.932	79.8209	77.3061	-177.771	101.741	101.736	7.04495	5.69368	1.99859	.+/-RHSpiral	P38013	Cytoplasm
3DWB	HYDROLASE	ENDOTHELIN-CONVERTING ENZYME 1;	HOMO SAPIENS	X-RAY DIFFRACTION	A	644	alpha helix	11	A	767	loops or irregular	5	2	0.345	-174.863	-72.6935	-77.9036	-48.7214	-55.5014	105.44	103.4	4.44192	5.42676	1.99877	.-LHSpiral	P42892	Membrane
4BFG	IMMUNE SYSTEM	CELL SURFACE GLYCOPROTEIN CD200 RECEPTOR 1;	MUS MUSCULUS	X-RAY DIFFRACTION	A	140	extended strand, participates in beta ladder	0	A	189	extended strand, participates in beta ladder	0	2	NOT GIVEN	-174.658	-172.434	-69.5484	-176.383	168.218	99.7078	107.738	6.14966	6.34185	1.9988	.+/-LHSpiral	Q9ES57	Membrane
1TN3	LECTIN	TETRANECTIN;	HOMO SAPIENS	X-RAY DIFFRACTION	A	77	alpha helix	0	A	176	extended strand, participates in beta ladder	0	2	0.26	-71.3519	-44.0137	-87.1005	-60.4023	-61.0458	107.08	103.807	5.03643	5.46823	1.99881	.-LHSpiral	P05452	Secreted
2PNE	ANTIFREEZE PROTEIN	6.5 KDA GLYCINE-RICH ANTIFREEZE PROTEIN;	NOT GIVEN	X-RAY DIFFRACTION	A	13	bend	92	A	43	bend	10	0.98	0.164	-167.241	82.0784	-88.4071	-116.76	-45.0598	102.151	103.144	17.361	5.05921	1.99887	.-LHHook	Q38PT6	NA
1JS8	OXYGEN STORAGE/TRANSPORT	HEMOCYANIN;	OCTOPUS DOFLEINI	X-RAY DIFFRACTION	A	2661	alpha helix	4	A	2728	bend	8	2.3	0.262	-57.6008	86.8377	97.3203	109.82	54.7085	104.475	100.149	15.5918	6.28699	1.9989	.+/-RHSpiral	O61363	NA
3UUN	STRUCTURAL PROTEIN	DYSTROPHIN;	HOMO SAPIENS	X-RAY DIFFRACTION	A	433	alpha helix	38	B	433	alpha helix	32	2	0.26	-176.803	72.2002	98.7399	-129.979	-65.0333	105.123	101.041	13.3365	5.48728	1.99897	.-RHHook	P11532	Cytoplasm
5EKI	IMMUNE SYSTEM	C-C MOTIF CHEMOKINE 21;	HOMO SAPIENS	X-RAY DIFFRACTION	E	8	residue in isolated beta-bridge	11	E	34	loops or irregular	1	1	0.262	45.0237	97.1631	76.7021	136.114	-82.5148	102.14	101.676	22.7468	6.115	1.99905	.+/-RHSpiral	O00585	Secreted
4WEB	IMMUNE SYSTEM/VIRAL PROTEIN	HEPATITIS C VIRUS ENVELOPE GLYCOPROTEIN 2;	HEPATITIS C VIRUS SUBTYPE 2A	X-RAY DIFFRACTION	E	611	loops or irregular	15	E	648	loops or irregular	28	2	0.259	-34.9356	-112.258	103.959	-59.5183	-97.1028	93.0158	128.463	31.5589	4.15784	1.99905	.-RHStaple	Q9QF35	Virion
4ZZP	HYDROLASE	CELLULOSE 1,4-BETA-CELLOBIOSIDASE;	DICTYOSTELIUM PURPUREUM	X-RAY DIFFRACTION	A	137	hydrogen bonded turn	12	A	403	bend	29	2	0.31337	-88.1956	160.695	96.4689	162.212	-90.1015	101.843	103.618	23.3562	6.714	1.99924	.-RHSpiral	F0ZJZ1	NA
4UDT	IMMUNE SYSTEM	T CELL RECEPTOR ALPHA CHAIN, T-CELL RECEPTOR ALPHA CHAIN	HOMO SAPIENS, HOMO SAPIENS	X-RAY DIFFRACTION	B	144	extended strand, participates in beta ladder	0	B	209	extended strand, participates in beta ladder	0	1	0.19291	-175.594	166.202	-77.3556	-165.765	174.662	102.883	101.523	5.07152	6.25837	1.9993	.-/+LHHook	A0A5B9	Membrane
4HG9	HYDROLASE	BASIC PHOSPHOLIPASE A2 B;	GLOYDIUS HALYS	X-RAY DIFFRACTION	A	29	bend	6	A	45	alpha helix	9	1	0.193	-57.7942	-56.3291	92.7911	152.367	-67.7181	103.69	106.857	7.41914	4.98226	1.99931	.-RHHook	O42187	Secreted
5JXA	IMMUNE SYSTEM	VRC03 HEAVY CHAIN;	HOMO SAPIENS	X-RAY DIFFRACTION	L	134	extended strand, participates in beta ladder	0	L	194	extended strand, participates in beta ladder	0	1	0.18	-175.847	166.596	-78.0034	-172.776	176.749	104.285	104.156	3.90309	6.30249	1.99966	.-/+LHHook
1PLF	PLATELET FACTOR	PLATELET FACTOR 4;	BOS TAURU	X-RAY DIFFRACTION	A	27	loops or irregular	25	A	67	extended strand, participates in beta ladder	2	2.2	NULL	-67.8823	-57.6067	-77.6552	-96.0195	-82.0057	107.559	108.293	13.5202	5.75934	1.99966	.-LHSpiral
6RLX	HORMONE(MUSCLE RELAXANT)	RELAXIN, A-CHAIN;	HOMO SAPIENS	X-RAY DIFFRACTION	A	20	loops or irregular	41	B	19	alpha helix	3	1.5	NULL	-65.0756	-67.0782	-89.0292	-34.4605	-69.4556	104.839	104.866	7.18957	5.33401	1.99968	.-LHSpiral
1IND	IMMUNOGLOBULIN	IGG1-LAMBDA CHA255 FAB (LIGHT CHAIN);	NOT GIVEN	X-RAY DIFFRACTION	H	140	extended strand, participates in beta ladder	0	H	195	extended strand, participates in beta ladder	0	2.2	NULL	-107.727	-170.403	-68.8096	-141.154	74.9301	110.022	108.663	28.1559	6.60388	1.99969	.+/-LHSpiral
1KJV	IMMUNE SYSTEM	MATURE ALPHA CHAIN OF MAJOR HISTOCOMPATIBILITY	RATTUS NORVEGICUS	X-RAY DIFFRACTION	B	25	extended strand, participates in beta ladder	0	B	80	extended strand, participates in beta ladder	0	1.48	0.191	179.461	167.081	-77.5732	178.594	-179.195	103.236	101.06	3.28939	6.16107	1.99974	.+/-LHStaple	P07151	Secreted
3M7O	IMMUNE SYSTEM	LYMPHOCYTE ANTIGEN 86;	MUS MUSCULUS	X-RAY DIFFRACTION	A	33	extended strand, participates in beta ladder	11	A	58	loops or irregular	8	1	0.227	62.9785	176.451	-79.3815	175.311	-81.237	102.313	101.118	7.14081	6.22583	1.99975	.+/-LHStaple	O88188	Secreted
1CIC	IMMUNOGLOBULIN	PROTEIN (IG HEAVY CHAIN V REGIONS);	MUS MUSCULUS	X-RAY DIFFRACTION	B	144	extended strand, participates in beta ladder	0	B	199	extended strand, participates in beta ladder	0	2.5	NULL	-84.2429	-179.935	-94.6754	-145.67	68.3586	109.683	106.318	15.1101	6.64873	1.99979	.+/-LHSpiral	P01867	Secreted
1KTH	STRUCTURAL PROTEIN	COLLAGEN ALPHA 3(VI) CHAIN;	HOMO SAPIENS	X-RAY DIFFRACTION	A	14	bend	55	A	38	residue in isolated beta-bridge	47	0.95	NOT GIVEN	-61.4386	146.253	-91.5939	131.137	-55.2057	104.649	104.722	15.7044	5.51537	1.99982	.-LHStaple	P12111	Secreted
1BGE	CYTOKINE	GRANULOCYTE COLONY-STIMULATING FACTOR;	CANIS FAMILIARI	X-RAY DIFFRACTION	A	37	alpha helix	38	A	43	loops or irregular	46	2.2	NULL	166.702	57.91	85.2952	-88.3224	-60.9212	105.453	107.203	7.89474	4.36939	1.99982	.-/+RHHook	P35834	Secreted
4IDL	IMMUNE SYSTEM	SINGLE DOMAIN ANTIBODY VHH A9;	LAMA GLAMA	X-RAY DIFFRACTION	A	22	extended strand, participates in beta ladder	0	A	95	extended strand, participates in beta ladder	0	2	0.222	178.195	173.848	-82.0041	-171.102	176.558	100.007	101.362	2.89054	6.28032	1.99988	.+LHHook
2XR6	SUGAR BINDING PROTEIN	CD209 ANTIGEN;	HOMO SAPIENS	X-RAY DIFFRACTION	A	356	extended strand, participates in beta ladder	0	A	369	hydrogen bonded turn	19	1	0.16786	-69.7591	83.8279	100.283	-81.4845	-62.319	106.55	102.724	11.0963	5.16181	1.99995	.-RHHook	Q9NNX6	Secreted
1THE	HYDROLASE	CATHEPSIN B;	RATTUS NORVEGICUS	X-RAY DIFFRACTION	A	108	loops or irregular	6	A	119	loops or irregular	33	1.9	NULL	53.9459	87.8274	95.7441	-67.4099	-48.6411	102.057	104.081	9.42131	4.90144	1.99997	.-/+RHHook	P00787	Secreted
1PCV	ANTIFUNGAL PROTEIN	OSMOTIN;	NICOTIANA TABACUM	X-RAY DIFFRACTION	A	51	extended strand, participates in beta ladder	14	A	61	extended strand, participates in beta ladder	9	2.3	0.257	-101.445	30.8207	-89.803	80.9792	-135.137	116.208	117.277	36.0999	3.94184	2.00008	.-LHStaple	P14170	Other
4P5M	IMMUNE SYSTEM	HLA CLASS II HISTOCOMPATIBILITY ANTIGEN, DP ALPHA 1 CHAIN;	HOMO SAPIENS	X-RAY DIFFRACTION	B	115	extended strand, participates in beta ladder	0	B	171	extended strand, participates in beta ladder	0	1	0.204	-173.318	161.261	-76.2354	179.158	177.462	104.311	109.275	4.95405	6.36789	2.00011	.+/-LHStaple	P04440	Membrane
1Z1Y	CELL ADHESION	OOKINETE SURFACE PROTEIN PVS25;	PLASMODIUM VIVAX	X-RAY DIFFRACTION	A	115	extended strand, participates in beta ladder	0	A	129	extended strand, participates in beta ladder	3	2	0.276	-51.6209	-56.3972	-84.0476	-76.6888	-74.708	104.302	100.314	6.78176	5.50369	2.00022	.-LHSpiral	O96555	NA
1QM7	TOXIN (SYNTHETIC CHIMERA)	R-CHII;	NOT GIVEN	X-RAY DIFFRACTION	A	3	extended strand, participates in beta ladder	0	A	23	extended strand, participates in beta ladder	0	2.1	0.221	-60.8641	-63.2	-80.9641	-55.3097	-58.4417	102.115	102.545	2.30944	5.41881	2.00036	.-LHSpiral
2PLH	TOXIN	ALPHA-1-PUROTHIONIN;	TRITICUM AESTIVUM	X-RAY DIFFRACTION	A	16	alpha helix	26	A	25	alpha helix	0	2.5	NULL	160.933	-88.1448	-86.8063	-49.7489	-63.9603	102.563	110.407	10.5642	5.83429	2.00038	.+/-LHSpiral	P01544	Secreted
5EW6	SUGAR BINDING PROTEIN	C-TYPE MANNOSE RECEPTOR 2;	HOMO SAPIENS	X-RAY DIFFRACTION	A	235	loops or irregular	13	A	248	extended strand, participates in beta ladder	0	2	0.237	-52.9038	-155.008	77.5687	-171.817	-54.2998	106.637	105.481	6.76511	6.0698	2.00041	.-RHStaple	Q9UBG0	Membrane
1UM5	IMMUNE SYSTEM	ANTIBODY 21H3 L CHAIN;	MUS MUSCULUS	X-RAY DIFFRACTION	L	136	extended strand, participates in beta ladder	0	L	196	extended strand, participates in beta ladder	0	1.6	0.246	-175.661	168.949	-80.4672	-175.288	173.713	102.97	102.597	3.58414	6.34971	2.00058	.-/+LHHook	P01834	Secreted
1S6B	HYDROLASE	PHOSPHOLIPASE A2 ISOFORM 1;	NAJA SAGITTIFERA	X-RAY DIFFRACTION	A	51	alpha helix	34	A	93	alpha helix	2	1.6	0.236	-171.785	-81.4003	-84.2658	-50.7718	-69.5221	110.716	103.845	6.68324	5.68146	2.00063	.-LHSpiral	P60043	Secreted
1EAI	SERINE PROTEINASE	PROTEIN (ELASTASE);	SUS SCROFA	X-RAY DIFFRACTION	C	40	loops or irregular	1	C	54	extended strand, participates in beta ladder	9	2.4	ULL	-158.396	48.7171	101.042	62.7191	-164.525	106.829	102.359	13.1146	5.91422	2.00069	.-RHSpiral	P07851	Secreted
2A2U	LIPID BINDING PROTEIN	PROTEIN (ALPHA-2U-GLOBULIN);	RATTUS NORVEGICUS	X-RAY DIFFRACTION	A	64	extended strand, participates in beta ladder	48	A	157	loops or irregular	9	2.5	0.264	-65.5392	-89.5008	-83.117	-72.9536	-80.8896	103.57	103.166	11.9219	5.8293	2.00076	.-LHSpiral	P02761	Secreted
1H76	IRON TRANSPORT	SEROTRANSFERRIN;	SUS SCROFA	X-RAY DIFFRACTION	A	9	extended strand, participates in beta ladder	0	A	47	alpha helix	0	2.15	0.182	-163.025	-103.987	-82.0848	-60.7236	-77.8462	103.356	102.125	15.528	5.76036	2.00086	.-LHSpiral	P09571	Secreted
4Q1L	HYDROLASE	SNAKE VENOM METALLOPROTEINASE LEUCUROLYSIN-A;	BOTHROPS LEUCURUS	X-RAY DIFFRACTION	A	157	loops or irregular	16	A	181	alpha helix	20	1	0.192	-53.1908	-71.9862	-91.9922	158.81	-66.7285	102.852	98.1816	6.96632	5.48668	2.00087	.-LHHook	P84907	Secreted
4P8S	MEMBRANE PROTEIN	RETICULON-4 RECEPTOR-LIKE 2;	RATTUS NORVEGICUS	X-RAY DIFFRACTION	A	265	loops or irregular	0	A	288	extended strand, participates in beta ladder	1	1	0.205	-65.5089	160.599	-88.7635	-75.4968	-54.2169	100.848	101.1	6.37075	5.55477	2.00093	.-LHHook	Q80WD1	Membrane
1BHP	PLANT TOXIN	BETA-PUROTHIONIN;	TRITICUM AESTIVUM	X-RAY DIFFRACTION	A	4	extended strand, participates in beta ladder	0	A	31	extended strand, participates in beta ladder	13	1.7	0.281	-60.9571	-71.6496	100.468	-124.858	-59.452	103.784	112.331	13.7871	4.25535	2.00097	.-RHStaple	P01543	Secreted
1AZZ	COMPLEX (SERINE PROTEASE/INHIBITOR)	COLLAGENASE;	UCA PUGILATOR	X-RAY DIFFRACTION	A	191	loops or irregular	0	A	220	hydrogen bonded turn	9	2.3	0.238	-162.69	58.4698	79.3706	171.556	-57.3589	103.358	106.005	5.88462	5.45712	2.00098	.-RHSpiral	P00771	NA
4ZBQ	TRANSPORT PROTEIN	SERUM ALBUMIN;	EQUUS CABALLUS	X-RAY DIFFRACTION	A	391	alpha helix	1	A	437	hydrogen bonded turn	3	1	0.199	-74.7403	-58.1798	-70.5393	-67.8048	-60.5143	106.638	104.983	6.36105	5.2822	2.00099	.-LHSpiral	P35747	Secreted
1T3F	IMMUNE SYSTEM	HUZAF ANTIBODY LIGHT CHAIN;	HOMO SAPIENS	X-RAY DIFFRACTION	A	134	extended strand, participates in beta ladder	0	A	194	extended strand, participates in beta ladder	0	2	0.222	-170.178	168.831	-79.6705	-176.656	174.595	104.128	104.256	4.33421	6.31073	2.001	.-/+LHHook
2WFV	SIGNALING PROTEIN	PROBABLE INSULIN-LIKE PEPTIDE 5 A CHAIN;	DROSOPHILA MELANOGASTER	X-RAY DIFFRACTION	A	23	bend	17	B	18	loops or irregular	7	1	0.232	-57.685	-68.4978	-70.8719	-58.9356	-57.1793	103.536	102.092	4.10705	5.3376	2.00101	.-LHSpiral	Q7KUD5	Secreted
2FJ8	HYDROLASE INHIBITOR	BOWMAN-BIRK TYPE TRYPSIN INHIBITOR;	HORDEUM VULGARE	X-RAY DIFFRACTION	A	69	loops or irregular	5	A	84	extended strand, participates in beta ladder	4	1.19	0.244	-55.3981	-158.685	102.511	-156.339	-80.2304	99.0854	106.485	15.0945	6.04417	2.00106	.-RHStaple	P12940	NA
3I2T	TRANSFERASE	EPIDERMAL GROWTH FACTOR RECEPTOR, ISOFORM A;	DROSOPHILA MELANOGASTER	X-RAY DIFFRACTION	A	494	residue in isolated beta-bridge	27	A	503	extended strand, participates in beta ladder	11	2	0.264	-95.9743	177.047	128.817	-160.482	-80.0915	104.754	100.302	33.4791	6.52221	2.0011	.-RHHook	P04412	Membrane
1FZV	HORMONE/GROWTH FACTOR	PLACENTA GROWTH FACTOR;	HOMO SAPIENS	X-RAY DIFFRACTION	A	66	extended strand, participates in beta ladder	24	A	111	extended strand, participates in beta ladder	21	2	0.247	-69.46	-53.2896	-84.2983	-93.0143	-46.5312	104.699	101.654	10.1601	5.64417	2.00111	.-LHSpiral	P49763	Secreted
4IIB	HYDROLASE	BETA-GLUCOSIDASE 1;	ASPERGILLUS ACULEATUS	X-RAY DIFFRACTION	A	73	bend	4	A	89	extended strand, participates in beta ladder	0	1	0.169	-58.1519	-155.256	-90.8568	92.4531	155.651	103.815	102.724	16.3637	5.41118	2.00119	.+/-LHHook	P48825	NA
5AFO	CELL ADHESION	FIMBRIAE;	ESCHERICHIA COLI	X-RAY DIFFRACTION	A	54	loops or irregular	11	A	118	loops or irregular	15	1	0.196	-47.6758	174.943	-79.2255	-73.6051	-59.2544	100.263	100.969	5.04392	5.51039	2.00127	.-LHHook
1PA2	OXIDOREDUCTASE	PEROXIDASE;	ARABIDOPSIS THALIANA	X-RAY DIFFRACTION	A	176	3-helix (3/10 helix)	1	A	208	bend	4	1.45	NOT GIVEN	-73.5504	-68.1063	-79.5857	-66.0069	-55.5124	104.323	105.504	4.99108	5.6467	2.00128	.-LHSpiral	Q42578	Secreted
1MFA	IMMUNOGLOBULIN	IGG1-LAMBDA SE155-4 FAB (LIGHT CHAIN);	MUS MUSCULUS	X-RAY DIFFRACTION	L	22	extended strand, participates in beta ladder	0	L	90	extended strand, participates in beta ladder	0	1.7	NULL	179.306	165.97	-78.4635	-151.327	173.011	102.203	101.557	7.78812	6.27688	2.0013	.+LHHook
2EQL	HYDROLASE(O-GLYCOSYL)	HORSE MILK LYSOZYME;	EQUUS CABALLU	X-RAY DIFFRACTION	A	65	extended strand, participates in beta ladder	0	A	80	3-helix (3/10 helix)	0	2.5	NULL	67.4022	80.8105	95.9674	-59.3541	-61.047	105.939	105.42	6.48188	5.03316	2.00142	.-/+RHHook	P11376	NA
1VCA	CELL ADHESION PROTEIN	HUMAN VASCULAR CELL ADHESION MOLECULE-1;	HOMO SAPIENS	X-RAY DIFFRACTION	A	113	extended strand, participates in beta ladder	0	A	171	extended strand, participates in beta ladder	0	1.8	NULL	-177.335	177.189	-98.2392	-174.672	-174.906	102.359	104.425	4.74582	6.51386	2.00144	.-LHHook	P19320	Membrane
2JKS	IMMUNE SYSTEM	BRADYZOITE SURFACE ANTIGEN BSR4;	TOXOPLASMA GONDII	X-RAY DIFFRACTION	A	46	extended strand, participates in beta ladder	0	A	138	extended strand, participates in beta ladder	0	1	0.289	-59.7636	177.401	81.5409	150.395	-71.033	103.324	104.477	7.56288	6.51907	2.00148	.-RHSpiral	Q95NL6	NA
4IYE	TOXIN	TOXIN ADTX1;	DENDROASPIS ANGUSTICEPS	X-RAY DIFFRACTION	A	46	loops or irregular	51	A	57	extended strand, participates in beta ladder	36	1	0.252	-169.813	67.6399	90.7701	137.98	-73.5746	104.55	104.518	12.7825	6.08964	2.00158	.-RHSpiral	P85092	Secreted
1RMR	PROTEIN BINDING	DISINTEGRIN SCHISTATIN;	ECHIS CARINATUS	X-RAY DIFFRACTION	A	38	extended strand, participates in beta ladder	36	A	57	loops or irregular	33	2.5	0.23	52.468	95.2769	81.3784	66.8484	-176.575	108.061	108.471	8.44144	6.00877	2.00159	.+/-RHSpiral	P83658	Secreted
1HSL	BINDING PROTEIN	HISTIDINE-BINDING PROTEIN;	ESCHERICHIA COL	X-RAY DIFFRACTION	A	38	alpha helix	10	A	45	loops or irregular	27	1.89	NULL	-69.6606	-155.059	138.166	-156.027	52.3143	98.6534	121.412	27.9179	6.30893	2.00161	.+/-RHStaple	P0AEU0	Periplasm
1NCW	IMMUNE SYSTEM	IMMUNOGLOBULIN IGG2A;	MUS MUSCULUS	X-RAY DIFFRACTION	L	214	loops or irregular	54	H	128	3-helix (3/10 helix)	57	1.3	NOT GIVEN	172.63	-125.145	85.1235	77.6213	-91.5677	107.18	107.693	21.6328	5.24317	2.00165	.+/-RHHook	Q58EU8	NA
3TK9	HYDROLASE	GRANZYME H;	HOMO SAPIENS	X-RAY DIFFRACTION	A	44	extended strand, participates in beta ladder	5	A	60	loops or irregular	0	2	0.277	-90.8679	-150.751	-79.1629	-93.0362	-64.3687	104.035	102.85	20.0285	6.27891	2.00165	.-LHSpiral	P20718	Cytoplasm
3B0K	METAL BINDING PROTEIN	ALPHA-LACTALBUMIN;	CAPRA HIRCUS	X-RAY DIFFRACTION	A	61	loops or irregular	0	A	77	3-helix (3/10 helix)	0	1	0.235	56.4808	85.6468	97.5274	-61.3838	-55.8487	104.128	104.234	7.56513	5.05759	2.00169	.-/+RHHook	P00712	Secreted
3ITJ	OXIDOREDUCTASE	THIOREDOXIN REDUCTASE 1;	SACCHAROMYCES CEREVISIAE W303	X-RAY DIFFRACTION	A	141	loops or irregular	28	A	144	alpha helix	51	2	0.194	171.164	-133.367	66.8041	83.8024	-56.5186	107.927	106.393	15.9541	5.02285	2.00176	.+/-RHHook
4QI3	OXIDOREDUCTASE	CELLOBIOSE DEHYDROGENASE;	MYRIOCOCCUM THERMOPHILUM	X-RAY DIFFRACTION	A	129	extended strand, participates in beta ladder	0	A	132	loops or irregular	0	1	0.228	-153.812	-60.3339	-78.9852	-169.254	-75.5448	103.549	103.405	12.1873	5.55725	2.00178	.-LHSpiral	A9XK88	NA
4WBJ	CHAPERONE	BLR1131 PROTEIN;	BRADYRHIZOBIUM DIAZOEFFICIENS	X-RAY DIFFRACTION	A	74	loops or irregular	5	A	78	alpha helix	3	1	0.142	177.98	-159.605	79.5664	85.1117	-57.49	100.019	103.638	7.57783	5.58879	2.00188	.+/-RHHook	Q89VB6	NA
3K2J	TRANSCRIPTION	PROTEIN POLYBROMO-1;	HOMO SAPIENS	X-RAY DIFFRACTION	A	418	alpha helix	18	B	418	alpha helix	16	2	0.27	-71.6083	-70.0672	-77.1929	-69.8585	-71.6737	105.435	105.569	6.51633	5.66879	2.00189	.-LHSpiral	Q86U86	Nucleus
1N5U	PLASMA PROTEIN	SERUM ALBUMIN;	HOMO SAPIENS	X-RAY DIFFRACTION	A	278	alpha helix	8	A	289	alpha helix	29	1.9	0.28	-89.7014	-178.815	84.4827	-163.652	177.367	102.287	102.008	11.8321	6.12531	2.00193	.+/-RHStaple	P02768	Secreted
1GIG	IMMUNOGLOBULIN	IGG1-KAPPA HC19 FAB (LIGHT CHAIN);	NOT GIVEN	X-RAY DIFFRACTION	H	22	extended strand, participates in beta ladder	0	H	95	extended strand, participates in beta ladder	0	2.3	NULL	172.635	107.49	75.0179	166.279	56.4598	106.343	101.668	11.9884	6.28725	2.00197	.+RHSpiral	Q99LC4	NA
3BKJ	IMMUNE SYSTEM	WO2 IGG2A FAB FRAGMENT LIGHT CHAIN KAPPA;	MUS MUSCULUS	X-RAY DIFFRACTION	H	140	extended strand, participates in beta ladder	0	H	195	extended strand, participates in beta ladder	0	1.59	0.231	-172.72	170.235	-82.7894	-179.954	-176.658	102.12	104.096	3.3099	6.30324	2.00201	.-LHHook	P84751	Secreted
2X89	IMMUNE SYSTEM	ANTIBODY;	HOMO SAPIENS	X-RAY DIFFRACTION	A	22	extended strand, participates in beta ladder	0	A	96	extended strand, participates in beta ladder	0	2	0.26691	-175.268	171.388	-86.9153	-160.337	178.693	97.3505	103.42	4.91329	6.36629	2.00203	.-/+LHHook	A2KD59	NA
3NVQ	SIGNALING PROTEIN/PROTEIN BINDING	SEMAPHORIN-7A;	HOMO SAPIENS	X-RAY DIFFRACTION	A	493	loops or irregular	5	A	511	extended strand, participates in beta ladder	5	2	0.277	-66.7787	145.398	87.6422	138.416	-55.2237	101.496	98.8592	14.7842	6.56449	2.00203	.-RHSpiral	O75326	Membrane
1LRI	TOXIN	BETA-ELICITIN CRYPTOGEIN;	PHYTOPHTHORA CRYPTOGE	X-RAY DIFFRACTION	A	3	loops or irregular	21	A	71	bend	0	1.45	NOT GIVEN	-57.4287	-56.0637	93.6987	80.7827	56.7104	102.845	106.654	5.64573	4.87524	2.00215	.+/-RHHook	P15570	Secreted
2AAA	GLYCOSIDASE	ALPHA-AMYLASE;	ASPERGILLUS NIGE	X-RAY DIFFRACTION	A	150	loops or irregular	49	A	164	bend	12	2.1	NULL	50.9715	107.444	-95.101	-56.0122	-78.3652	107.106	106.664	15.4888	4.8382	2.00224	.-/+LHHook	P56271	Secreted
3D9A	HYDROLASE/IMMUNE SYSTEM	LYSOZYME C;	GALLUS GALLUS	X-RAY DIFFRACTION	H	440	extended strand, participates in beta ladder	0	H	495	extended strand, participates in beta ladder	0	1.2	0.205	-100.091	-166.272	-73.8495	-140.526	69.2616	107.664	105.093	23.6594	6.56115	2.00228	.+/-LHSpiral
1NNS	HYDROLASE	L-ASPARAGINASE II;	ESCHERICHIA COLI	X-RAY DIFFRACTION	A	77	3-helix (3/10 helix)	20	A	105	loops or irregular	3	1.95	0.171	-176.637	74.1948	80.6694	59.1317	-172.292	103.423	105.38	4.01143	5.64371	2.0023	.-RHSpiral	P00805	Periplasm
4CVY	OXIDOREDUCTASE	DIOXYGENASE RV3406/MT3514;	MYCOBACTERIUM TUBERCULOSIS	X-RAY DIFFRACTION	A	142	alpha helix	24	C	142	alpha helix	17	2	0.25382	-160.777	-56.8636	-72.4611	-56.7182	-140.218	111.879	111.397	19.655	5.57787	2.00236	.-LHSpiral	P9WKZ1	NA
2PSP	TREFOIL FAMILY OF PEPTIDES	PORCINE PANCREATIC SPASMOLYTIC POLYPEPTIDE;	SUS SCROFA	X-RAY DIFFRACTION	A	19	loops or irregular	20	A	34	loops or irregular	11	1.9	0.258	171.817	168.63	82.6966	171.944	-75.3151	103.694	103.909	6.43912	6.55557	2.0024	.+/-RHSpiral	P01359	Secreted
3V09	TRANSPORT PROTEIN	SERUM ALBUMIN;	ORYCTOLAGUS CUNICULUS	X-RAY DIFFRACTION	A	200	alpha helix	0	A	246	alpha helix	2	2	0.243	-53.6769	-52.9817	-71.8326	-77.9401	-66.0258	103.374	103.771	6.17477	5.31835	2.00241	.-LHSpiral	P49065	Secreted
4QKH	IMMUNE SYSTEM	C-TYPE LECTIN DOMAIN FAMILY 2 MEMBER D;	HOMO SAPIENS	X-RAY DIFFRACTION	A	163	extended strand, participates in beta ladder	2	A	176	hydrogen bonded turn	31	1	0.25	-75.6761	93.6896	103.038	-83.1691	-57.4051	108.719	106.175	16.0323	5.39172	2.00246	.-RHHook	Q9UHP7	Membrane
4LBF	ANTIMICROBIAL PROTEIN	NEUTROPHIL DEFENSIN 1;	HOMO SAPIENS	X-RAY DIFFRACTION	A	4	extended strand, participates in beta ladder	8	A	19	extended strand, participates in beta ladder	6	1	0.231	-77.2834	-76.4509	-90.7394	-160.107	-38.7755	104.609	100.942	13.9985	6.08341	2.00253	.-LHSpiral	P59665	Secreted
1FLE	COMPLEX (SERINE PROTEASE/INHIBITOR)	ELASTASE;	SUS SCROFA	X-RAY DIFFRACTION	I	16	loops or irregular	25	I	45	extended strand, participates in beta ladder	0	1.9	NULL	-78.7259	-76.1452	-76.7172	-88.6315	-47.7391	102.461	104.571	13.1166	5.83941	2.00255	.-LHSpiral	P19957	Secreted
4HE7	PLANT PROTEIN	DEFENSIN-LIKE PROTEIN;	PENTADIPLANDRA BRAZZEANA	X-RAY DIFFRACTION	A	26	alpha helix	0	A	49	extended strand, participates in beta ladder	0	1	0.252	-83.0328	-70.3909	-79.4793	-53.9238	-54.2634	109.8	104.551	8.74418	5.57958	2.00258	.-LHSpiral	P56552	Secreted
3HOL	TRANSPORT PROTEIN	TBPB;	ACTINOBACILLUS PLEUROPNEUMONIAE	X-RAY DIFFRACTION	A	351	extended strand, participates in beta ladder	1	A	352	loops or irregular	3	1	0.231	-158.757	-77.5416	95.8056	-56.02	-47.5699	103.582	102.405	11.6709	2.98381	2.00262	.-RHStaple	Q44124	NA
4JNI	HYDROLASE/HYDROLASE INHIBITOR	UROKINASE-TYPE PLASMINOGEN ACTIVATOR;	HOMO SAPIENS	X-RAY DIFFRACTION	U	168	alpha helix	0	U	182	extended strand, participates in beta ladder	2	1	0.276	-154.725	178.477	-73.1633	-170.305	-69.9231	103.05	101.188	10.9942	6.21762	2.00265	.-LHHook	P00749	Secreted
3HDB	HYDROLASE	AAHIV;	AGKISTRODON ACUTUS	X-RAY DIFFRACTION	A	525	3-helix (3/10 helix)	5	A	571	extended strand, participates in beta ladder	44	2	0.249	-62.8276	-62.7481	-69.4303	-59.5457	-54.3021	104.308	103.243	4.42092	5.25025	2.00265	.-LHSpiral
3FPU	IMMUNE SYSTEM	EVASIN-1;	RHIPICEPHALUS SANGUINEUS	X-RAY DIFFRACTION	B	11	extended strand, participates in beta ladder	7	B	35	bend	12	1	0.285	-69.6989	-64.1121	-76.7364	-72.8575	-69.8403	105.838	105.981	5.59733	5.71776	2.00269	.-LHSpiral	P10147	Secreted
1XD6	ANTIFUNGAL PROTEIN	GASTRODIANIN-4;	GASTRODIA ELATA	X-RAY DIFFRACTION	A	29	bend	0	A	52	extended strand, participates in beta ladder	0	2	0.238	-155.39	92.034	-97.4805	179.122	-55.4432	103.914	106.272	14.8728	5.30431	2.00271	.-LHStaple	Q1M0Y9	NA
1IKF	COMPLEX (ANTIBIDY/IMMUNOSUPPRESSANT)	IGG1-KAPPA R45-45-11 FAB (LIGHT CHAIN);	NOT GIVEN	X-RAY DIFFRACTION	H	153	extended strand, participates in beta ladder	0	H	208	extended strand, participates in beta ladder	0	2.5	NULL	166.095	135.023	80.1308	169.699	52.225	100.536	106.846	12.6689	6.51242	2.00271	.+RHSpiral	P01869	Membrane
2GFI	HYDROLASE	PHYTASE;	DEBARYOMYCES CASTELLII	X-RAY DIFFRACTION	A	405	residue in isolated beta-bridge	12	A	413	extended strand, participates in beta ladder	1	2.29	0.21	-148.735	-139.619	70.4807	64.0837	-171.782	107.028	112.059	19.7663	4.90616	2.00272	.-RHHook	A2TBB4	NA
1IGJ	IMMUNOGLOBULIN	IGG2A-KAPPA 26-10 FAB (LIGHT CHAIN);	NOT GIVEN	X-RAY DIFFRACTION	B	142	extended strand, participates in beta ladder	0	B	208	extended strand, participates in beta ladder	0	2.5	NULL	-179.347	164.995	-81.1729	-168.031	175.825	93.7777	106.989	4.30601	6.15602	2.00273	.-/+LHHook
4JVU	PROTEIN BINDING	IG MU CHAIN C REGION MEMBRANE-BOUND FORM;	MUS MUSCULUS	X-RAY DIFFRACTION	A	337	loops or irregular	107	B	337	loops or irregular	55	1	0.168	-70.4894	-71.7831	-87.1244	-54.2043	-59.2129	102.727	106.327	4.40789	5.58933	2.00274	.-LHSpiral	P01872	Secreted
3S34	IMMUNE SYSTEM	1121B FAB LIGHT CHAIN;	MUS MUSCULUS, HOMO SAPIENS	X-RAY DIFFRACTION	L	134	extended strand, participates in beta ladder	0	L	194	extended strand, participates in beta ladder	0	2	0.223	-173.889	163.621	-82.4719	-179.263	-178.898	103.526	107.48	3.93735	6.36136	2.0028	.-LHHook
3WN4	IMMUNE SYSTEM	TOLL-LIKE RECEPTOR 8;	HOMO SAPIENS	X-RAY DIFFRACTION	A	776	loops or irregular	4	A	803	extended strand, participates in beta ladder	0	1	0.208	-65.958	164.426	-87.5309	-80.7571	-50.683	100.81	102.187	7.17406	5.62079	2.00282	.-LHHook	Q9NR97	Membrane
2WY3	IMMUNE SYSTEM/VIRAL PROTEIN	UNCHARACTERIZED PROTEIN UL16;	HUMAN HERPESVIRUS 5 STRAIN AD169	X-RAY DIFFRACTION	B	64	extended strand, participates in beta ladder	0	B	140	extended strand, participates in beta ladder	0	1	0.2133	-66.0927	161.653	70.9221	163.083	-69.4243	102.778	103.306	8.27225	6.42969	2.00283	.-RHSpiral	P16757	Membrane
3FY1	HYDROLASE	ACIDIC MAMMALIAN CHITINASE;	HOMO SAPIENS	X-RAY DIFFRACTION	A	49	hydrogen bonded turn	40	A	394	loops or irregular	46	1	0.194	-63.2099	-63.4577	-98.4768	-150.578	-136.582	101.712	103.093	22.2437	5.8384	2.00287	.-LHSpiral	Q9BZP6	Secreted
1TON	HYDROLASE(SERINE PROTEINASE)	TONIN;	RATTUS RATTU	X-RAY DIFFRACTION	A	191	loops or irregular	0	A	220	loops or irregular	7	1.8	NULL	-159.522	56.8114	79.0732	146.1	-51.7587	105.912	106.192	12.4277	5.76431	2.00288	.-RHSpiral	P00759	NA
2BWK	HYDROLASE	ANGIOGENIN;	MUS MUSCULUS	X-RAY DIFFRACTION	A	39	residue in isolated beta-bridge	14	A	91	loops or irregular	14	1.5	0.191	-56.2842	-60.5896	-85.9066	-73.5186	-55.745	105.334	105.751	3.49749	5.75941	2.00293	.-LHSpiral	P21570	Secreted
4UFR	SIGNALING PROTEIN	LEUCINE-RICH REPEAT-CONTAINING G-PROTEIN COUPLED RECEPTOR	HOMO SAPIENS	X-RAY DIFFRACTION	B	96	loops or irregular	22	B	104	extended strand, participates in beta ladder	12	2	0.26172	-53.6848	-73.5083	-98.0229	-84.0394	64.8536	104.704	106.012	8.72973	6.21839	2.00294	.+/-LHSpiral	Q8BFU0	Secreted
1TIE	PROTEINASE INHIBITOR (TRYPSIN)	ERYTHRINA TRYPSIN INHIBITOR;	ERYTHRINA CAFFR	X-RAY DIFFRACTION	A	132	extended strand, participates in beta ladder	4	A	139	extended strand, participates in beta ladder	38	2.5	NULL	-56.7495	-94.4227	105.351	-74.3139	-65.9427	107.632	108.278	13.1586	3.77478	2.00294	.-RHStaple	P09943	NA
2AXW	CELL INVASION	DRAD INVASIN;	ESCHERICHIA COLI	X-RAY DIFFRACTION	A	28	loops or irregular	4	A	116	extended strand, participates in beta ladder	2	1.05	0.168	-58.4896	-67.9119	-97.1035	-95.4244	-53.8463	100.752	100.762	10.0377	6.04701	2.00298	.-LHSpiral	Q47038	NA
4DTG	BLOOD CLOTTING INHIBITOR/IMMUNE SYSTEM	HUMANIZED RECOMBINANT FAB FRAGMENT, FAB 2021, OF A MURINE	HOMO SAPIENS	X-RAY DIFFRACTION	K	7	3-helix (3/10 helix)	0	K	57	alpha helix	0	1	0.236	-50.9444	-80.1904	-75.5578	-68.6429	-67.4483	103.78	102.217	6.71052	5.64559	2.00305	.-LHSpiral	P10646	Secreted
1CT8	IMMUNE SYSTEM	7C8 FAB FRAGMENT; SHORT CHAIN;	MUS MUSCULUS	X-RAY DIFFRACTION	B	22	extended strand, participates in beta ladder	0	B	92	extended strand, participates in beta ladder	0	2.2	0.275	177.636	111.625	83.7519	151.527	53.0077	104.322	104.671	14.4911	6.61104	2.00308	.+RHSpiral	P01869	Membrane
1BRB	COMPLEX(PROTEINASE/INHIBITOR)	TRYPSIN;	RATTUS NORVEGICUS	X-RAY DIFFRACTION	I	30	extended strand, participates in beta ladder	19	I	51	alpha helix	0	2.1	NULL	-72.8515	-107.391	-79.1727	-101.434	-174.377	102.975	96.4648	18.4107	6.01765	2.00315	.-LHSpiral	P00974	Secreted
2I27	IMMUNE SYSTEM	NEW ANTIGEN RECEPTOR ANCESTRAL;	GINGLYMOSTOMA CIRRATUM	X-RAY DIFFRACTION	N	22	extended strand, participates in beta ladder	0	N	83	extended strand, participates in beta ladder	0	1.92	0.281	-77.0167	-154.951	-98.691	-149.548	66.2075	107.265	106.586	15.2225	6.89469	2.00317	.+/-LHSpiral	Q8JGJ1	NA
1KWM	HYDROLASE	PROCARBOXYPEPTIDASE B;	HOMO SAPIENS	X-RAY DIFFRACTION	A	138	loops or irregular	30	A	161	hydrogen bonded turn	61	1.6	NOT GIVEN	-78.928	160.843	94.3308	-63.2406	-58.7626	110.272	105.475	9.03773	5.14027	2.00318	.-RHHook	P15086	Secreted
4LFT	TOXIN	ALPHA-ELAPITOXIN-DPP2A;	DENDROASPIS POLYLEPIS POLYLEPIS	X-RAY DIFFRACTION	A	14	loops or irregular	11	A	42	extended strand, participates in beta ladder	15	1	0.224	-51.914	-63.4204	-72.436	-112.975	-55.708	101.175	108.252	12.2851	5.74789	2.00319	.-LHSpiral
4XSQ	IMMUNE SYSTEM	VARIABLE LYMPHOCYTE RECEPTOR-LIKE PROTEIN BF66946;	BRANCHIOSTOMA FLORIDAE	X-RAY DIFFRACTION	B	146	loops or irregular	2	B	171	extended strand, participates in beta ladder	5	1	0.202	-68.5077	166.069	-97.0404	-71.2744	-57.9557	103.527	102.451	6.49219	5.65608	2.00329	.-LHHook	C3YZ59	NA
3GC6	HYDROLASE	ECTO-NAD+ GLYCOHYDROLASE (CD38 MOLECULE);	BOS TAURUS	X-RAY DIFFRACTION	A	112	hydrogen bonded turn	41	A	193	loops or irregular	1	1	0.21	-62.9397	-99.0802	100.878	-139.175	156.388	101.112	101.325	23.1571	4.66752	2.00336	.+/-RHStaple	Q9TTF5	NA
3FPR	IMMUNE SYSTEM	EVASIN-1;	RHIPICEPHALUS SANGUINEUS	X-RAY DIFFRACTION	A	65	extended strand, participates in beta ladder	2	A	84	extended strand, participates in beta ladder	0	1	0.265	-52.9158	-172.69	-87.6096	-64.931	88.5766	102.988	103.187	11.0034	5.73112	2.00344	.+/-LHSpiral	P0C8E7	Secreted
4CH9	SIGNALING PROTEIN/TRANSFERASE	KELCH-LIKE PROTEIN 3;	HOMO SAPIENS	X-RAY DIFFRACTION	A	526	loops or irregular	4	B	549	bend	12	1	0.184	-92.5224	74.0231	80.6359	85.8516	-84.1461	109.998	108.936	21.7771	6.09491	2.00346	.-RHSpiral	Q9UH77	Cytoplasm
5TJA	TRANSPORT PROTEIN	MUCOLIPIN-1;	HOMO SAPIENS	X-RAY DIFFRACTION	A	253	extended strand, participates in beta ladder	30	A	284	loops or irregular	19	2	0.253	-96.7477	75.5544	103.614	-57.3489	-67.9159	104.443	104.723	19.0994	5.07676	2.00348	.-RHHook
3ZO0	IMMUNE SYSTEM/LIGASE	IG GAMMA-2A CHAIN C REGION, A ALLELE;	MUS MUSCULUS	X-RAY DIFFRACTION	A	367	extended strand, participates in beta ladder	0	A	425	extended strand, participates in beta ladder	0	1	0.25251	-172.737	158.767	-88.069	-179.321	-173.968	98.7055	106.484	5.63461	6.23673	2.00353	.-LHHook	P01863	NA
5LQB	CYTOKINE	INTERLEUKIN-2;	HOMO SAPIENS	X-RAY DIFFRACTION	L	138	extended strand, participates in beta ladder	0	L	198	extended strand, participates in beta ladder	0	1	0.291	-163.335	117.685	72.0669	150.223	49.9343	102.124	105.345	19.858	6.43471	2.00361	.+/-RHSpiral
1UOZ	HYDROLASE	PUTATIVE CELLULASE;	MYCOBACTERIUM TUBERCULOSIS	X-RAY DIFFRACTION	A	169	3-helix (3/10 helix)	45	A	213	3-helix (3/10 helix)	69	1.1	0.13	-57.0212	-98.2435	-84.9884	-151.635	80.6268	105.745	101.682	16.369	6.39949	2.00364	.+/-LHSpiral	Q79G13	NA
4MPL	CYTOKINE	GROWTH/DIFFERENTIATION FACTOR 2;	HOMO SAPIENS	X-RAY DIFFRACTION	A	41	loops or irregular	10	A	109	extended strand, participates in beta ladder	13	1	0.224	-54.7146	-81.032	-91.0549	-85.2439	-68.2909	96.8499	98.538	9.19703	5.84145	2.0037	.-LHSpiral	Q9UK05	Secreted
1D6R	HYDROLASE	TRYPSINOGEN;	BOS TAURUS	X-RAY DIFFRACTION	I	32	loops or irregular	19	I	39	extended strand, participates in beta ladder	60	2.3	0.226	-30.1208	80.507	70.2775	70.611	179.017	102.862	100.853	14.8346	5.60837	2.00373	.+/-RHSpiral	P01055	NA
1R8O	HYDROLASE INHIBITOR	KUNITZ TRYPSIN INHIBITOR;	COPAIFERA LANGSDORFFII	X-RAY DIFFRACTION	A	40	bend	16	A	84	hydrogen bonded turn	72	1.83	0.212	177.623	68.6483	93.3944	84.1934	59.7719	102.238	106.331	6.47532	5.95612	2.00378	.+RHSpiral
1NYK	ELECTRON TRANSPORT	RIESKE IRON-SULFUR PROTEIN;	THERMUS THERMOPHILUS	X-RAY DIFFRACTION	A	137	loops or irregular	37	A	153	hydrogen bonded turn	58	1.31	NOT GIVEN	-75.0928	-166.081	-86.6388	170.356	-70.8496	102.197	107.645	7.55061	6.49293	2.00384	.-LHHook	Q5SGZ9	NA
2DDB	TOXIN	PSEUDECIN;	PSEUDECHIS PORPHYRIACUS	X-RAY DIFFRACTION	A	156	hydrogen bonded turn	8	A	163	extended strand, participates in beta ladder	54	1.9	0.258	-66.6193	-177.782	76.6586	93.5638	170.972	101.559	104.336	8.85902	5.98807	2.00389	.+/-RHHook	Q8AVA3	Secreted
1QI9	OXIDOREDUCTASE	PROTEIN (VANADIUM BROMOPEROXIDASE);	ASCOPHYLLUM NODOSU	X-RAY DIFFRACTION	A	3	loops or irregular	34	B	41	loops or irregular	26	2.05	0.219	85.5125	-70.4483	-89.3656	-74.9745	-56.1559	105.741	100.177	10.8516	5.80903	2.00398	.+/-LHSpiral	P81701	NA
1CCZ	GLYCOPROTEIN	PROTEIN (CD58);	HOMO SAPIENS	X-RAY DIFFRACTION	A	112	extended strand, participates in beta ladder	0	A	152	extended strand, participates in beta ladder	0	1.8	0.243	174.72	177.751	-87.9104	-170.241	-176.06	105.711	103.049	3.33385	6.52784	2.004	.-/+LHHook	P19256	Membrane
4P8S	MEMBRANE PROTEIN	RETICULON-4 RECEPTOR-LIKE 2;	RATTUS NORVEGICUS	X-RAY DIFFRACTION	A	267	3-helix (3/10 helix)	65	A	310	loops or irregular	91	1	0.205	-71.7413	-68.7474	-81.3235	-59.2433	-72.1839	101.685	107.401	5.68776	5.53679	2.004	.-LHSpiral	Q80WD1	Membrane
1AM5	ASPARTYL PROTEASE	PEPSIN;	GADUS MORHUA	X-RAY DIFFRACTION	A	249	hydrogen bonded turn	32	A	282	extended strand, participates in beta ladder	10	2	0.224	-51.1216	-69.6561	128.616	83.5211	-72.5545	103.79	110.684	22.1244	5.65542	2.00401	.-RHHook	P56272	NA
3ELO	HYDROLASE	PHOSPHOLIPASE A2;	HOMO SAPIENS	X-RAY DIFFRACTION	A	61	3-helix (3/10 helix)	3	A	91	alpha helix	1	1	0.183	-71.4091	-30.2271	108.191	81.8221	-175.463	105.831	101.927	15.6755	5.24921	2.00407	.-RHHook	P04054	Secreted
1BF2	HYDROLASE	ISOAMYLASE;	PSEUDOMONAS AMYLODERAMOS	X-RAY DIFFRACTION	A	384	loops or irregular	0	A	396	loops or irregular	2	2	0.214	-53.3553	-75.5229	88.0355	129.796	170.365	103.96	103.825	12.9682	5.11384	2.00408	.+/-RHHook	P10342	Secreted
1LRI	TOXIN	BETA-ELICITIN CRYPTOGEIN;	PHYTOPHTHORA CRYPTOGE	X-RAY DIFFRACTION	A	51	alpha helix	24	A	95	alpha helix	31	1.45	NOT GIVEN	-72.2165	-74.8485	-76.7484	-61.5611	-67.6993	103.785	104.249	5.98515	5.51952	2.00419	.-LHSpiral	P15570	Secreted
4FWW	TRANSFERASE	MACROPHAGE-STIMULATING PROTEIN RECEPTOR;	HOMO SAPIENS	X-RAY DIFFRACTION	A	300	extended strand, participates in beta ladder	0	A	367	extended strand, participates in beta ladder	0	1	0.232	-174.24	63.6176	83.7328	98.9594	-82.1165	106.25	103.553	13.5896	6.0114	2.0042	.-RHSpiral	Q04912	Membrane
1CRL	HYDROLASE(CARBOXYLIC ESTERASE)	LIPASE;	NOT GIVEN	X-RAY DIFFRACTION	A	268	loops or irregular	1	A	277	alpha helix	39	2.06	NULL	-64.6935	-74.2587	-75.1122	-99.0494	-178.812	99.7401	103.839	10.1527	5.70721	2.00425	.-LHSpiral	P20261	NA
3RLG	HYDROLASE	SPHINGOMYELIN PHOSPHODIESTERASE D LISICTOX-ALPHAIA1A;	LOXOSCELES INTERMEDIA	X-RAY DIFFRACTION	A	51	loops or irregular	18	A	57	bend	15	1	0.198	73.7954	-86.1335	-78.6192	-56.4321	-49.222	105.138	102.722	9.04465	5.65851	2.00427	.+/-LHSpiral	P0CE80	Secreted
1QWO	HYDROLASE	PHYTASE;	ASPERGILLUS FUMIGATUS	X-RAY DIFFRACTION	A	8	loops or irregular	58	A	17	bend	40	1.5	0.186	-76.8357	-65.4964	-82.2621	152.011	-77.3751	103.862	101.719	12.2449	5.11412	2.00428	.-LHHook	O00092	Secreted
3V09	TRANSPORT PROTEIN	SERUM ALBUMIN;	ORYCTOLAGUS CUNICULUS	X-RAY DIFFRACTION	A	53	alpha helix	0	A	62	hydrogen bonded turn	1	2	0.243	-57.4956	-64.4724	-81.2202	-67.133	-58.7185	102.359	105.054	2.57223	5.54266	2.00431	.-LHSpiral	P49065	Secreted
3I03	TOXIN	PHOSPHOLIPASE A2 HOMOLOG BOTHROPSTOXIN-1;	BOTHROPS JARARACUSSU	X-RAY DIFFRACTION	A	26	hydrogen bonded turn	5	A	115	loops or irregular	27	1	0.223	-72.8809	-66.8592	-93.9175	-88.107	-72.4698	102.881	106.132	10.7486	5.80932	2.00438	.-LHSpiral	Q90249	Secreted
3DZO	TRANSFERASE	RHOPTRY KINASE DOMAIN;	TOXOPLASMA GONDII	X-RAY DIFFRACTION	A	489	alpha helix	10	A	510	loops or irregular	8	1.8	0.27	-46.1456	-86.1532	-87.8381	178.766	-176.255	102.574	102.29	7.89141	5.9941	2.00438	.-LHHook	Q06AK3	NA
1HYP	HYDROPHOBIC SEED PROTEIN	HYDROPHOBIC PROTEIN FROM SOYBEAN;	GLYCINE MA	X-RAY DIFFRACTION	A	45	alpha helix	0	A	77	loops or irregular	3	1.8	NULL	-69.8725	-89.8758	-86.437	-62.0624	-69.0671	105.929	98.7543	8.35784	5.69651	2.00443	.-LHSpiral	P24337	NA
5E4G	HORMONE	GROWTH/DIFFERENTIATION FACTOR 11;	HOMO SAPIENS	X-RAY DIFFRACTION	A	43	extended strand, participates in beta ladder	26	A	106	extended strand, participates in beta ladder	0	1	0.207	-53.9731	-63.1982	-82.7099	-81.7991	-60.2288	98.2564	102.123	4.96129	5.64081	2.00445	.-LHSpiral	O95390	Secreted
2TGI	GROWTH FACTOR	TRANSFORMING GROWTH FACTOR ,BETA 2;	HOMO SAPIEN	X-RAY DIFFRACTION	A	15	bend	0	A	78	extended strand, participates in beta ladder	9	1.8	ULL	176.641	50.7628	71.3009	69.1611	-168.924	105.367	106.018	5.88647	5.29191	2.00446	.+/-RHSpiral	P61812	Secreted
1BUD	TOXIN	PROTEIN (ACUTOLYSIN A);	AGKISTRODON ACUTUS	X-RAY DIFFRACTION	A	157	loops or irregular	12	A	181	alpha helix	34	1.9	NULL	-62.9263	-70.7215	-84.6717	158.545	-67.0119	104.885	103.458	5.74324	5.52066	2.00458	.-LHHook	Q9PW35	Secreted
3VBZ	TOXIN	PHOSPHOLIPASE A2 HOMOLOG, TAIPOXIN BETA CHAIN;	OXYURANUS SCUTELLATUS SCUTELLATUS	X-RAY DIFFRACTION	A	78	extended strand, participates in beta ladder	34	A	89	alpha helix	0	1	0.227	-70.9761	-86.0675	-96.0691	-87.0261	-167.924	99.9444	102.165	13.4479	6.1409	2.00458	.-LHSpiral	P0CG57	Secreted
5CXM	METAL BINDING PROTEIN	CYTOCHROME B6/F COMPLEX IRON-SULFUR SUBUNIT;	SYNECHOCYSTIS SP.	X-RAY DIFFRACTION	B	82	loops or irregular	34	B	97	hydrogen bonded turn	48	1	0.216	-70.5716	-158.775	-89.9211	160.641	-67.6654	103.078	102.92	8.7149	6.34915	2.0046	.-LHHook	P74174	NA
1GES	OXIDOREDUCTASE(FLAVOENZYME)	GLUTATHIONE REDUCTASE;	ESCHERICHIA COL	X-RAY DIFFRACTION	A	42	alpha helix	7	A	47	alpha helix	21	1.74	NULL	-178.697	65.9312	-128.53	121.075	-28.1686	104.703	100.789	33.8895	4.66454	2.00461	.-LHStaple
3OVO	PROTEINASE INHIBITOR (KAZAL)	OVOMUCOID THIRD DOMAIN CLEAVED RDI;	COTURNIX COTURNIX JAPONIC	X-RAY DIFFRACTION	A	16	loops or irregular	28	A	35	alpha helix	19	1.55	NULL	-45.5811	-63.7532	-79.179	-89.7084	-177.904	108.127	102.396	8.71993	5.97979	2.00468	.-LHSpiral	P01003	Secreted
3FEQ	STRUCTURAL GENOMICS, UNKNOWN FUNCTION	PUTATIVE AMIDOHYDROLASE;	UNIDENTIFIED	X-RAY DIFFRACTION	A	156	bend	35	B	156	bend	55	2	0.281	-102.306	164.057	146.441	164.604	-111.037	102.618	102.048	55.2017	6.85285	2.00468	.-RHSpiral	Q393A1	NA
3BT4	HYDROLASE INHIBITOR	FUNGAL PROTEASE INHIBITOR-1;	ANTHERAEA MYLITTA	X-RAY DIFFRACTION	A	9	alpha helix	38	A	39	loops or irregular	16	2	0.293	-58.0397	-62.0147	-81.2137	-52.4019	-61.0865	103.707	105.604	2.48676	5.37946	2.00469	.-LHSpiral	B0JFB8	NA
3DCN	HYDROLASE	CUTINASE;	GLOMERELLA CINGULATA	X-RAY DIFFRACTION	A	187	loops or irregular	32	A	194	3-helix (3/10 helix)	0	1	0.253	-70.8793	-75.9842	-83.618	-113.636	-105.206	102.78	104.664	27.2386	6.03654	2.00471	.-LHSpiral	P11373	Secreted
3AJV	HYDROLASE	PUTATIVE UNCHARACTERIZED PROTEIN;	AEROPYRUM PERNIX	X-RAY DIFFRACTION	A	11	loops or irregular	10	A	62	extended strand, participates in beta ladder	1	1	0.229	-56.2703	-81.921	-98.1986	157.865	-61.1586	102.456	104.631	9.30099	5.81198	2.00476	.-LHHook	Q9YE85	NA
5FJQ	SUGAR BINDING PROTEIN	CARBOHYDRATE BINDING PROTEIN, PUTATIVE, CPB33A;	CELLVIBRIO JAPONICUS	X-RAY DIFFRACTION	A	50	alpha helix	1	A	63	alpha helix	2	1	0.28369	-78.3588	-50.8687	-86.4958	-61.0216	-54.8128	104.395	105.184	6.52114	5.53714	2.00477	.-LHSpiral	B3PJ79	NA
1EDM	COAGULATION FACTOR	FACTOR IX;	HOMO SAPIENS	X-RAY DIFFRACTION	B	56	loops or irregular	16	B	71	extended strand, participates in beta ladder	27	1.5	NULL	-50.052	-65.5525	-86.5808	-69.3565	-60.8176	104.435	101.388	3.95266	5.63413	2.0048	.-LHSpiral	P00740	Secreted
4OWY	OXIDOREDUCTASE	PEROXIREDOXIN TYPE-2;	SACCHAROMYCES CEREVISIAE	X-RAY DIFFRACTION	A	31	loops or irregular	72	B	62	hydrogen bonded turn	3	2	0.242	-152.829	67.736	83.1984	172.02	68.0514	102.476	105.996	10.6102	5.71662	2.0048	.+/-RHSpiral	P38013	Cytoplasm
3HPK	PROTEIN BINDING	PROTEIN INTERACTING WITH PRKCA 1;	RATTUS NORVEGICUS, SYNTHETIC	X-RAY DIFFRACTION	A	44	loops or irregular	33	B	44	extended strand, participates in beta ladder	9	2	0.235	-168.785	67.0414	78.1138	79.553	-172.63	104.991	103.308	6.59532	5.70924	2.00483	.-RHSpiral	Q9EP80	Cytoplasm
3PSG	HYDROLASE(ACID PROTEINASE ZYMOGEN)	PEPSINOGEN;	SUS SCROFA	X-RAY DIFFRACTION	A	45	loops or irregular	6	A	50	3-helix (3/10 helix)	2	1	NULL	-177.179	-147.95	75.0942	150.737	-80.4331	106.796	102.66	15.7774	6.14879	2.00484	.-RHHook	P00791	Secreted
5F7F	IMMUNE SYSTEM	T-CELL IMMUNOGLOBULIN AND MUCIN DOMAIN-CONTAINING PROTEIN	HOMO SAPIENS	X-RAY DIFFRACTION	B	38	loops or irregular	17	B	90	extended strand, participates in beta ladder	3	1	0.189	-95.4992	71.4684	-88.0991	-91.6604	-166.285	103.842	99.8073	20.3833	4.6919	2.00493	.-LHHook	Q96H15	Membrane
1R4Q	TOXIN	SHT CYTOTOXIN A SUBUNIT;	SHIGELLA DYSENTERIAE	X-RAY DIFFRACTION	A	242	loops or irregular	32	A	261	bend	22	2.5	0.257	-53.9808	-61.9135	-84.1708	-93.6229	-64.6812	102.302	104.266	7.71432	5.83347	2.00494	.-LHSpiral
1VGE	IMMUNOGLOBULIN	TR1.9 FAB;	HOMO SAPIENS	X-RAY DIFFRACTION	L	23	extended strand, participates in beta ladder	0	L	88	extended strand, participates in beta ladder	0	2	NULL	172.776	120.446	89.4108	164.782	50.1706	109.175	105.329	13.7378	6.7513	2.00498	.+RHSpiral
3A2A	TRANSPORT PROTEIN	VOLTAGE-GATED HYDROGEN CHANNEL 1;	HOMO SAPIENS	X-RAY DIFFRACTION	A	249	alpha helix	9	B	249	alpha helix	11	2	0.266	-54.9334	-18.2812	-121.438	55.9571	-95.9881	115.611	107.492	30.9094	5.00099	2.00501	.-LHHook	Q96D96	Membrane
4Q7Z	HYDROLASE/HYDROLASE INHIBITOR	SERINE PROTEASE 57;	HOMO SAPIENS	X-RAY DIFFRACTION	A	168	alpha helix	0	A	182	extended strand, participates in beta ladder	2	1	0.215	-172.623	-176.453	-72.3314	-164.94	-56.4865	104.794	101.906	5.26784	6.38728	2.00506	.-LHSpiral	Q6UWY2	Secreted
1IGJ	IMMUNOGLOBULIN	IGG2A-KAPPA 26-10 FAB (LIGHT CHAIN);	NOT GIVEN	X-RAY DIFFRACTION	B	22	extended strand, participates in beta ladder	0	B	92	extended strand, participates in beta ladder	0	2.5	NULL	-169.393	174.099	-98.6854	-176.595	-172.45	98.6327	100.814	6.44852	6.42138	2.0052	.-LHHook
5HHA	HYDROLASE	PVDO;	PSEUDOMONAS AERUGINOSA	X-RAY DIFFRACTION	A	222	extended strand, participates in beta ladder	3	A	242	loops or irregular	39	1	0.165	-64.6817	-136.991	79.2495	-170.518	-45.6709	104.745	107.925	12.0105	5.88761	2.00523	.-RHStaple
1Z1Y	CELL ADHESION	OOKINETE SURFACE PROTEIN PVS25;	PLASMODIUM VIVAX	X-RAY DIFFRACTION	A	89	3-helix (3/10 helix)	5	A	100	extended strand, participates in beta ladder	26	2	0.276	-66.5407	-71.2001	-80.3856	-104.379	-179.108	103.502	101.531	10.3552	5.87046	2.00526	.-LHSpiral	O96555	NA
2A31	HYDROLASE	TRYPSIN;	SUS SCROFA	X-RAY DIFFRACTION	A	136	extended strand, participates in beta ladder	5	A	201	extended strand, participates in beta ladder	0	1.25	0.162	-55.8549	-93.015	94.6915	-101.586	-37.3493	105.871	108.054	20.1512	4.10618	2.00528	.-RHStaple	P00761	Secreted
1YI9	OXIDOREDUCTASE	PEPTIDYL-GLYCINE ALPHA-AMIDATING MONOOXYGENASE;	RATTUS NORVEGICUS	X-RAY DIFFRACTION	A	227	extended strand, participates in beta ladder	13	A	334	extended strand, participates in beta ladder	1	1.7	0.233	-75.8452	91.7258	87.7037	70.2871	179.653	105.099	100.238	10.1301	5.86302	2.00532	.+/-RHSpiral	P14925	Cytoplasm
4HTC	HYDROLASE(SERINE PROTEASE)	ALPHA-THROMBIN (SMALL SUBUNIT);	HOMO SAPIENS	X-RAY DIFFRACTION	I	6	loops or irregular	15	I	14	extended strand, participates in beta ladder	0	2.3	NULL	-50.5759	-66.3129	96.7574	86.2067	54.2421	101.84	106.692	8.7463	4.99083	2.00532	.+/-RHHook	P09945	Secreted
1AOC	COAGULATION FACTOR	COAGULOGEN;	TACHYPLEUS TRIDENTATUS	X-RAY DIFFRACTION	A	134	loops or irregular	45	A	172	extended strand, participates in beta ladder	23	2	0.282	53.9571	96.5278	95.9778	68.4664	174.794	102.936	106.544	10.3161	6.08939	2.00533	.+RHSpiral	P02681	Secreted
1HNF	T LYMPHOCYTE ADHESION GLYCOPROTEIN	CD2;	HOMO SAPIENS	X-RAY DIFFRACTION	A	115	hydrogen bonded turn	29	A	179	extended strand, participates in beta ladder	2	2.5	NULL	-75.8016	-65.3339	-66.4504	-65.6108	-59.0781	101.904	104.715	7.87272	5.24794	2.00533	.-LHSpiral	P06729	Membrane
2NW2	IMMUNE SYSTEM	ELS4 TCR ALPHA CHAIN;	HOMO SAPIENS	X-RAY DIFFRACTION	B	148	extended strand, participates in beta ladder	0	B	213	extended strand, participates in beta ladder	0	1.4	0.224	-177.762	166.338	-75.0441	-161.878	171.286	102.996	103.813	6.37542	6.31458	2.00534	.-/+LHHook	P01850	Membrane
4ZZP	HYDROLASE	CELLULOSE 1,4-BETA-CELLOBIOSIDASE;	DICTYOSTELIUM PURPUREUM	X-RAY DIFFRACTION	A	237	extended strand, participates in beta ladder	2	A	242	loops or irregular	4	2	0.31337	142.305	-149.873	-116.923	37.7413	-87.8749	104.603	102.188	36.8265	5.26784	2.00536	.+/-LHHook	F0ZJZ1	NA
2AZA	ELECTRON TRANSPORT PROTEIN(CUPROPROTEIN)	AZURIN;	ALCALIGENES XYLOSOXYDANS XYLOSOXYDAN	X-RAY DIFFRACTION	A	3	bend	21	A	26	loops or irregular	9	1.8	ULL	-60.0298	-60.0389	-96.9398	-68.6304	-63.6833	102.716	104.847	4.40534	5.82461	2.00543	.-LHSpiral	P00280	Periplasm
4ZBQ	TRANSPORT PROTEIN	SERUM ALBUMIN;	EQUUS CABALLUS	X-RAY DIFFRACTION	A	460	alpha helix	3	A	476	alpha helix	7	1	0.199	-66.2403	-67.4924	-82.3556	-74.9782	-70.9908	100.988	103.187	5.38095	5.67566	2.00545	.-LHSpiral	P35747	Secreted
1SN4	TOXIN	PROTEIN (NEUROTOXIN BMK M4);	MESOBUTHUS MARTENSII	X-RAY DIFFRACTION	A	16	loops or irregular	11	A	36	extended strand, participates in beta ladder	5	1.3	0.192	51.0855	91.5664	87.3536	63.2898	-176.583	102.863	103.626	7.84348	5.85999	2.00546	.+/-RHSpiral	P45698	Secreted
1RHG	GROWTH FACTOR	GRANULOCYTE COLONY-STIMULATING FACTOR;	HOMO SAPIEN	X-RAY DIFFRACTION	A	36	alpha helix	5	A	42	loops or irregular	19	2.2	NULL	160.765	60.4915	80.0617	-92.3669	-51.1828	103.329	101.578	11.6105	4.14308	2.00546	.-/+RHHook	P09919	Secreted
4YGV	IMMUNE SYSTEM	ADABI-FAB2A HEAVY CHAIN;	HOMO SAPIENS	X-RAY DIFFRACTION	B	139	extended strand, participates in beta ladder	0	B	199	extended strand, participates in beta ladder	0	1	NOT GIVEN	-175.623	167.537	-76.4963	-176.105	175.993	103.519	103.377	3.82528	6.25704	2.00551	.-/+LHHook
3QCP	OXIDOREDUCTASE	QSOX FROM TRYPANOSOMA BRUCEI (TBQSOX);	TRYPANOSOMA BRUCEI	X-RAY DIFFRACTION	A	58	bend	3	A	180	alpha helix	0	2	0.245	-52.6534	-84.0503	-94.1678	-66.8262	-58.1983	100.898	100.687	7.02328	5.88515	2.00564	.-LHSpiral	Q585M6	NA
4W6W	CELL ADHESION	F18 FIMBRIAL ADHESIN AC;	ESCHERICHIA COLI DH5[ALPHA]	X-RAY DIFFRACTION	B	822	extended strand, participates in beta ladder	0	B	895	extended strand, participates in beta ladder	0	2	0.254	-168.998	168.152	-92.7188	-161.408	172.865	102.235	103.277	7.4707	6.49996	2.00573	.-/+LHHook
3R0L	TOXIN/HYDROLASE	CROTOXIN CHAIN A;	CROTALUS DURISSUS TERRIFICUS	X-RAY DIFFRACTION	D	49	alpha helix	14	D	122	loops or irregular	127	1	0.189	-69.7945	-63.8464	-85.0846	-74.3838	-63.886	100.949	100.545	4.55169	5.58162	2.00575	.-LHSpiral	P0CG56	Secreted
3KQ0	SIGNALING PROTEIN	ALPHA-1-ACID GLYCOPROTEIN 1;	HOMO SAPIENS	X-RAY DIFFRACTION	A	5	loops or irregular	34	A	147	alpha helix	37	1	0.24	-51.3548	-48.4795	-87.3732	-106.201	-168.612	105.875	105.904	12.5755	5.85638	2.00575	.-LHSpiral	P02763	Secreted
4UZ1	HYDROLASE	NOTUM;	HOMO SAPIENS	X-RAY DIFFRACTION	A	279	loops or irregular	54	A	285	alpha helix	9	1	0.18045	47.566	77.6995	-113.481	-98.5229	-58.3178	103.134	102.101	18.9314	5.60703	2.00577	.-/+LHHook	Q6P988	Secreted
3B5K	CYTOKINE	INTERLEUKIN-5;	MUS MUSCULUS	X-RAY DIFFRACTION	A	86	hydrogen bonded turn	0	B	44	loops or irregular	0	2.5	0.24	-64.2204	-62.6511	-80.4626	-41.7709	-70.9717	105.891	104.333	5.46476	5.38844	2.00589	.-LHSpiral	P04401	Secreted
3G8K	IMMUNE SYSTEM	LECTIN-RELATED NK CELL RECEPTOR LY49L1;	MUS MUSCULUS	X-RAY DIFFRACTION	A	148	extended strand, participates in beta ladder	2	A	153	extended strand, participates in beta ladder	2	2	0.288	-55.1242	-94.2234	104.26	-88.1782	-59.3159	106.503	107.557	15.1562	3.95318	2.00591	.-RHStaple	Q9JIQ2	NA
2Z3Q	CYTOKINE/CYTOKINE RECEPTOR	INTERLEUKIN-15;	HOMO SAPIENS	X-RAY DIFFRACTION	B	3	loops or irregular	6	B	45	extended strand, participates in beta ladder	0	1.85	0.252	-94.4374	94.0951	101.425	70.1241	179.707	103.233	101.464	21.0176	6.09936	2.00594	.+/-RHSpiral	Q13261	Secreted
3WPE	DNA BINDING PROTEIN/DNA	TOLL-LIKE RECEPTOR 9;	BOS TAURUS	X-RAY DIFFRACTION	A	254	bend	3	A	267	loops or irregular	5	2	0.274	177.428	51.6415	-101.461	172.033	-155.693	103.962	103.606	11.8237	4.73089	2.00594	.+/-LHStaple	Q5I2M5	Cytoplasm
3I26	HYDROLASE	HEMAGGLUTININ-ESTERASE;	BREDA VIRUS SEROTYPE 1	X-RAY DIFFRACTION	A	346	extended strand, participates in beta ladder	1	A	371	loops or irregular	23	1	0.218	171.519	81.7633	96.1776	-74.1154	-71.3449	105.3	102.7	9.41907	4.90901	2.00596	.-/+RHHook	P0C0V9	Membrane
3L5W	IMMUNE SYSTEM	C836 LIGHT CHAIN;	MUS MUSCULUS, HOMO SAPIENS	X-RAY DIFFRACTION	L	134	extended strand, participates in beta ladder	0	L	194	extended strand, participates in beta ladder	0	2	0.253	-168.834	164.575	-84.301	-168.557	172.473	103.509	105.051	6.11325	6.38367	2.006	.-/+LHHook
4AMQ	TRANSFERASE	L544;	ACANTHAMOEBA POLYPHAGA MIMIVIRUS	X-RAY DIFFRACTION	A	357	hydrogen bonded turn	3	A	358	hydrogen bonded turn	12	2	0.2442	172.134	-12.5848	59.3351	-80.4597	-6.29724	129.275	95.8834	34.2766	2.78296	2.006	.+/-RHStaple	Q5UQA5	Virion
4LHK	CELL ADHESION	FLOCCULIN;	SACCHAROMYCES PASTORIANUS	X-RAY DIFFRACTION	B	29	extended strand, participates in beta ladder	0	B	148	hydrogen bonded turn	13	1	0.193	-51.9044	-62.6229	-78.1604	-60.2315	-67.4113	110.858	105.77	3.6873	5.61289	2.00601	.-LHSpiral	B3IUB3	NA
4ZEL	OXIDOREDUCTASE	DOPAMINE BETA-HYDROXYLASE;	HOMO SAPIENS	X-RAY DIFFRACTION	A	269	loops or irregular	1	A	295	loops or irregular	0	2	0.27	-66.9345	-1.20876	-44.323	-22.2439	-43.2087	95.7762	147.092	33.5625	3.50985	2.00603	.-LHSpiral	P09172	Secreted
5WTG	IMMUNE SYSTEM	FAB LIGHT CHAIN;	MUS MUSCULUS	X-RAY DIFFRACTION	D	22	extended strand, participates in beta ladder	2	D	96	extended strand, participates in beta ladder	0	2	0.266	157.24	133.702	72.2881	174.449	58.0914	106.527	105.94	16.0378	6.54135	2.00609	.+RHSpiral
1DLE	HYDROLASE	COMPLEMENT FACTOR B;	HOMO SAPIENS	X-RAY DIFFRACTION	A	1	hydrogen bonded turn	18	A	122	residue in isolated beta-bridge	1	2.1	0.249	69.9737	82.8336	93.0937	-51.684	-60.1272	103.289	107.044	7.15711	4.8757	2.00619	.-/+RHHook	P00751	Secreted
1FIW	HYDROLASE	BETA-ACROSIN HEAVY CHAIN;	OVIS ARIES	X-RAY DIFFRACTION	A	136	extended strand, participates in beta ladder	0	A	201	extended strand, participates in beta ladder	5	2.1	0.242	-57.5225	-136.657	102.257	-82.7545	-52.0528	103.987	103.832	15.6272	4.49077	2.00622	.-RHStaple	Q9GL10	NA
3TOD	HYDROLASE	LACTOTRANSFERRIN;	BOS TAURUS	X-RAY DIFFRACTION	A	502	3-helix (3/10 helix)	0	A	515	hydrogen bonded turn	5	1	0.236	-73.9526	-72.4431	-79.5985	177.009	-142.333	103.935	102.929	16.846	5.70583	2.00626	.-LHHook	P24627	Secreted
2BPD	RECEPTOR	DECTIN-1;	MUS MUSCULUS	X-RAY DIFFRACTION	A	119	loops or irregular	5	A	130	extended strand, participates in beta ladder	18	1.5	0.2698	-68.6176	-59.2807	-93.8476	-74.6599	-60.7963	107.245	101.611	5.1656	5.89821	2.00633	.-LHSpiral	Q6QLQ4	Membrane
4JNI	HYDROLASE/HYDROLASE INHIBITOR	UROKINASE-TYPE PLASMINOGEN ACTIVATOR;	HOMO SAPIENS	X-RAY DIFFRACTION	U	136	extended strand, participates in beta ladder	3	U	201	extended strand, participates in beta ladder	1	1	0.276	-61.952	-129.244	111.418	-83.7613	-49.7487	103.754	103.339	20.6264	4.39983	2.00639	.-RHStaple	P00749	Secreted
4NYQ	LIPID BINDING PROTEIN	MILK PROTEIN;	DIPLOPTERA PUNCTATA	X-RAY DIFFRACTION	A	120	bend	49	A	151	loops or irregular	52	1	0.192	-61.8835	-78.4401	-79.9777	-60.6008	-64.6075	103.732	102.865	4.22811	5.60051	2.00642	.-LHSpiral	Q6SVB6	NA
3D3Z	HYDROLASE	ACTIBIND;	ASPERGILLUS NIGER	X-RAY DIFFRACTION	A	191	extended strand, participates in beta ladder	12	A	225	bend	18	1	0.231	-74.9746	87.8155	97.1606	-91.7004	-58.7941	102.853	107.269	14.607	5.2327	2.00648	.-RHHook	Q45U61	NA
2NYK	VIRAL PROTEIN	M157;	MURINE CYTOMEGALOVIRUS	X-RAY DIFFRACTION	A	194	extended strand, participates in beta ladder	0	A	241	extended strand, participates in beta ladder	0	2.1	0.24	-167.869	-175.658	-88.6813	171.937	177.68	105.041	105.099	4.5215	6.52885	2.0065	.+/-LHHook	Q6XK79	NA
3ZX3	HYDROLASE	ECTONUCLEOSIDE TRIPHOSPHATE DIPHOSPHOHYDROLASE 1;	RATTUS NORVEGICUS	X-RAY DIFFRACTION	A	84	extended strand, participates in beta ladder	18	A	108	alpha helix	3	1	0.23308	-174.746	-102.241	-81.7394	-48.4007	-79.6911	104.43	108.506	13.8788	5.83682	2.00652	.-LHSpiral	P97687	Membrane
3C05	BLOOD CLOTTING/ANTITUMOR PROTEIN	DISINTEGRIN ACOSTATIN ALPHA;	AGKISTRODON CONTORTRIX CONTORTRIX	X-RAY DIFFRACTION	A	7	hydrogen bonded turn	8	A	30	hydrogen bonded turn	13	1.7	0.215	-44.5248	-48.0325	-78.3817	-54.045	-47.0469	102.812	106.927	7.71212	5.17711	2.00658	.-LHSpiral	Q805F7	Secreted
1LPB	HYDROLASE(CARBOXYLIC ESTERASE)	COLIPASE;	SUS SCROFA	X-RAY DIFFRACTION	B	433	extended strand, participates in beta ladder	48	B	449	loops or irregular	86	2.46	0.285	-67.875	72.8048	75.6493	167.882	68.9057	102.684	105.611	5.91067	5.76955	2.00659	.+/-RHSpiral	P16233	Secreted
5J75	IMMUNE SYSTEM	SCFV AM2.2;	HOMO SAPIENS	X-RAY DIFFRACTION	B	22	extended strand, participates in beta ladder	2	B	96	extended strand, participates in beta ladder	1	2	0.263	176.815	167.537	-77.4394	-179.997	-177.693	101.969	102.888	3.39775	6.17117	2.00662	.-/+LHHook
5EH1	CYTOKINE	INTERFERON GAMMA RECEPTOR 2;	HOMO SAPIENS	X-RAY DIFFRACTION	A	86	loops or irregular	5	A	94	extended strand, participates in beta ladder	0	1	0.222	-62.8135	178.763	92.5078	70.5476	-178.252	102.339	103.403	3.65158	5.81521	2.00663	.-RHSpiral	P38484	Cytoplasm
3KR3	IMMUNE SYSTEM	INSULIN-LIKE GROWTH FACTOR II;	HOMO SAPIENS	X-RAY DIFFRACTION	D	21	hydrogen bonded turn	1	D	60	residue in isolated beta-bridge	3	2	0.251	-55.61	-54.5032	-71.3139	-62.1359	-47.046	105.222	105.267	5.70455	5.24744	2.00666	.-LHSpiral	P01344	Secreted
1UOY	EXUDATE PROTEIN	BUBBLE PROTEIN;	PENICILLIUM BREVICOMPACTUM	X-RAY DIFFRACTION	A	49	loops or irregular	21	A	64	loops or irregular	39	1.5	0.185	-56.1059	-44.3792	-83.0885	-58.2976	-73.4818	104.727	105.944	5.55861	5.31981	2.00669	.-LHSpiral	P83799	Secreted
1BEA	SERINE PROTEASE INHIBITOR	BIFUNCTIONAL AMYLASE/SERINE PROTEASE INHIBITOR;	ZEA MAYS	X-RAY DIFFRACTION	A	6	loops or irregular	34	A	55	3-helix (3/10 helix)	0	1.95	0.287	-68.1927	-47.0006	-88.1989	-42.8479	-64.138	104.485	104.095	5.766	5.23919	2.0068	.-LHSpiral	P01088	Secreted
4ZFO	IMMUNE SYSTEM	TUMOR NECROSIS FACTOR RECEPTOR SUPERFAMILY MEMBER 17;	HOMO SAPIENS	X-RAY DIFFRACTION	L	134	extended strand, participates in beta ladder	0	L	194	extended strand, participates in beta ladder	0	1	0.209	-178.036	169.472	-77.7293	-174.305	176.579	102.61	107.029	3.31162	6.37285	2.0068	.-/+LHHook
3TBD	CELL ADHESION	NETRIN-G2;	HOMO SAPIENS	X-RAY DIFFRACTION	A	52	loops or irregular	6	A	60	loops or irregular	1	1	0.227	-53.7516	-81.4729	100.965	-124.755	-63.4027	96.1738	99.7214	16.1261	3.83626	2.0068	.-RHStaple	Q96CW9	Membrane
1ZVH	HYDROLASE/IMMUNE SYSTEM	LYSOZYME C;	GALLUS GALLUS	X-RAY DIFFRACTION	A	22	extended strand, participates in beta ladder	0	A	96	extended strand, participates in beta ladder	0	1.5	0.234	176.655	173.765	-82.1411	174.762	174.616	100.917	98.3447	2.88955	6.06962	2.0069	.+LHStaple
2AHX	CELL CYCLE,SIGNALING PROTEIN	RECEPTOR TYROSINE-PROTEIN KINASE ERBB-4;	HOMO SAPIENS	X-RAY DIFFRACTION	A	482	residue in isolated beta-bridge	1	A	495	residue in isolated beta-bridge	15	2.4	0.265	-68.3853	-153.213	87.1368	169.559	-64.1946	102.023	102.744	7.29655	6.18513	2.00692	.-RHHook	Q15303	Membrane
2TGI	GROWTH FACTOR	TRANSFORMING GROWTH FACTOR ,BETA 2;	HOMO SAPIEN	X-RAY DIFFRACTION	A	48	loops or irregular	4	A	111	extended strand, participates in beta ladder	1	1.8	ULL	-73.7092	-73.7504	-84.0966	-84.8518	-80.569	103.771	104.138	12.6313	5.8663	2.00693	.-LHSpiral	P61812	Secreted
1TON	HYDROLASE(SERINE PROTEINASE)	TONIN;	RATTUS RATTU	X-RAY DIFFRACTION	A	42	extended strand, participates in beta ladder	5	A	58	3-helix (3/10 helix)	0	1.8	NULL	-71.3186	-160.41	-96.1223	-96.3216	-51.5703	103.691	104.345	13.422	6.389	2.00696	.-LHSpiral	P00759	NA
1IA5	HYDROLASE	POLYGALACTURONASE;	ASPERGILLUS ACULEATUS	X-RAY DIFFRACTION	A	182	bend	1	A	198	extended strand, participates in beta ladder	2	2	0.215	-163.438	-175.942	-75.2632	-89.1189	-62.6626	104.72	104.62	9.77541	5.96725	2.00703	.-LHSpiral	O74213	Secreted
2AGC	LIPID BINDING PROTEIN	GANGLIOSIDE GM2 ACTIVATOR;	MUS MUSCULUS	X-RAY DIFFRACTION	A	94	loops or irregular	22	A	105	loops or irregular	21	2.5	0.299	-62.1787	-167.374	89.3365	158.517	5.64872	102.736	103.909	22.1151	6.43321	2.00706	.+/-RHHook	Q60648	Lysosome
1IAG	METALLOPROTEASE	ADAMALYSIN II;	CROTALUS ADAMANTEU	X-RAY DIFFRACTION	A	117	hydrogen bonded turn	39	A	197	hydrogen bonded turn	35	2	NULL	-58.3954	-49.9551	-92.5513	-75.2071	79.1324	104.108	102.745	8.61472	5.80639	2.00707	.+/-LHSpiral	P34179	Secreted
1N0S	BINDING PROTEIN	BILIN-BINDING PROTEIN;	PIERIS BRASSICAE	X-RAY DIFFRACTION	A	8	loops or irregular	27	A	115	extended strand, participates in beta ladder	20	2	0.243	-72.5043	-74.2305	-91.5344	-99.6651	-175.356	97.5184	107.261	12.0302	6.08534	2.00709	.-LHSpiral	P09464	Secreted
1TON	HYDROLASE(SERINE PROTEINASE)	TONIN;	RATTUS RATTU	X-RAY DIFFRACTION	A	22	loops or irregular	14	A	157	extended strand, participates in beta ladder	0	1.8	NULL	-50.36	-79.5581	107.647	69.9106	-81.6974	105.666	109.901	15.652	5.15712	2.0071	.-RHHook	P00759	NA
1AOZ	OXIDOREDUCTASE(OXYGEN ACCEPTOR)	ASCORBATE OXIDASE;	CUCURBITA PEPO VAR. MELOPEP	X-RAY DIFFRACTION	A	19	bend	59	A	201	hydrogen bonded turn	3	1.9	NULL	-81.3661	105.206	-82.6908	-104.172	69.4748	107.573	105.741	21.9541	5.19201	2.00711	.-/+LHHook	P37064	Secreted
1F58	VIRAL PROTEIN/IMMUNE SYSTEM	PROTEIN (IGG1 ANTIBODY 58.2 (LIGHT CHAIN));	MUS MUSCULUS	X-RAY DIFFRACTION	H	22	extended strand, participates in beta ladder	0	H	92	extended strand, participates in beta ladder	0	2	0.256	179.394	100.602	73.7016	154.054	47.377	103.675	99.8515	14.3834	6.22118	2.00713	.+RHSpiral	P01869	Membrane
3RFS	PROTEIN BINDING	INTERNALIN B, REPEAT MODULES, VARIABLE LYMPHOCYTE RECEPTOR	LISTERIA MONOCYTOGENES, SYNTHETIC, EPTATRETU	X-RAY DIFFRACTION	A	219	loops or irregular	24	A	252	residue in isolated beta-bridge	4	1	0.242	-68.6076	168.003	-86.3482	-65.4201	-61.3138	100.011	105.001	3.97354	5.45242	2.00713	.-LHHook	Q4G1L3	NA
3D3Z	HYDROLASE	ACTIBIND;	ASPERGILLUS NIGER	X-RAY DIFFRACTION	A	5	loops or irregular	36	A	22	hydrogen bonded turn	40	1	0.231	-52.9884	-86.0544	-84.0626	-63.7414	-73.1797	105.555	106.025	7.93395	5.84893	2.00714	.-LHSpiral	Q45U61	NA
1CE1	ANTIBODY	PROTEIN (CAMPATH-1H:LIGHT CHAIN);	ESCHERICHIA COLI	X-RAY DIFFRACTION	L	134	extended strand, participates in beta ladder	0	L	194	extended strand, participates in beta ladder	0	1.9	0.27	-175.346	168.925	-63.3918	-171.819	163.673	105.409	106.398	10.1001	6.3238	2.00718	.-/+LHHook
3ELO	HYDROLASE	PHOSPHOLIPASE A2;	HOMO SAPIENS	X-RAY DIFFRACTION	A	44	alpha helix	3	A	105	alpha helix	45	1	0.183	-62.2581	-60.6884	-82.6145	-82.5944	-166.009	104.503	102.558	6.85734	5.75467	2.00724	.-LHSpiral	P04054	Secreted
1UOZ	HYDROLASE	PUTATIVE CELLULASE;	MYCOBACTERIUM TUBERCULOSIS	X-RAY DIFFRACTION	A	320	bend	1	A	356	hydrogen bonded turn	1	1.1	0.13	-152.283	-68.2319	-82.192	-61.9884	-59.9349	106.308	106.226	9.82857	5.68679	2.00724	.-LHSpiral	Q79G13	NA
5JB9	HYDROLASE	COAGULATION FACTOR IX;	HOMO SAPIENS	X-RAY DIFFRACTION	E	95	loops or irregular	6	E	109	extended strand, participates in beta ladder	2	1	0.176	-56.1844	-58.6756	-70.9629	-58.5869	-55.1458	105.807	105.342	3.97518	5.30424	2.00725	.-LHSpiral	P00740	Secreted
4CH9	SIGNALING PROTEIN/TRANSFERASE	KELCH-LIKE PROTEIN 3;	HOMO SAPIENS	X-RAY DIFFRACTION	A	549	bend	11	B	526	loops or irregular	4	1	0.184	-83.7307	81.4376	80.1572	74.2073	-89.89	110.287	110.936	19.5947	6.06836	2.00729	.-RHSpiral	Q9UH77	Cytoplasm
4ETR	UNKNOWN FUNCTION	PUTATIVE UNCHARACTERIZED PROTEIN;	PSEUDOMONAS AERUGINOSA	X-RAY DIFFRACTION	A	30	alpha helix	13	A	101	alpha helix	10	2	0.285	-67.158	-90.2683	-110.716	-92.798	-64.3039	102.002	103.35	18.225	6.38852	2.00734	.-LHSpiral	Q9I1U6	NA
1AOC	COAGULATION FACTOR	COAGULOGEN;	TACHYPLEUS TRIDENTATUS	X-RAY DIFFRACTION	A	127	extended strand, participates in beta ladder	18	A	170	loops or irregular	0	2	0.282	-66.1998	-64.7413	100.324	90.7314	-171.257	101.43	106.46	10.514	5.04784	2.00735	.-RHHook	P02681	Secreted
5AP9	HYDROLASE	LIPASE;	THERMOMYCES LANUGINOSUS	X-RAY DIFFRACTION	B	86	bend	17	B	255	bend	43	1	0.19693	-155.552	-160.082	-110.448	-65.377	-81.7348	101.562	102.725	21.3571	5.92124	2.00735	.-LHSpiral	O59952	NA
1CGT	GLYCOSYLTRANSFERASE	CYCLODEXTRIN GLYCOSYL-TRANSFERASE;	BACILLUS CIRCULAN	X-RAY DIFFRACTION	A	43	loops or irregular	10	A	50	loops or irregular	1	2	NULL	-158.956	63.3782	83.9743	-148.119	-66.1428	101.002	102.635	11.7301	4.97166	2.00736	.-RHHook	P30920	Secreted
3ELO	HYDROLASE	PHOSPHOLIPASE A2;	HOMO SAPIENS	X-RAY DIFFRACTION	A	27	hydrogen bonded turn	8	A	124	loops or irregular	2	1	0.183	-63.7306	-54.7363	-80.9573	-69.1669	-54.8217	103.626	104.689	3.1847	5.42869	2.00738	.-LHSpiral	P04054	Secreted
3SQR	OXIDOREDUCTASE	LACCASE;	BOTRYTIS ACLADA	X-RAY DIFFRACTION	A	108	loops or irregular	0	A	524	alpha helix	7	1	0.191	-67.8947	108.449	93.3058	-63.7349	-76.9555	104.195	105.823	14.5372	5.08208	2.00738	.-RHHook	H8ZRU2	NA
1Z1Y	CELL ADHESION	OOKINETE SURFACE PROTEIN PVS25;	PLASMODIUM VIVAX	X-RAY DIFFRACTION	A	8	loops or irregular	9	A	22	extended strand, participates in beta ladder	1	2	0.276	-57.1973	-77.3374	-76.7224	-70.4699	-68.5608	102.006	103.041	5.58576	5.59375	2.00743	.-LHSpiral	O96555	NA
2ACT	HYDROLASE (PROTEINASE)	ACTINIDAIN PRECURSOR;	ACTINIDIA CHINENSI	X-RAY DIFFRACTION	A	56	alpha helix	21	A	98	loops or irregular	38	1.7	NULL	-49.3731	-83.3371	95.4086	70.4159	173.01	101.128	101.813	8.64929	4.66351	2.00747	.+/-RHHook	P00785	NA
4HW0	DNA BINDING PROTEIN	DNA-BINDING PROTEIN SSO10A-2;	SULFOLOBUS SOLFATARICUS	X-RAY DIFFRACTION	C	21	loops or irregular	0	C	25	residue in isolated beta-bridge	2	2	0.245	-65.8396	-78.4842	86.0379	-147.352	56.6917	105.382	109.094	9.22018	4.52058	2.00752	.+/-RHStaple	Q97V10	NA
1B9O	CALCIUM-BINDING PROTEIN	PROTEIN (ALPHA-LACTALBUMIN);	HOMO SAPIENS	X-RAY DIFFRACTION	A	6	alpha helix	8	A	120	loops or irregular	42	1.15	NOT GIVEN	-78.5162	-82.3591	98.2585	77.3104	177.083	102.341	105.35	12.0568	4.92174	2.00756	.+/-RHHook	P00709	Secreted
1HPT	SERINE PROTEASE INHIBITOR	PANCREATIC SECRETORY TRYPSIN INHIBITOR (KAZAL	HOMO SAPIEN	X-RAY DIFFRACTION	A	9	loops or irregular	8	A	38	alpha helix	12	2.3	NULL	-82.3888	61.2388	-111.972	-105.866	175.321	105.111	98.9524	21.5553	5.38226	2.00756	.-/+LHHook	P00995	Secreted
1KLO	GLYCOPROTEIN	LAMININ;	MUS MUSCULUS	X-RAY DIFFRACTION	A	90	residue in isolated beta-bridge	29	A	99	hydrogen bonded turn	0	2.1	NULL	-64.6231	-60.5533	-89.4842	-41.2504	-56.8423	104.663	106.303	4.66425	5.4407	2.00758	.-LHSpiral	P02468	Secreted
4X5W	IMMUNE SYSTEM	HLA CLASS II HISTOCOMPATIBILITY ANTIGEN, DR ALPHA CHAIN;	HOMO SAPIENS	X-RAY DIFFRACTION	B	117	extended strand, participates in beta ladder	0	B	173	extended strand, participates in beta ladder	0	1	0.17	-173.105	164.054	-84.4928	-175.784	-177.554	104.23	102.086	4.15139	6.31748	2.00768	.-LHHook	P04229	Membrane
3K4Q	HYDROLASE	3-PHYTASE A;	ASPERGILLUS NIGER	X-RAY DIFFRACTION	A	192	loops or irregular	0	A	442	3-helix (3/10 helix)	0	2	0.254	-175.507	74.6059	-92.6043	-72.8225	-72.9954	103.836	104.364	7.07938	4.8175	2.00769	.-LHHook	P34752	Secreted
3RFI	HYDROLASE	ASP;	SOLANUM TUBEROSUM	X-RAY DIFFRACTION	A	6	alpha helix	28	A	99	alpha helix	0	1	0.25	-170.224	-88.0648	-61.064	-55.3102	-63.4244	106.621	105.14	11.9531	5.28323	2.00776	.-LHSpiral	Q6B9W9	NA
1PI2	SERINE PROTEINASE INHIBITOR	BOWMAN-BIRK INHIBITOR (PI-II);	GLYCINE MA	X-RAY DIFFRACTION	A	39	extended strand, participates in beta ladder	64	A	47	extended strand, participates in beta ladder	1	2.5	NULL	-49.8054	-97.6138	112.502	-89.7784	-55.5934	106.039	104.478	20.449	4.23431	2.00779	.-RHStaple	P01064	NA
1RZL	LIPID TRANSPORT	NONSPECIFIC LIPID TRANSFER PROTEIN;	ORYZA SATIVA	X-RAY DIFFRACTION	A	13	3-helix (3/10 helix)	1	A	27	alpha helix	0	1.6	0.239	-51.3028	-69.6037	98.923	67.3663	161.341	100.564	101.905	9.70974	4.72611	2.00781	.+/-RHHook	Q0IQK9	NA
4DZT	HYDROLASE/HYDROLASE INHIBITOR	AQUALYSIN-1;	THERMUS AQUATICUS	X-RAY DIFFRACTION	A	67	bend	36	A	99	hydrogen bonded turn	56	1	NOT GIVEN	40.9478	135.496	-82.7117	-46.3103	-56.1908	106.728	105.999	14.1367	4.67455	2.00786	.-/+LHHook	P08594	Secreted
2IEC	STRUCTURAL GENOMICS, UNKNOWN FUNCTION	UNCHARACTERIZED PROTEIN CONSERVED IN ARCHAEA;	METHANOPYRUS KANDLERI	X-RAY DIFFRACTION	A	48	alpha helix	9	C	48	alpha helix	9	2.33	0.295	-83.9824	131.418	97.7699	133.274	-79.4096	103.096	100.217	28.8156	6.73972	2.00793	.-RHSpiral	Q8TX89	NA
1EZG	ANTIFREEZE PROTEIN	THERMAL HYSTERESIS PROTEIN ISOFORM YL-1;	TENEBRIO MOLITOR	X-RAY DIFFRACTION	A	64	extended strand, participates in beta ladder	0	A	70	loops or irregular	0	1.4	NOT GIVEN	-87.2862	-164.809	-88.5107	-123.257	-62.1653	102.33	102.805	19.1338	6.57197	2.00794	.-LHSpiral	O16119	Secreted
1FIW	HYDROLASE	BETA-ACROSIN HEAVY CHAIN;	OVIS ARIES	X-RAY DIFFRACTION	A	122	residue in isolated beta-bridge	0	L	9	hydrogen bonded turn	3	2.1	0.242	-59.7628	-61.5559	98.671	75.9983	62.3882	103.22	102.137	5.74102	4.98838	2.00797	.+/-RHHook	Q9GL10	NA
1FAK	BLOOD CLOTTING	PROTEIN (BLOOD COAGULATION FACTOR VIIA);	HOMO SAPIENS	X-RAY DIFFRACTION	I	5	3-helix (3/10 helix)	0	I	55	loops or irregular	29	2.1	NULL	-62.1074	-85.9208	-72.3544	-81.3822	-56.3048	107.572	107.583	9.06198	5.95981	2.00801	.-LHSpiral	P00974	Secreted
4IYE	TOXIN	TOXIN ADTX1;	DENDROASPIS ANGUSTICEPS	X-RAY DIFFRACTION	A	58	extended strand, participates in beta ladder	20	A	63	hydrogen bonded turn	34	1	0.252	51.8487	85.9049	91.0005	93.1866	66.2668	100.578	101.299	12.0205	6.15685	2.00801	.+RHSpiral	P85092	Secreted
4HJ1	VIRAL PROTEIN	ENVELOPE GLYCOPROTEIN;	RIFT VALLEY FEVER VIRUS	X-RAY DIFFRACTION	A	756	extended strand, participates in beta ladder	18	A	852	extended strand, participates in beta ladder	18	1	0.255	166.324	103.133	-100.376	-81.246	-55.6587	105.233	105.555	16.2009	5.40255	2.00806	.-/+LHHook	P03518	Membrane
3PSG	HYDROLASE(ACID PROTEINASE ZYMOGEN)	PEPSINOGEN;	SUS SCROFA	X-RAY DIFFRACTION	A	206	loops or irregular	0	A	210	extended strand, participates in beta ladder	13	1	NULL	-164.936	87.3311	-102.24	-79.096	63.8108	103.702	106.005	13.4888	5.25936	2.00807	.-/+LHHook	P00791	Secreted
1TGS	COMPLEX (PROTEINASE/INHIBITOR)	TRYPSINOGEN;	BOS TAURUS	X-RAY DIFFRACTION	I	8	loops or irregular	63	I	38	alpha helix	15	1.8	NULL	16.3253	-133.704	-80.3288	-129.608	-64.1507	94.5877	102.831	31.3627	6.31134	2.00807	.+/-LHSpiral	P00998	Secreted
4JFH	IMMUNE SYSTEM	ALPHA24 TCR ALLELE;	HOMO SAPIENS	X-RAY DIFFRACTION	E	145	extended strand, participates in beta ladder	0	E	210	extended strand, participates in beta ladder	0	2	0.247	-179.562	167.315	-81.8971	-169.081	178.738	102.691	102.777	3.63421	6.3209	2.00811	.-/+LHHook	P01850	Membrane
2XVT	MEMBRANE PROTEIN	RECEPTOR ACTIVITY-MODIFYING PROTEIN 2;	HOMO SAPIENS	X-RAY DIFFRACTION	A	84	hydrogen bonded turn	46	A	131	loops or irregular	13	2	0.24636	-52.482	-57.0315	-74.0674	-59.291	-63.0669	104.301	102.387	3.65869	5.19494	2.00811	.-LHSpiral	O60895	Membrane
4WMY	SUGAR BINDING PROTEIN	INTELECTIN-1;	HOMO SAPIENS	X-RAY DIFFRACTION	A	199	hydrogen bonded turn	18	A	259	bend	42	1	0.18	173.094	-168.547	-88.2916	-59.1595	-59.4475	105.608	102.222	3.59088	5.64577	2.00813	.+/-LHSpiral	Q8WWA0	Secreted
5I99	CELL ADHESION	CONTACTIN-3;	MUS MUSCULUS	X-RAY DIFFRACTION	A	521	loops or irregular	0	A	577	extended strand, participates in beta ladder	0	2	0.253	-157.542	168.808	-86.9231	-156.374	175.491	105.807	105.978	11.0845	6.54217	2.00816	.-/+LHHook	Q07409	Membrane
2QCW	SIGNALING PROTEIN	BONE MORPHOGENETIC PROTEIN 6;	HOMO SAPIENS	X-RAY DIFFRACTION	A	60	extended strand, participates in beta ladder	8	A	129	extended strand, participates in beta ladder	8	2.49	0.276	-61.9762	-57.3339	-87.5595	-81.2361	-59.1772	99.5308	101.816	4.66755	5.59536	2.00818	.-LHSpiral	P22004	Secreted
3LAF	APOPTOSIS	DELETED IN COLORECTAL CANCER;	RATTUS NORVEGICUS	X-RAY DIFFRACTION	A	23	loops or irregular	1	A	79	extended strand, participates in beta ladder	0	2	0.231	-170.768	173.602	-86.9209	-175.432	-172.57	104.54	105.777	4.12761	6.42143	2.00822	.-LHHook	Q63155	Membrane
1FIW	HYDROLASE	BETA-ACROSIN HEAVY CHAIN;	OVIS ARIES	X-RAY DIFFRACTION	A	114	loops or irregular	15	L	5	hydrogen bonded turn	5	2.1	0.242	-66.6782	88.8833	92.9227	-61.3831	-62.0577	110.446	106.55	7.4746	4.98419	2.00832	.-RHHook	Q9GL10	NA
1VCL	TOXIN	HEMOLYTIC LECTIN CEL-III;	CUCUMARIA ECHINATA	X-RAY DIFFRACTION	A	415	bend	1	A	429	extended strand, participates in beta ladder	38	1.7	0.201	-64.8338	-57.0969	-99.5096	-68.2515	-41.3471	105.721	106.887	8.89177	5.70176	2.00833	.-LHSpiral	Q868M7	NA
5G3M	HYDROLASE	GROUP 10 SECRETORY PHOSPHOLIPASE A2;	HOMO SAPIENS	X-RAY DIFFRACTION	B	76	extended strand, participates in beta ladder	43	B	88	alpha helix	2	1	0.23222	-73.8312	-67.7734	-86.3411	-94.3758	-168.295	102.714	102.846	11.2507	5.87171	2.00838	.-LHSpiral	O15496	Secreted
1BUN	TOXIN	BETA2-BUNGAROTOXIN;	BUNGARUS MULTICINCTUS	X-RAY DIFFRACTION	A	44	alpha helix	2	A	100	alpha helix	45	2.45	0.281	-62.5175	-64.2253	-74.6409	-83.3377	-170.518	103.285	104.193	6.69566	5.67135	2.0084	.-LHSpiral	P00617	Secreted
1SZN	HYDROLASE	ALPHA-GALACTOSIDASE;	HYPOCREA JECORINA	X-RAY DIFFRACTION	A	147	loops or irregular	61	A	160	loops or irregular	26	1.54	0.183	-171.285	62.2507	79.7877	102.887	-63.7105	104.263	105.155	9.99219	5.78486	2.00842	.-RHSpiral	Q92456	NA
2VXT	CYTOKINE	MURINE IGG 125-2H;	MUS MUSCULUS	X-RAY DIFFRACTION	L	23	extended strand, participates in beta ladder	0	L	88	extended strand, participates in beta ladder	0	1	0.196	-90.5242	-160.185	-84.675	-130.222	62.7451	105.052	105.834	20.5957	6.65164	2.00844	.+/-LHSpiral
3OAZ	IMMUNE SYSTEM	FAB 2G12, HEAVY CHAIN;	HOMO SAPIENS	X-RAY DIFFRACTION	K	134	extended strand, participates in beta ladder	0	K	194	extended strand, participates in beta ladder	0	1	0.217	-175.463	169.686	-79.3492	-173.641	174.377	102.475	102.917	3.60257	6.3041	2.00847	.-/+LHHook
3TOD	HYDROLASE	LACTOTRANSFERRIN;	BOS TAURUS	X-RAY DIFFRACTION	A	481	bend	64	A	675	hydrogen bonded turn	32	1	0.236	-78.7483	-67.0807	-67.2139	-55.5434	-65.625	103.953	104.73	9.04636	5.11712	2.00847	.-LHSpiral	P24627	Secreted
1QPA	OXIDOREDUCTASE	LIGNIN PEROXIDASE;	BASIDIOMYCETE PHANEROCHAET	X-RAY DIFFRACTION	A	2	loops or irregular	3	A	15	3-helix (3/10 helix)	10	1.8	NULL	-68.6981	-69.3408	-79.4906	-77.3779	-65.1078	101.73	104.356	5.42876	5.64158	2.00847	.-LHSpiral	P11542	NA
1KV0	TOXIN	ALPHA-LIKE TOXIN BMK-M7;	MESOBUTHUS MARTENSII	X-RAY DIFFRACTION	A	26	alpha helix	0	A	48	extended strand, participates in beta ladder	0	1.4	0.164	-70.7648	-72.7301	-75.8915	-49.1518	-55.1195	103.744	106.561	5.67898	5.38411	2.00848	.-LHSpiral	P59854	Secreted
3M9Z	SIGNALING PROTEIN	KILLER CELL LECTIN-LIKE RECEPTOR SUBFAMILY B MEMBER 1A;	MUS MUSCULUS	X-RAY DIFFRACTION	A	189	extended strand, participates in beta ladder	0	A	202	hydrogen bonded turn	8	1	0.239	-74.9266	79.3257	98.6103	-90.8042	-59.403	107.722	106.057	13.0185	5.17701	2.00848	.-RHHook	P27811	Membrane
1FUJ	HYDROLASE (SERINE PROTEASE)	PR3;	HOMO SAPIENS	X-RAY DIFFRACTION	A	42	extended strand, participates in beta ladder	4	A	58	3-helix (3/10 helix)	4	2.2	ULL	-95.715	-145.299	-88.0265	-73.255	-86.2054	103.52	105.147	26.0086	6.07863	2.00848	.-LHSpiral	P24158	NA
1G8Q	IMMUNE SYSTEM	CD81 ANTIGEN, EXTRACELLULAR DOMAIN;	HOMO SAPIENS	X-RAY DIFFRACTION	A	157	loops or irregular	1	A	175	bend	19	1.6	0.238	169.806	74.6979	82.8949	-168.049	-66.4736	102.987	104.915	5.65786	5.542	2.00851	.-/+RHHook	P60033	Membrane
1DU5	ANTIFUNGAL PROTEIN	ZEAMATIN;	ZEA MAYS	X-RAY DIFFRACTION	A	156	loops or irregular	8	A	164	loops or irregular	14	2.5	0.258	-53.7625	-169.375	78.2582	84.6249	-160.051	104.549	99.4009	10.5351	5.62689	2.00859	.-RHHook	P33679	NA
4AOH	HYDROLASE	ANGIOGENIN;	HOMO SAPIENS	X-RAY DIFFRACTION	A	39	residue in isolated beta-bridge	11	A	92	loops or irregular	6	1	0.1879	-52.0294	-63.5757	-84.3798	-73.6894	-51.8654	104.152	106.289	4.63172	5.80557	2.0086	.-LHSpiral	P03950	Secreted
4AUP	HYDROLASE	PHOSPHOLIPASE A2 GROUP XIII;	TUBER BORCHII	X-RAY DIFFRACTION	A	180	alpha helix	0	A	194	alpha helix	0	1	0.27348	-57.2266	-55.8907	-69.6937	-83.7193	-179.128	103.124	104.508	6.86981	5.40494	2.0086	.-LHSpiral	Q9P4F6	NA
5J81	VIRAL PROTEIN	ENVELOPMENT POLYPROTEIN;	PUUMALA VIRUS (STRAIN P360)	X-RAY DIFFRACTION	A	873	loops or irregular	18	A	877	loops or irregular	2	1	0.209	70.4033	92.5391	101.237	-82.0041	-71.3131	100.492	102.663	14.8742	5.16601	2.00861	.-/+RHHook	P41266	Membrane
2WCJ	TRANSPORT PROTEIN	GENERAL ODORANT-BINDING PROTEIN 1;	BOMBYX MORI	X-RAY DIFFRACTION	A	19	alpha helix	0	A	54	alpha helix	12	1	0.228	-76.3282	-75.6291	-83.2919	-87.3772	174.887	99.0067	104.65	10.1565	5.91407	2.00861	.+/-LHSpiral	P34170	NA
5TJA	TRANSPORT PROTEIN	MUCOLIPIN-1;	HOMO SAPIENS	X-RAY DIFFRACTION	A	166	extended strand, participates in beta ladder	1	A	192	extended strand, participates in beta ladder	44	2	0.253	-62.723	-82.723	100.978	-94.6887	-60.332	104.952	105.654	12.8525	3.88603	2.00864	.-RHStaple
1BND	COMPLEX (GROWTH FACTOR/GROWTH FACTOR)	BRAIN DERIVED NEUROTROPHIC FACTOR;	HOMO SAPIENS	X-RAY DIFFRACTION	A	58	extended strand, participates in beta ladder	23	A	109	extended strand, participates in beta ladder	6	2.3	NULL	-68.6701	-52.93	101.908	65.6996	177.305	103.565	101.594	6.62224	4.63214	2.00866	.+/-RHHook	P23560	Secreted
1NL1	HYDROLASE	PROTHROMBIN;	BOS TAURUS	X-RAY DIFFRACTION	A	87	residue in isolated beta-bridge	2	A	127	extended strand, participates in beta ladder	0	1.9	0.253	-71.3466	-66.9406	-79.1485	-170.332	66.6641	103.337	102.56	4.93373	5.71038	2.0087	.+/-LHSpiral	P00735	Secreted
1VAP	LIPID DEGRADATION	PHOSPHOLIPASE A2;	AGKISTRODON PISCIVORUS PISCIVORUS	X-RAY DIFFRACTION	A	43	alpha helix	3	A	95	alpha helix	34	1.6	NULL	-74.1109	-51.0316	-80.287	-75.4304	-174.574	108.506	105.096	6.38488	5.53184	2.00881	.-LHSpiral	P51972	Secreted
1VIP	HYDROLASE	PHOSPHOLIPASE A2;	DABOIA RUSSELLI RUSSELLI	X-RAY DIFFRACTION	A	27	hydrogen bonded turn	2	A	126	loops or irregular	22	2.2	0.237	-61.2571	-64.0471	-90.6653	-70.542	-61.8218	103.376	108.458	3.3729	5.73495	2.00883	.-LHSpiral	P81458	Secreted
3G5Y	IMMUNE SYSTEM	175 HEAVY CHAIN;	MUS MUSCULUS	X-RAY DIFFRACTION	A	134	extended strand, participates in beta ladder	0	A	194	extended strand, participates in beta ladder	0	1	0.25	-167.105	177.419	-86.0741	-179.154	-179.012	104.578	103.288	4.02469	6.42945	2.00884	.-LHHook
4AJ8	OXIDOREDUCTASE	THIOREDOXIN;	LITOPENAEUS VANNAMEI	X-RAY DIFFRACTION	A	73	residue in isolated beta-bridge	25	B	73	residue in isolated beta-bridge	29	1	0.2152	-77.6428	-85.5201	104.462	-91.2266	-70.0507	106.196	101.219	18.1816	3.84268	2.00885	.-RHStaple	B1PWB9	NA
3WPU	HYDROLASE	BETA-FRUCTOFURANOSIDASE;	ARTHROBACTER	X-RAY DIFFRACTION	A	312	loops or irregular	5	A	368	hydrogen bonded turn	0	1	0.19	-70.6351	141.355	98.8687	95.8254	-65.7135	107.521	103.903	17.4211	6.47393	2.00887	.-RHSpiral	Q8VW87	NA
1EVS	CYTOKINE	ONCOSTATIN M;	HOMO SAPIENS	X-RAY DIFFRACTION	A	49	loops or irregular	4	A	167	alpha helix	0	2.2	0.261	-69.672	-112.558	81.412	-144.262	-136.822	102.794	109.583	30.2935	5.05172	2.00892	.-RHStaple	P13725	Secreted
1BF2	HYDROLASE	ISOAMYLASE;	PSEUDOMONAS AMYLODERAMOS	X-RAY DIFFRACTION	A	520	loops or irregular	2	A	590	hydrogen bonded turn	23	2	0.214	-56.5173	-91.3722	-88.0164	-61.1192	-48.0905	102.393	104.836	8.49044	5.85379	2.00895	.-LHSpiral	P10342	Secreted
3PIS	HYDROLASE INHIBITOR	KAZAL-TYPE SERINE PROTEASE INHIBITOR SPI-1;	CARCINOSCORPIUS ROTUNDICAUDA	X-RAY DIFFRACTION	D	2	loops or irregular	71	D	21	alpha helix	48	2	0.256	-73.155	-62.5725	-82.4065	-86.7099	-174.925	103.497	102.173	7.756	5.83763	2.00895	.-LHSpiral	A1X1V8	NA
5C0C	IMMUNE SYSTEM	HLA CLASS I HISTOCOMPATIBILITY ANTIGEN, A-2 ALPHA CHAIN;	HOMO SAPIENS	X-RAY DIFFRACTION	E	23	extended strand, participates in beta ladder	2	E	92	extended strand, participates in beta ladder	0	1	0.227	179.077	166.044	-73.8582	-170.276	-179.04	104.167	103.236	4.5154	6.25058	2.00898	.-/+LHHook	A0A5B9	Membrane
3X3F	APOPTOSIS/IMMUNE SYSTEM	HEAVY CHAIN OF KMTR2;	HOMO SAPIENS	X-RAY DIFFRACTION	A	116	loops or irregular	13	A	129	loops or irregular	4	2	0.224	-60.69	-91.9752	-76.1395	-159.081	-163.231	102.065	102.848	12.4388	6.08854	2.00899	.-LHSpiral	O14763	Membrane
3WVT	PROTEIN BINDING	ELR1;	EQUUS CABALLUS	X-RAY DIFFRACTION	A	96	loops or irregular	20	A	111	loops or irregular	22	1	0.2	-60.0004	-92.7232	-73.4844	-159.693	-164.367	101.954	100.575	12.5463	6.00064	2.00899	.-LHSpiral	F6T8I7	NA
1HFU	OXIDOREDUCTASE	LACCASE 1;	COPRINUS CINEREUS	X-RAY DIFFRACTION	A	85	loops or irregular	6	A	487	alpha helix	13	1.68	0.207	-76.6057	111.115	95.8328	-60.1219	-62.3403	106.089	102.741	14.5226	5.04783	2.00906	.-RHHook	Q9Y780	NA
1LGY	HYDROLASE (CARBOXYLIC ESTER)	TRIACYLGLYCEROL LIPASE;	RHIZOPUS NIVEUS	X-RAY DIFFRACTION	A	29	loops or irregular	9	A	268	loops or irregular	51	2.2	ULL	-51.4028	-86.6616	89.4543	105.486	-173.208	111.415	102.878	14.4718	5.17802	2.00912	.-RHHook	P61871	Secreted
3ME4	SIGNALING PROTEIN	TUMOR NECROSIS FACTOR RECEPTOR SUPERFAMILY MEMBER 11A;	MUS MUSCULUS	X-RAY DIFFRACTION	A	48	extended strand, participates in beta ladder	7	A	61	loops or irregular	9	2	0.233	-44.4852	-162.063	66.8117	-169.738	50.7463	104.556	103.288	10.5778	6.01245	2.00912	.+/-RHStaple	O35305	Membrane
1W8K	ANTIGEN	APICAL MEMBRANE ANTIGEN 1;	PLASMODIUM VIVAX	X-RAY DIFFRACTION	A	388	hydrogen bonded turn	39	A	444	hydrogen bonded turn	12	1.8	0.269	-64.6294	-46.0743	-77.1474	-70.3824	-64.4388	110.511	102.631	4.53146	5.32205	2.00914	.-LHSpiral	O61130	NA
2UVO	CARBOHYDRATE-BINDING PROTEIN	AGGLUTININ ISOLECTIN 1;	TRITICUM AESTIVUM	X-RAY DIFFRACTION	A	103	extended strand, participates in beta ladder	0	A	117	alpha helix	11	1.4	0.20442	-65.3546	147.832	100.007	-65.3567	-58.1231	103.801	103.512	9.83937	5.19733	2.00927	.-RHHook	P10968	NA
1CGH	COMPLEX (SERINE PROTEASE/INHIBITOR)	CATHEPSIN G;	HOMO SAPIENS	X-RAY DIFFRACTION	A	136	extended strand, participates in beta ladder	1	A	201	extended strand, participates in beta ladder	1	1.8	0.24	-59.3587	-123.914	106.417	-80.3347	-54.5167	106.563	103.452	17.5354	4.38151	2.00932	.-RHStaple	P08311	Cell surface
4EC7	HORMONE	VENOM NERVE GROWTH FACTOR;	NAJA ATRA	X-RAY DIFFRACTION	A	14	bend	1	A	78	extended strand, participates in beta ladder	2	2	0.269	-91.7562	-178.19	131.852	116.876	-134.771	56.8896	64.781	49.4136	5.71538	2.00937	.-RHHook	P61898	Secreted
3TBD	CELL ADHESION	NETRIN-G2;	HOMO SAPIENS	X-RAY DIFFRACTION	A	272	loops or irregular	3	A	288	extended strand, participates in beta ladder	5	1	0.227	-59.7329	-56.8865	-92.7209	-93.387	-61.2404	106.132	101.569	7.92889	5.94723	2.00937	.-LHSpiral	Q96CW9	Membrane
2PSP	TREFOIL FAMILY OF PEPTIDES	PORCINE PANCREATIC SPASMOLYTIC POLYPEPTIDE;	SUS SCROFA	X-RAY DIFFRACTION	A	8	alpha helix	5	A	35	extended strand, participates in beta ladder	1	1.9	0.258	-57.8881	-58.5208	-79.9822	-90.4361	-57.0986	102.706	102.419	6.57899	5.6533	2.00937	.-LHSpiral	P01359	Secreted
1EPA	RETINOIC ACID-BINDING PROTEIN	EPIDIDYMAL RETINOIC ACID-BINDING PROTEIN;	RATTUS NORVEGICU	X-RAY DIFFRACTION	A	60	extended strand, participates in beta ladder	34	A	154	alpha helix	0	2.1	NULL	-55.4308	-73.7382	-78.6048	-40.4595	-57.0754	107.24	103.835	5.62145	5.334	2.00937	.-LHSpiral	P06911	Secreted
3QCP	OXIDOREDUCTASE	QSOX FROM TRYPANOSOMA BRUCEI (TBQSOX);	TRYPANOSOMA BRUCEI	X-RAY DIFFRACTION	A	305	hydrogen bonded turn	0	A	317	alpha helix	22	2	0.245	-63.2272	-69.8208	-72.6303	-81.7985	159.311	101.151	110.908	10.6899	5.69503	2.00939	.+/-LHSpiral	Q585M6	NA
2VN4	HYDROLASE	GLUCOAMYLASE;	TRICHODERMA REESE	X-RAY DIFFRACTION	A	19	hydrogen bonded turn	6	A	26	hydrogen bonded turn	15	1.85	0.18211	-83.1944	-119.345	104.133	-82.9931	78.0285	103.507	108.412	25.9063	4.39986	2.0094	.+/-RHStaple
1SH7	HYDROLASE	EXTRACELLULAR SUBTILISIN-LIKE SERINE PROTEINASE;	VIBRIO SP. PA-44	X-RAY DIFFRACTION	A	163	3-helix (3/10 helix)	25	A	194	hydrogen bonded turn	29	1.84	0.197	-63.3637	-51.3191	109.071	93.2746	-72.7732	109.083	103.973	15.0026	5.37656	2.00941	.-RHHook	Q8GB52	NA
1FAS	TOXIN	FASCICULIN 1;	DENDROASPIS ANGUSTICEP	X-RAY DIFFRACTION	A	41	loops or irregular	77	A	52	extended strand, participates in beta ladder	51	1.8	NULL	-174.673	63.572	90.5332	174.559	-56.9765	101.534	104.182	3.25259	5.66639	2.00942	.-RHSpiral	P0C1Y9	Secreted
1LGY	HYDROLASE (CARBOXYLIC ESTER)	TRIACYLGLYCEROL LIPASE;	RHIZOPUS NIVEUS	X-RAY DIFFRACTION	A	235	extended strand, participates in beta ladder	2	A	244	bend	0	2.2	ULL	-86.6333	87.3363	97.3026	85.9701	-75.1005	100.016	103.764	20.213	6.0343	2.00953	.-RHSpiral	P61871	Secreted
3EJJ	CYTOKINE/SIGNALING PROTEIN	COLONY STIMULATING FACTOR-1;	MUS MUSCULUS	X-RAY DIFFRACTION	X	127	extended strand, participates in beta ladder	3	X	177	extended strand, participates in beta ladder	1	2	0.265	-75.6032	-163.205	88.0108	140.189	-83.2864	101.386	107.027	18.1683	6.42651	2.00953	.-RHHook	P09581	Membrane
1SN4	TOXIN	PROTEIN (NEUROTOXIN BMK M4);	MESOBUTHUS MARTENSII	X-RAY DIFFRACTION	A	22	alpha helix	0	A	46	extended strand, participates in beta ladder	5	1.3	0.192	-66.0729	-56.513	-71.3814	-52.5352	-64.5657	104.883	103.842	4.46065	5.08202	2.00954	.-LHSpiral	P45698	Secreted
5HVF	HYDROLASE/HYDROLASE INHIBITOR	CARBOXYPEPTIDASE B2;	HOMO SAPIENS	X-RAY DIFFRACTION	B	22	extended strand, participates in beta ladder	2	B	94	extended strand, participates in beta ladder	0	2	NOT GIVEN	170.173	179.687	-76.3606	176.021	171.437	99.0739	106.995	4.49625	6.28245	2.00955	.+LHStaple
2ERL	PHEROMONE	MATING PHEROMONE ER-1;	EUPLOTES RAIKOV	X-RAY DIFFRACTION	A	3	alpha helix	4	A	19	bend	2	1	NOT GIVEN	-179.363	70.1357	94.1698	-82.4627	-55.4257	105.736	103.981	6.60334	4.7868	2.00957	.-RHHook	P10774	Secreted
1ARB	HYDROLASE(SERINE PROTEASE)	ACHROMOBACTER PROTEASE I;	ACHROMOBACTER LYTICU	X-RAY DIFFRACTION	A	36	extended strand, participates in beta ladder	9	A	58	3-helix (3/10 helix)	6	1.2	NULL	-76.8918	-160.326	-97.0606	-99.2939	-67.837	102.739	105.632	15.7908	6.5112	2.00958	.-LHSpiral	P15636	Secreted
5G3M	HYDROLASE	GROUP 10 SECRETORY PHOSPHOLIPASE A2;	HOMO SAPIENS	X-RAY DIFFRACTION	B	25	hydrogen bonded turn	2	B	115	bend	11	1	0.23222	-70.3067	-60.6124	-90.1191	-90.2481	-64.2015	102.429	102.032	8.15757	5.792	2.00958	.-LHSpiral	O15496	Secreted
1A0J	SERINE PROTEASE	TRYPSIN;	SALMO SALAR	X-RAY DIFFRACTION	A	168	alpha helix	4	A	182	extended strand, participates in beta ladder	0	1.7	0.215	-165.94	53.4915	70.068	78.7398	-70.012	105.32	106.076	9.13345	5.39988	2.00972	.-RHSpiral	P35033	Secreted
3G7N	HYDROLASE	LIPASE;	PENICILLIUM EXPANSUM	X-RAY DIFFRACTION	A	25	loops or irregular	1	A	254	loops or irregular	5	1	0.208	-62.8753	-74.4714	-86.7259	-70.7719	-59.3634	102.409	102.851	4.06973	5.68658	2.00973	.-LHSpiral
4UF7	VIRAL PROTEIN/IMMUNE SYSTEM	GLYCOPROTEIN;	BAT PARAMYXOVIRUS EID_HEL/GH-M74A/GHA/2009	X-RAY DIFFRACTION	C	65	extended strand, participates in beta ladder	2	C	104	extended strand, participates in beta ladder	0	1	0.1994	-79.3832	157.684	79.0688	-150.555	-58.2532	101.35	102.953	12.7992	6.03228	2.00977	.-RHHook	P52799	Membrane
1EXS	LIPID-BINDING PROTEIN	BETA-LACTOGLOBULIN;	SUS SCROFA	X-RAY DIFFRACTION	A	66	extended strand, participates in beta ladder	51	A	158	hydrogen bonded turn	10	2.39	0.282	-75.357	-34.3163	-99.1048	-40.1922	-54.5955	106.955	102.956	12.5932	5.31083	2.0098	.-LHSpiral	P04119	Secreted
5G3M	HYDROLASE	GROUP 10 SECRETORY PHOSPHOLIPASE A2;	HOMO SAPIENS	X-RAY DIFFRACTION	B	58	loops or irregular	15	B	83	alpha helix	12	1	0.23222	-51.7577	-68.2386	-79.4526	-63.5128	-74.067	102.391	105.136	5.56489	5.53094	2.00984	.-LHSpiral	O15496	Secreted
1MHC	HISTOCOMPATIBILITY ANTIGEN/PEPTIDE	MHC CLASS I ANTIGEN H2-M3;	MUS MUSCULUS	X-RAY DIFFRACTION	A	203	extended strand, participates in beta ladder	0	A	259	extended strand, participates in beta ladder	0	2.1	NULL	-170.485	174.237	-97.1889	-171.465	-174.117	101.411	103.157	5.90277	6.54341	2.00986	.-LHHook	Q31093	NA
1MCT	COMPLEX(PROTEINASE/INHIBITOR)	BETA-TRYPSIN;	SUS SCROFA	X-RAY DIFFRACTION	I	3	extended strand, participates in beta ladder	1	I	20	loops or irregular	8	1.6	NULL	176.624	47.4917	103.056	-69.1185	-58.6946	107.329	105.794	7.07394	4.57908	2.00986	.-/+RHHook	P30709	Secreted
1LGY	HYDROLASE (CARBOXYLIC ESTER)	TRIACYLGLYCEROL LIPASE;	RHIZOPUS NIVEUS	X-RAY DIFFRACTION	A	40	bend	12	A	43	alpha helix	0	2.2	ULL	86.8221	-86.8513	87.8496	82.4995	-77.9116	112.526	96.6894	18.7498	4.83946	2.00986	.+/-RHHook	P61871	Secreted
1VIP	HYDROLASE	PHOSPHOLIPASE A2;	DABOIA RUSSELLI RUSSELLI	X-RAY DIFFRACTION	A	44	alpha helix	2	A	105	alpha helix	34	2.2	0.237	-60.9234	-67.5963	-79.1187	-82.4826	-176.555	104.116	105.391	5.25148	5.72806	2.00989	.-LHSpiral	P81458	Secreted
3AJD	TRANSFERASE	PUTATIVE METHYLTRANSFERASE MJ0026;	METHANOCALDOCOCCUS JANNASCHII	X-RAY DIFFRACTION	A	91	hydrogen bonded turn	8	A	186	3-helix (3/10 helix)	7	1	0.185	-57.9451	-174.805	85.578	134.868	-157.744	103.739	104.938	14.5407	6.51398	2.0099	.-RHHook	Q60343	Cytoplasm
1JUG	LYSOZYME	LYSOZYME;	TACHYGLOSSUS ACULEATUS	X-RAY DIFFRACTION	A	9	alpha helix	5	A	125	loops or irregular	56	1.9	0.229	-71.99	-84.894	-77.919	-63.304	-74.9604	105.761	106.011	9.48456	5.71642	2.00993	.-LHSpiral	P37156	Secreted
1XQO	LYASE	8-OXOGUANINE DNA GLYCOSYLASE;	PYROBACULUM AEROPHILUM	X-RAY DIFFRACTION	A	85	alpha helix	16	A	113	hydrogen bonded turn	3	1.03	0.183	-175.896	70.378	79.0596	-152.671	-105.109	103.204	102.019	20.9193	5.22615	2.00997	.-RHHook	Q8ZVK6	NA
1JUG	LYSOZYME	LYSOZYME;	TACHYGLOSSUS ACULEATUS	X-RAY DIFFRACTION	A	76	hydrogen bonded turn	27	A	94	alpha helix	7	1.9	0.229	-77.3357	176.666	85.3952	55.6736	178.219	99.0915	106.664	5.52352	5.57757	2.01003	.+/-RHSpiral	P37156	Secreted
4BCT	ALLERGEN	THAUMATIN-LIKE PROTEIN;	ACTINIDIA DELICIOSA	X-RAY DIFFRACTION	A	178	loops or irregular	12	A	183	loops or irregular	36	0	0.13125	-51.8042	-92.7441	97.0474	-175.93	60.7474	102.612	102.408	9.49963	5.17579	2.01004	.+/-RHStaple	P81370	Secreted
4FWW	TRANSFERASE	MACROPHAGE-STIMULATING PROTEIN RECEPTOR;	HOMO SAPIENS	X-RAY DIFFRACTION	A	548	loops or irregular	16	A	558	bend	15	1	0.232	-62.477	-66.9559	-67.1517	-138.117	57.9712	103.477	102.714	11.6041	5.70955	2.01007	.+/-LHSpiral	Q04912	Membrane
1QAZ	LYASE	PROTEIN (ALGINATE LYASE A1-III);	SPHINGOMONAS SP.	X-RAY DIFFRACTION	A	49	3-helix (3/10 helix)	9	A	112	alpha helix	11	1.78	0.233	65.3016	83.334	83.8439	160.883	-72.3483	103.397	107.101	8.74122	6.12319	2.01008	.+/-RHSpiral	Q9KWU1	NA
1BND	COMPLEX (GROWTH FACTOR/GROWTH FACTOR)	BRAIN DERIVED NEUROTROPHIC FACTOR;	HOMO SAPIENS	X-RAY DIFFRACTION	A	13	bend	8	A	80	extended strand, participates in beta ladder	20	2.3	NULL	-78.627	-72.1076	-89.8086	-78.2345	-62.5541	105.157	103.778	8.81397	5.86287	2.0101	.-LHSpiral	P23560	Secreted
1IEJ	METAL BINDING PROTEIN	OVOTRANSFERRIN;	GALLUS GALLUS	X-RAY DIFFRACTION	A	160	extended strand, participates in beta ladder	1	A	174	loops or irregular	11	1.65	0.242	179.905	57.826	100.943	-49.8505	-59.0352	107.334	107.367	5.54169	4.69859	2.01011	.-/+RHHook	P02789	Secreted
1WUW	PLANT PROTEIN	BETA-HORDOTHIONIN;	HORDEUM VULGARE	X-RAY DIFFRACTION	A	12	alpha helix	6	A	29	alpha helix	12	1.9	NOT GIVEN	-179.788	-79.8065	-71.9316	-74.6313	-60.22	103.858	104.408	6.51687	5.6902	2.01025	.-LHSpiral	P21742	Secreted
1AUK	HYDROLASE	ARYLSULFATASE A;	HOMO SAPIENS	X-RAY DIFFRACTION	A	489	bend	28	A	502	residue in isolated beta-bridge	31	2.1	0.273	-158.614	170.62	69.035	-141.021	82.3171	109.616	105.785	20.4114	6.16403	2.01027	.-/+RHHook	P15289	Lysosome
1VCA	CELL ADHESION PROTEIN	HUMAN VASCULAR CELL ADHESION MOLECULE-1;	HOMO SAPIENS	X-RAY DIFFRACTION	A	28	loops or irregular	15	A	75	extended strand, participates in beta ladder	4	1.8	NULL	-175.711	86.1466	101.301	82.144	-167.377	100.944	102.952	12.8644	6.05054	2.01032	.-RHSpiral	P19320	Membrane
2W15	HYDROLASE/INHIBITOR	ZINC METALLOPROTEINASE BAP1;	BOTHROPS ASPER	X-RAY DIFFRACTION	A	117	hydrogen bonded turn	39	A	197	3-helix (3/10 helix)	48	1	0.143	-57.0772	-64.2291	-89.5373	-66.9946	81.7569	105.133	105.667	7.79635	5.79334	2.01033	.+/-LHSpiral	P83512	Secreted
1GVC	IRON TRANSPORT	OVOTRANSFERRIN;	ANAS PLATYRHYNCHOS	X-RAY DIFFRACTION	A	174	3-helix (3/10 helix)	4	A	185	hydrogen bonded turn	20	1.9	0.211	-65.9383	-72.6388	-76.0814	170.382	-149.048	105.825	101.847	13.122	5.50924	2.01034	.-LHHook	P56410	Secreted
2XOT	CELL ADHESION	AMPHOTERIN-INDUCED PROTEIN 1;	MUS MUSCULUS	X-RAY DIFFRACTION	A	38	loops or irregular	23	A	47	loops or irregular	0	2	0.25541	-65.5439	-85.7287	105.741	-107.148	-39.8464	106.718	106.226	21.8131	4.17112	2.01034	.-RHStaple	Q80ZD8	Membrane
1KLO	GLYCOPROTEIN	LAMININ;	MUS MUSCULUS	X-RAY DIFFRACTION	A	66	loops or irregular	19	A	80	residue in isolated beta-bridge	4	2.1	NULL	-58.1691	-79.2786	-82.1796	-98.8533	81.7592	103.726	105.599	14.9714	6.12438	2.01034	.+/-LHSpiral	P02468	Secreted
5E5U	CELL ADHESION/HYDROLASE	RECEPTOR-TYPE TYROSINE-PROTEIN PHOSPHATASE GAMMA;	MUS MUSCULUS	X-RAY DIFFRACTION	D	249	extended strand, participates in beta ladder	0	D	297	extended strand, participates in beta ladder	0	2	0.217	-174.592	-165.156	-52.5999	-164.752	142.412	105.506	114.102	25.3951	6.54663	2.01045	.+/-LHSpiral	Q9JMB8	Membrane
1WHS	SERINE CARBOXYPEPTIDASE	SERINE CARBOXYPEPTIDASE II;	NOT GIVEN	X-RAY DIFFRACTION	A	246	loops or irregular	13	B	268	hydrogen bonded turn	3	2	ULL	171.663	73.9392	102.626	-62.5395	-56.2506	103.191	100.56	7.49914	4.72445	2.01051	.-/+RHHook	P08819	NA
3I2T	TRANSFERASE	EPIDERMAL GROWTH FACTOR RECEPTOR, ISOFORM A;	DROSOPHILA MELANOGASTER	X-RAY DIFFRACTION	A	3	extended strand, participates in beta ladder	4	A	30	loops or irregular	0	2	0.264	-77.0783	71.6222	-144.273	170.226	167.977	111.303	95.4403	28.5736	5.80134	2.01052	.+/-LHStaple	P04412	Membrane
1UZK	GLYCOPROTEIN	FIBRILLIN-1;	HOMO SAPIENS	X-RAY DIFFRACTION	A	1497	bend	7	A	1511	extended strand, participates in beta ladder	15	1.35	NOT GIVEN	-71.7497	-51.9767	-98.5211	-44.811	-71.7755	105.922	108.887	8.93045	5.53945	2.01053	.-LHSpiral	P35555	Secreted
1DTX	PRESYNAPTIC NEUROTOXIN	ALPHA-DENDROTOXIN;	DENDROASPIS ANGUSTICEP	X-RAY DIFFRACTION	A	32	extended strand, participates in beta ladder	18	A	53	alpha helix	0	2.2	NULL	-67.6472	-100.724	-88.215	-88.1327	177.12	100.158	111.19	13.2488	6.25674	2.01053	.+/-LHSpiral	P00980	Secreted
5DTF	IMMUNE SYSTEM	FAB HPU98.61 HEAVY CHAIN;	ORYCTOLAGUS CUNICULUS	X-RAY DIFFRACTION	L	134	extended strand, participates in beta ladder	2	L	193	extended strand, participates in beta ladder	0	1	0.254	178.751	178.313	-80.9286	-161.639	179.384	100.712	100.994	3.91815	6.38328	2.01054	.+LHHook
3K7L	HYDROLASE	ATRAGIN;	NAJA ATRA	X-RAY DIFFRACTION	A	545	bend	2	A	555	loops or irregular	4	2	0.234	-110.295	83.8223	94.3719	-54.889	-51.2233	111.167	106.517	22.8001	4.97277	2.01057	.-RHHook	D3TTC2	Secreted
3MJG	HORMONE/TRANSFERASE	PLATELET-DERIVED GROWTH FACTOR SUBUNIT B;	HOMO SAPIENS	X-RAY DIFFRACTION	X	54	extended strand, participates in beta ladder	0	X	100	extended strand, participates in beta ladder	0	2	0.277	-165.571	-160.393	-89.2342	175.771	171.439	101.711	103.483	7.63848	6.50593	2.01058	.+/-LHHook	P09619	Cytoplasm
3PPS	OXIDOREDUCTASE	LACCASE;	THIELAVIA ARENARIA	X-RAY DIFFRACTION	A	5	bend	34	A	13	extended strand, participates in beta ladder	30	2	0.222	53.0737	127.959	-67.5433	-88.2849	-173.136	115.458	120.125	17.3645	5.64606	2.0106	.-/+LHHook	F6N9E7	NA
1KLO	GLYCOPROTEIN	LAMININ;	MUS MUSCULUS	X-RAY DIFFRACTION	A	145	residue in isolated beta-bridge	37	A	154	loops or irregular	0	2.1	NULL	-52.1675	-32.2284	-91.1221	-60.9349	-58.3165	103.466	105.688	7.09736	5.3406	2.0106	.-LHSpiral	P02468	Secreted
4EKX	CYTOKINE/VIRAL PROTEIN	14L PROTEIN;	YABA-LIKE DISEASE VIRUS	X-RAY DIFFRACTION	C	43	extended strand, participates in beta ladder	0	C	111	extended strand, participates in beta ladder	0	1	0.231	175.217	-177.589	-80.9853	-165.66	-175.667	98.0551	103.056	3.72187	6.36301	2.01061	.+/-LHSpiral	Q9DHU8	NA
1NL1	HYDROLASE	PROTHROMBIN;	BOS TAURUS	X-RAY DIFFRACTION	A	115	loops or irregular	0	A	139	residue in isolated beta-bridge	14	1.9	0.253	-61.165	-121.941	-81.3781	-169.67	-49.4786	105.179	97.5718	12.2706	6.4305	2.01062	.-LHSpiral	P00735	Secreted
2BTC	HYDROLASE/HYDROLASE INHIBITOR	PROTEIN (TRYPSIN);	BOS TAURUS	X-RAY DIFFRACTION	I	503	extended strand, participates in beta ladder	0	I	520	loops or irregular	10	1.5	0.212	175.457	45.7409	104.153	-59.935	-64.1753	106.312	104.787	7.50394	4.59186	2.01064	.-/+RHHook	P10293	Secreted
2PH4	TOXIN	ZHAOERMIATOXIN;	ZHAOERMIA MANGSHANENSIS	X-RAY DIFFRACTION	A	84	loops or irregular	6	A	96	alpha helix	0	2.05	0.289	-69.4887	-70.2343	-83.2925	-85.567	178.832	101.882	103.596	6.88167	5.80555	2.01066	.+/-LHSpiral	P84776	Secreted
1NHC	HYDROLASE	POLYGALACTURONASE I;	ASPERGILLUS NIGER	X-RAY DIFFRACTION	A	35	extended strand, participates in beta ladder	32	A	50	loops or irregular	5	1.7	0.209	-62.1741	168.286	-85.6439	-106.834	-58.2712	103.432	103.526	10.3753	6.20294	2.01067	.-LHHook	P26213	Secreted
2UV3	RECEPTOR	TYROSINE-PROTEIN PHOSPHATASE NON-RECEPTOR TYPE	HOMO SAPIENS	X-RAY DIFFRACTION	A	25	loops or irregular	0	A	91	extended strand, participates in beta ladder	0	1.8	0.249	177.819	172.625	-71.2149	-162.355	-179.552	102.514	102.758	5.48466	6.24173	2.01069	.-/+LHHook	P78324	Membrane
4ZGM	SIGNALING PROTEIN	GLUCAGON-LIKE PEPTIDE 1 RECEPTOR;	HOMO SAPIENS	X-RAY DIFFRACTION	A	85	loops or irregular	12	A	126	3-helix (3/10 helix)	2	1	0.193	-63.9309	-57.4339	-84.7226	-60.5278	-56.9489	104.988	106.007	2.39577	5.4814	2.0107	.-LHSpiral	P43220	Membrane
1V0W	HYDROLASE	PHOSPHOLIPASE D;	STREPTOMYCES SP.	X-RAY DIFFRACTION	A	423	alpha helix	16	A	512	extended strand, participates in beta ladder	45	1.35	0.186	-78.1781	-171.034	77.4996	72.2463	-177.454	105.178	103.651	7.22494	5.55354	2.01072	.-RHHook	P84147	NA
1YG9	HYDROLASE, ALLERGEN	ASPARTIC PROTEASE BLA G 2;	BLATTELLA GERMANICA	X-RAY DIFFRACTION	A	36	loops or irregular	6	A	127	bend	11	1.3	NOT GIVEN	-158.208	70.3275	76.0804	83.2905	58.3142	104.812	105.156	10.7885	5.84402	2.01074	.+/-RHSpiral	P54958	NA
4OF6	CELL ADHESION	PROTEIN SYG-1, ISOFORM B;	CAENORHABDITIS ELEGANS	X-RAY DIFFRACTION	A	44	loops or irregular	0	A	104	extended strand, participates in beta ladder	0	1	0.206	-178.697	175.224	-78.7467	179.434	-171.788	103.329	100.727	3.14386	6.30263	2.01075	.-LHStaple	B1Q236	Membrane
1BHP	PLANT TOXIN	BETA-PUROTHIONIN;	TRITICUM AESTIVUM	X-RAY DIFFRACTION	A	12	alpha helix	48	A	29	hydrogen bonded turn	9	1.7	0.281	177.429	-73.8347	-68.7479	-73.1088	-59.2392	105.413	102.17	6.18721	5.53829	2.01075	.+/-LHSpiral	P01543	Secreted
4X6B	IMMUNE SYSTEM	TCR ALPHA;	HOMO SAPIENS	X-RAY DIFFRACTION	B	146	extended strand, participates in beta ladder	0	B	211	extended strand, participates in beta ladder	0	2	NOT GIVEN	-179.44	171.672	-74.2977	-166.572	170.703	102.262	103.483	5.17574	6.32265	2.01084	.-/+LHHook	P01850	Membrane
1QOU	PLANT PROTEIN	CEN;	ANTIRRHINUM MAJUS	X-RAY DIFFRACTION	A	145	loops or irregular	41	B	145	loops or irregular	40	1.9	0.25	-58.0004	-50.2193	-75.1164	-54.6026	-56.4143	103.277	102.837	3.57402	5.179	2.01086	.-LHSpiral	Q41261	Cytoplasm
3VBZ	TOXIN	PHOSPHOLIPASE A2 HOMOLOG, TAIPOXIN BETA CHAIN;	OXYURANUS SCUTELLATUS SCUTELLATUS	X-RAY DIFFRACTION	A	60	loops or irregular	5	A	84	alpha helix	30	1	0.227	-52.2396	-63.0071	-80.1912	-64.5866	-79.6627	104.786	108.703	7.03688	5.56189	2.01089	.-LHSpiral	P0CG57	Secreted
4SGB	COMPLEX(SERINE PROTEINASE-INHIBITOR)	SERINE PROTEINASE B;	STREPTOMYCES GRISEUS	X-RAY DIFFRACTION	I	7	hydrogen bonded turn	15	I	36	extended strand, participates in beta ladder	1	2	NULL	-179.024	-66.8028	-82.8274	-66.9671	-68.0678	107.759	104.018	3.33065	5.71549	2.01093	.-LHSpiral	P01080	NA
1YI9	OXIDOREDUCTASE	PEPTIDYL-GLYCINE ALPHA-AMIDATING MONOOXYGENASE;	RATTUS NORVEGICUS	X-RAY DIFFRACTION	A	81	extended strand, participates in beta ladder	0	A	126	3-helix (3/10 helix)	9	1.7	0.233	-83.1593	67.6871	119.942	-77.9878	-50.5904	107.874	110.342	20.8035	5.45774	2.01093	.-RHHook	P14925	Cytoplasm
4YLQ	HYDROLASE	COAGULATION FACTOR VII;	HOMO SAPIENS	X-RAY DIFFRACTION	H	41	extended strand, participates in beta ladder	6	H	58	3-helix (3/10 helix)	4	1	0.174	-91.8188	-159.062	-92.37	-88.1509	-68.2694	102.119	101.014	18.8591	6.22945	2.01095	.-LHSpiral	P08709	Secreted
1BUN	TOXIN	BETA2-BUNGAROTOXIN;	BUNGARUS MULTICINCTUS	X-RAY DIFFRACTION	B	7	hydrogen bonded turn	0	B	57	alpha helix	0	2.45	0.281	-65.8934	-88.222	-72.2774	-62.4429	-55.5412	104.285	102.434	7.66653	5.57258	2.01104	.-LHSpiral	P00989	Secreted
1NSC	HYDROLASE(O-GLYCOSYL)	NEURAMINIDASE;	INFLUENZA B VIRUS	X-RAY DIFFRACTION	A	121	extended strand, participates in beta ladder	22	A	126	extended strand, participates in beta ladder	16	1.7	NULL	-53.9264	-99.199	100.636	-92.0319	-60.415	104.013	103.612	16.0073	3.8558	2.0111	.-RHStaple	P27907	Membrane
2W60	IMMUNE SYSTEM	ANTI-CITRULLINATED COLLAGEN TYPE II FAB ACC4;	MUS MUSCULUS	X-RAY DIFFRACTION	A	145	extended strand, participates in beta ladder	0	A	200	extended strand, participates in beta ladder	0	1	0.22	-79.6071	-176.557	-92.0791	-139.325	70.8817	106.73	101.359	14.6499	6.61017	2.01115	.+/-LHSpiral
4N1I	HYDROLASE	ALPHA-L-ARABINOFURANOSIDASE UMABF62A;	USTILAGO MAYDIS	X-RAY DIFFRACTION	A	10	loops or irregular	43	A	278	3-helix (3/10 helix)	32	1	0.139	-58.0241	172.844	101.322	-56.5003	-57.9	98.5846	103.468	5.49729	4.85982	2.01118	.-RHHook
5G23	STRUCTURAL PROTEIN	TYPE-IV LIKE PILIN TTHA1219;	THERMUS THERMOPHILUS	X-RAY DIFFRACTION	B	121	extended strand, participates in beta ladder	16	B	126	loops or irregular	0	1	0.20878	58.5559	85.3145	72.5121	88.3917	61.1402	104.139	102.172	10.2032	5.93332	2.01119	.+RHSpiral	Q5SIZ5	NA
1H76	IRON TRANSPORT	SEROTRANSFERRIN;	SUS SCROFA	X-RAY DIFFRACTION	A	480	bend	50	A	673	3-helix (3/10 helix)	23	2.15	0.182	-66.8093	-66.6665	-68.6031	-49.9127	-48.2745	110.134	102.002	7.02547	5.1196	2.01121	.-LHSpiral	P09571	Secreted
1HYP	HYDROPHOBIC SEED PROTEIN	HYDROPHOBIC PROTEIN FROM SOYBEAN;	GLYCINE MA	X-RAY DIFFRACTION	A	14	3-helix (3/10 helix)	3	A	28	alpha helix	4	1.8	NULL	-68.1756	-69.7872	95.5401	83.4393	162.444	107.061	100.264	10.8622	4.83585	2.01121	.+/-RHHook	P24337	NA
1QOK	IMMUNOGLOBULIN	MFE-23 RECOMBINANT ANTIBODY FRAGMENT;	MUS MUSCULUS	X-RAY DIFFRACTION	A	48	extended strand, participates in beta ladder	0	A	122	extended strand, participates in beta ladder	0	2.4	0.267	167.466	124.348	70.0894	161.559	56.846	103.249	101.877	15.6548	6.38635	2.01123	.+RHSpiral	Q8K1F2	NA
4GSO	HYDROLASE	THROMBIN-LIKE ENZYME BJUSSUSP-1;	BOTHROPS JARARACUSSU	X-RAY DIFFRACTION	A	25	extended strand, participates in beta ladder	13	A	41	3-helix (3/10 helix)	8	2	0.269	-72.4958	-136.655	-86.7922	-78.3609	-91.6368	102.375	100.207	21.6593	6.02578	2.01126	.-LHSpiral	Q2PQJ3	Secreted
5FA2	IMMUNE SYSTEM	GP120;	HOMO SAPIENS	X-RAY DIFFRACTION	A	54	extended strand, participates in beta ladder	7	A	74	loops or irregular	15	2	0.232	58.2061	109.713	-95.3012	-50.1213	-57.9413	105.949	105.167	11.8567	4.74459	2.01128	.-/+LHHook
5DRZ	IMMUNE SYSTEM	HIV ANTIBODY F240 LIGHT CHAIN;	HOMO SAPIENS	X-RAY DIFFRACTION	L	134	extended strand, participates in beta ladder	0	L	194	extended strand, participates in beta ladder	0	2	0.259	-168.421	170.162	-86.7702	-170.411	172.877	103.59	107.578	5.30666	6.54201	2.01135	.-/+LHHook
2H5F	TOXIN	DENMOTOXIN;	BOIGA DENDROPHILA	X-RAY DIFFRACTION	A	10	extended strand, participates in beta ladder	0	A	34	extended strand, participates in beta ladder	2	1.9	0.238	-46.9628	-79.7642	-84.0391	-44.55	-56.9447	102.267	104.752	7.38078	5.5731	2.01135	.-LHSpiral	Q06ZW0	Secreted
1IEJ	METAL BINDING PROTEIN	OVOTRANSFERRIN;	GALLUS GALLUS	X-RAY DIFFRACTION	A	171	3-helix (3/10 helix)	20	A	182	hydrogen bonded turn	23	1.65	0.242	-63.2534	-79.6519	-75.3153	173.526	-154.333	102.341	103.087	11.5181	5.50951	2.01135	.-LHHook	P02789	Secreted
3VI3	CELL ADHESION/IMMUNE SYSTEM	INTEGRIN ALPHA-5;	HOMO SAPIENS	X-RAY DIFFRACTION	H	145	extended strand, participates in beta ladder	0	H	200	extended strand, participates in beta ladder	0	2	0.267	-137.247	163.8	-112.177	175.114	177.579	103.129	102.712	24.1564	6.50207	2.01148	.+/-LHStaple
2XWC	DNA-BINDING PROTEIN	TUMOUR PROTEIN P73;	HOMO SAPIENS	X-RAY DIFFRACTION	A	153	extended strand, participates in beta ladder	0	A	159	extended strand, participates in beta ladder	2	1	0.22824	-67.1949	167.058	79.1385	74.9673	-174.611	103.321	100.419	5.26099	5.84234	2.01149	.-RHSpiral	O15350	Cytoplasm
1C5D	IMMUNE SYSTEM	MONOCLONAL ANTIBODY AGAINST THE MAIN IMMUNOGENIC	RATTUS NORVEGICUS	X-RAY DIFFRACTION	H	144	extended strand, participates in beta ladder	0	H	197	extended strand, participates in beta ladder	0	2.4	0.304	-80.0956	175.975	-99.8982	-123.27	67.2409	103.468	104.173	17.8334	6.63377	2.01152	.-/+LHHook	P20761	NA
4U4I	OXIDOREDUCTASE	CU/ZN SUPEROXIDE DISMUTASE;	MEGAVIRUS CHILIENSIS	X-RAY DIFFRACTION	A	36	extended strand, participates in beta ladder	25	A	108	extended strand, participates in beta ladder	65	2	0.226	-142.805	-116.373	176.353	-99.3477	-144.316	96.1085	87.312	65.9272	5.59631	2.01152	.-RHStaple	G5CS11	NA
1LMQ	HYDROLASE (O-GLYCOSYL)	LYSOZYME;	ONCORHYNCHUS MYKISS	X-RAY DIFFRACTION	A	6	alpha helix	16	A	127	bend	13	1.6	NULL	-70.4332	-52.129	-72.6306	-39.1018	-60.6446	105.838	108.024	6.97706	4.92861	2.01158	.-LHSpiral	P11941	Secreted
2DDF	HYDROLASE	ADAM 17;	HOMO SAPIENS	X-RAY DIFFRACTION	A	365	bend	3	A	469	alpha helix	23	1.7	0.23	-54.0917	-38.709	-81.2238	-95.4309	76.0123	107.066	105.108	12.9481	5.54947	2.01162	.+/-LHSpiral	P78536	Membrane
1POC	HYDROLASE	PHOSPHOLIPASE A2;	APIS MELLIFER	X-RAY DIFFRACTION	A	9	bend	9	A	31	alpha helix	3	2	NULL	-61.0591	-55.513	95.456	155.299	-66.6058	111.991	102.892	7.14394	5.28035	2.01166	.-RHHook	P00630	Secreted
1NSC	HYDROLASE(O-GLYCOSYL)	NEURAMINIDASE;	INFLUENZA B VIRUS	X-RAY DIFFRACTION	A	86	loops or irregular	15	A	419	bend	21	1.7	NULL	-62.0485	-53.5674	97.1525	83.4019	54.6776	107.25	105.239	7.2559	4.9513	2.01167	.+/-RHHook	P27907	Membrane
1T6E	HYDROLASE INHIBITOR	XYLANASE INHIBITOR;	TRITICUM AESTIVU	X-RAY DIFFRACTION	X	167	extended strand, participates in beta ladder	3	X	378	bend	6	1.7	0.214	-157.833	-39.9267	-82.0601	-67.1676	-69.6084	104.74	103.566	10.5209	5.2766	2.01167	.-LHSpiral	Q8H0K8	NA
1AZZ	COMPLEX (SERINE PROTEASE/INHIBITOR)	COLLAGENASE;	UCA PUGILATOR	X-RAY DIFFRACTION	A	168	alpha helix	0	A	182	extended strand, participates in beta ladder	0	2.3	0.238	-157.403	174.935	-84.5003	-158.772	-61.4676	101.863	98.5583	9.77159	6.35816	2.01185	.-LHHook	P00771	NA
2EA3	HYDROLASE	CHYMOTRYPSIN;	CELLULOMONAS BOGORIENSIS	X-RAY DIFFRACTION	A	17	extended strand, participates in beta ladder	1	A	33	3-helix (3/10 helix)	1	1.78	0.195	-70.4392	-162.04	-93.3767	-82.5652	-59.816	102.16	102.649	8.58682	6.116	2.01187	.-LHSpiral	A2RQE2	NA
1GYO	ELECTRON TRANSPORT	CYTOCHROME C3, A DIMERIC CLASS III C-TYPE	DESULFOVIBRIO GIGA	X-RAY DIFFRACTION	A	5	bend	63	B	46	bend	6	1.2	NOT GIVEN	-71.8896	-59.1551	91.361	111.21	57.7165	104.807	103.815	12.272	4.96314	2.01189	.+/-RHHook	Q9R638	NA
1UWC	HYDROLASE	FERULOYL ESTERASE A;	ASPERGILLUS NIGER	X-RAY DIFFRACTION	A	91	bend	9	A	94	loops or irregular	7	1.08	0.138	-162.378	-59.5902	-75.1072	179.005	-67.3436	105.11	103.117	6.61381	5.42675	2.01192	.-LHHook	O42807	Secreted
3QCP	OXIDOREDUCTASE	QSOX FROM TRYPANOSOMA BRUCEI (TBQSOX);	TRYPANOSOMA BRUCEI	X-RAY DIFFRACTION	A	105	hydrogen bonded turn	19	A	112	alpha helix	7	2	0.245	-73.3609	-47.7117	-89.3383	-144.085	-68.5818	109.194	107.235	11.5192	5.85319	2.01198	.-LHSpiral	Q585M6	NA
1KPT	TOXIN	KP4 TOXIN;	USTILAGO MAYDIS	X-RAY DIFFRACTION	A	35	loops or irregular	29	A	60	loops or irregular	63	1.75	0.216	-74.4626	-65.5071	102.623	-123.196	-60.6063	105.717	104.185	16.2236	4.06373	2.01201	.-RHStaple	Q90121	Secreted
4HRN	TRANSFERASE/DE NOVO PROTEIN	DESIGNED ANKYRIN REPEAT PROTEIN H10-2-G;	SYNTHETIC	X-RAY DIFFRACTION	C	41	loops or irregular	13	C	54	residue in isolated beta-bridge	0	2	0.249	-77.853	-40.3559	-85.7277	-97.5169	64.2859	114.04	96.4971	13.5367	5.65985	2.01203	.+/-LHSpiral	P04626	Cytoplasm
1DTX	PRESYNAPTIC NEUROTOXIN	ALPHA-DENDROTOXIN;	DENDROASPIS ANGUSTICEP	X-RAY DIFFRACTION	A	7	3-helix (3/10 helix)	0	A	57	alpha helix	1	2.2	NULL	-66.0955	-76.4617	-86.5698	-65.2024	-63.6271	111.934	99.2534	4.35444	5.80529	2.01204	.-LHSpiral	P00980	Secreted
1UMR	LECTIN	CONVULXIN ALPHA;	CROTALUS DURISSUS TERRIFICUS	X-RAY DIFFRACTION	C	232	alpha helix	0	C	321	extended strand, participates in beta ladder	0	2.4	0.264	-77.1959	-55.8963	-81.0878	-61.3259	-56.2466	107.342	110.461	5.52012	5.52335	2.01207	.-LHSpiral	O93427	Secreted
4UV6	CELL INVASION	APICAL MEROZOITE ANTIGEN 1;	PLASMODIUM KNOWLESI	X-RAY DIFFRACTION	A	265	extended strand, participates in beta ladder	14	A	363	extended strand, participates in beta ladder	0	2	NOT GIVEN	-166.973	65.5695	93.2339	97.551	55.4653	104.525	101.528	11.1057	6.01016	2.01213	.+/-RHSpiral	B3L5E1	NA
2WV3	CELL ADHESION	NEUROPLASTIN;	RATTUS NORVEGICUS	X-RAY DIFFRACTION	A	25	extended strand, participates in beta ladder	0	A	73	extended strand, participates in beta ladder	0	1	0.2486	-76.725	-167.657	-76.6005	-143.759	51.5632	101.415	101.664	12.6458	6.47892	2.01214	.+/-LHSpiral	P97546	Membrane
4AEH	IMMUNE SYSTEM	FAB ANTIBODY, HEAVY CHAIN;	MUS MUSCULUS	X-RAY DIFFRACTION	L	23	extended strand, participates in beta ladder	0	L	88	extended strand, participates in beta ladder	0	1	0.21359	-90.16	-160.032	-80.777	-133.332	64.6472	107.713	104.039	20.2568	6.70109	2.01216	.+/-LHSpiral
5DLT	HYDROLASE	ECTONUCLEOTIDE PYROPHOSPHATASE/PHOSPHODIESTERASE FAMILY	RATTUS NORVEGICUS	X-RAY DIFFRACTION	A	156	loops or irregular	43	A	350	hydrogen bonded turn	0	1	0.196	-68.3614	-66.7732	95.7476	69.404	169.499	106.67	104.713	6.32833	4.77627	2.01216	.+/-RHHook	Q64610	Secreted
1OKH	TOXIN	VISCOTOXIN A3;	VISCUM ALBUM	X-RAY DIFFRACTION	B	4	loops or irregular	0	B	32	loops or irregular	8	1.75	NOT GIVEN	-63.0466	-76.1831	102.25	-124.531	-51.4742	102.738	103.874	15.9224	4.09042	2.01219	.-RHStaple	P01538	Secreted
3D4U	HYDROLASE/HYDROLASE INHIBITOR	CARBOXYPEPTIDASE B2;	BOS TAURUS	X-RAY DIFFRACTION	A	138	bend	49	A	161	hydrogen bonded turn	66	1.7	0.171	-75.1545	114.06	86.095	-64.4532	-62.1482	106.923	103.895	12.9689	4.93646	2.01221	.-RHHook	Q2KIG3	Secreted
5CUM	ANTIMICROBIAL PROTEIN	DEFENSIN-5;	HOMO SAPIENS	X-RAY DIFFRACTION	A	5	extended strand, participates in beta ladder	53	A	20	extended strand, participates in beta ladder	24	1	0.22	-170.552	67.0656	99.8956	111.31	54.5939	102.33	105.795	14.1802	6.09937	2.01222	.+/-RHSpiral	Q01523	Secreted
1U53	ANTIBIOTIC	SECRETED PROTEIN ASP-2;	NECATOR AMERICANUS	X-RAY DIFFRACTION	A	2	loops or irregular	24	A	52	alpha helix	20	1.56	0.224	-55.748	-38.1426	-81.7063	-63.1527	-56.5282	106.956	104.336	4.91859	5.25801	2.01227	.-LHSpiral	Q7Z1H1	NA
1VIP	HYDROLASE	PHOSPHOLIPASE A2;	DABOIA RUSSELLI RUSSELLI	X-RAY DIFFRACTION	A	84	extended strand, participates in beta ladder	3	A	96	alpha helix	0	2.2	0.237	-67.0834	-78.3619	-86.6093	-90.103	-177.003	100.99	105.394	8.83712	5.91013	2.01232	.-LHSpiral	P81458	Secreted
3ZHG	IMMUNE SYSTEM	CD209 ANTIGEN-LIKE PROTEIN B;	MUS MUSCULUS	X-RAY DIFFRACTION	A	294	extended strand, participates in beta ladder	0	A	307	hydrogen bonded turn	18	1	0.2443	-59.746	80.8471	98.9364	-84.4475	-56.5291	112.803	105.368	9.7273	5.25537	2.01232	.-RHHook	Q8CJ91	Membrane
4ZZP	HYDROLASE	CELLULOSE 1,4-BETA-CELLOBIOSIDASE;	DICTYOSTELIUM PURPUREUM	X-RAY DIFFRACTION	A	19	extended strand, participates in beta ladder	15	A	25	extended strand, participates in beta ladder	33	2	0.31337	-94.9036	38.588	-123.669	89.3247	-126.86	104.047	103.828	47.0727	3.97409	2.01244	.-LHStaple	F0ZJZ1	NA
1D2S	TRANSPORT PROTEIN	SEX HORMONE-BINDING GLOBULIN;	HOMO SAPIENS	X-RAY DIFFRACTION	A	164	extended strand, participates in beta ladder	12	A	188	loops or irregular	63	1.55	0.251	-66.6732	-80.2786	-84.5954	-136.405	-99.8644	105.8	106.512	24.1375	6.23432	2.01246	.-LHSpiral	P04278	Secreted
4I0K	IMMUNE SYSTEM	CD276 ANTIGEN;	MUS MUSCULUS	X-RAY DIFFRACTION	A	220	extended strand, participates in beta ladder	0	A	165	extended strand, participates in beta ladder	1	2	0.25	-163.665	-169.071	-113.408	160.405	-159.852	101.196	99.6413	19.2964	6.46616	2.01249	.-LHHook	Q8VE98	Membrane
1HFX	GLYCOPROTEIN	ALPHA-LACTALBUMIN;	CAVIA PORCELLUS	X-RAY DIFFRACTION	A	73	hydrogen bonded turn	1	A	91	alpha helix	0	1.9	NULL	-71.8174	-177.493	81.1134	50.5594	179.138	102.423	103.3	4.17969	5.21544	2.01249	.+/-RHHook	P00713	Secreted
1AOC	COAGULATION FACTOR	COAGULOGEN;	TACHYPLEUS TRIDENTATUS	X-RAY DIFFRACTION	A	8	loops or irregular	4	A	167	extended strand, participates in beta ladder	0	2	0.282	-85.3562	173.391	92.9827	47.7031	-83.756	102.076	109.749	16.0999	5.69631	2.01249	.-RHSpiral	P02681	Secreted
1D6R	HYDROLASE	TRYPSINOGEN;	BOS TAURUS	X-RAY DIFFRACTION	I	36	loops or irregular	27	I	51	extended strand, participates in beta ladder	19	2.3	0.226	179.66	95.983	103.29	80.1648	-179.338	102.333	103.168	13.2704	6.23282	2.01253	.+/-RHSpiral	P01055	NA
3NEQ	TOXIN	MUSCARINIC M1-TOXIN1, MUSCARINIC TOXIN 1;	DENDROASPIS ANGUSTICEPS	X-RAY DIFFRACTION	A	59	extended strand, participates in beta ladder	34	A	64	hydrogen bonded turn	34	1	0.168	47.9022	88.8225	96.8131	93.1206	55.6722	99.3792	100.474	14.4274	6.16037	2.01253	.+RHSpiral	Q8QGR0	Secreted
4A5S	HYDROLASE	DIPEPTIDYL PEPTIDASE 4 SOLUBLE FORM;	HOMO SAPIENS	X-RAY DIFFRACTION	A	444	extended strand, participates in beta ladder	43	A	447	hydrogen bonded turn	3	1	NOT GIVEN	-172.561	-175.415	78.0536	80.9813	-63.8533	114.12	106.658	5.49275	5.89888	2.01259	.-RHHook	P27487	Secreted
3R62	IMMUNE SYSTEM	COMPLEMENT FACTOR H;	HOMO SAPIENS	X-RAY DIFFRACTION	A	1138	extended strand, participates in beta ladder	14	A	1163	extended strand, participates in beta ladder	1	1	0.208	-64.8202	-72.7901	-89.3553	-59.4566	-70.4871	102.27	105.18	4.83001	5.67638	2.01265	.-LHSpiral	P08603	Secreted
2AIB	TOXIN	BETA-ELICITIN CINNAMOMIN;	PHYTOPHTHORA CINNAMOMI	X-RAY DIFFRACTION	A	3	loops or irregular	18	A	71	bend	3	1.1	NOT GIVEN	-67.3528	-54.6548	89.6161	85.2486	54.9058	105.729	107.213	6.6863	4.812	2.01266	.+/-RHHook	P15569	Secreted
5DOM	PLANT PROTEIN	2S ALBUMIN;	MORINGA OLEIFERA	X-RAY DIFFRACTION	A	54	alpha helix	0	A	99	alpha helix	0	1	0.263	-52.9225	-61.1481	98.6927	61.6766	168.378	103.669	105.081	6.37671	4.57748	2.01267	.+/-RHHook	W5S2D2	NA
4JRU	UNKNOWN FUNCTION	THAUMATIN-LIKE PROTEIN;	VITIS VINIFERA	X-RAY DIFFRACTION	A	178	loops or irregular	17	A	183	loops or irregular	28	1	0.184	-57.4636	-153.849	74.736	74.4922	-171.543	98.7184	107.964	8.116	5.22054	2.01271	.-RHHook	F6HUG9	NA
3ZVS	HYDROLASE	ARCHAEMETZINCIN;	ARCHAEOGLOBUS FULGIDUS	X-RAY DIFFRACTION	A	42	3-helix (3/10 helix)	3	A	54	alpha helix	8	1	0.1636	-68.1228	-41.4872	-84.7002	-84.1406	-174.953	103.801	96.7993	7.84542	5.44603	2.01273	.-LHSpiral	O29917	NA
3MBE	IMMUNE SYSTEM	H-2 CLASS II HISTOCOMPATIBILITY ANTIGEN, A-D ALPHA CHAIN;	MUS MUSCULUS	X-RAY DIFFRACTION	D	23	extended strand, participates in beta ladder	2	D	104	extended strand, participates in beta ladder	0	2	0.281	-174.874	172.41	-87.6762	-168.149	177.95	110.374	106.025	3.70774	6.70966	2.01274	.-/+LHHook	P01852	Membrane
4HR6	SUGAR BINDING PROTEIN	LECTIN;	TRICHOSANTHES ANGUINA	X-RAY DIFFRACTION	C	149	extended strand, participates in beta ladder	2	C	164	loops or irregular	32	2	0.229	-78.3095	71.9598	104.188	-80.1669	-58.3141	104.386	101.458	12.4778	4.98265	2.01275	.-RHHook	U3KRF8	NA
1GJ7	BLOOD CLOTTING, HYDROLASE	UROKINASE-TYPE PLASMINOGEN ACTIVATOR;	HOMO SAPIENS	X-RAY DIFFRACTION	A	13	hydrogen bonded turn	47	B	122	residue in isolated beta-bridge	5	1.5	0.23	72.676	78.4839	93.6464	-59.128	-50.1857	104.734	104.228	7.7781	5.00808	2.01281	.-/+RHHook	P00749	Secreted
1AF6	MEMBRANE PROTEIN	MALTOPORIN;	ESCHERICHIA COLI	X-RAY DIFFRACTION	A	22	loops or irregular	38	A	38	loops or irregular	36	2.4	0.214	-73.9887	85.8678	96.0134	72.4288	-78.4913	104.266	105.525	13.5214	6.03719	2.01282	.-RHSpiral	P02943	Membrane
1PM1	BLOOD CLOTTING INHIBITOR	NITROPHORIN 2;	RHODNIUS PROLIXUS	X-RAY DIFFRACTION	X	39	extended strand, participates in beta ladder	0	X	170	loops or irregular	32	1.1	0.177	-44.5812	-133.073	-79.4137	-67.6884	-61.9745	102.984	104.454	12.5643	5.9515	2.01282	.-LHSpiral	Q26241	Secreted
2DKV	HYDROLASE	CHITINASE;	ORYZA SATIVA	X-RAY DIFFRACTION	A	49	extended strand, participates in beta ladder	8	A	63	alpha helix	35	2	0.223	-57.0018	147.959	94.9722	-62.2352	-60.421	104.501	102.601	8.14049	5.05161	2.01282	.-RHHook	Q7DNA1	NA
2ILN	HYDROLASE/HYDROLASE INHIBITOR	CATIONIC TRYPSIN;	BOS TAURUS	X-RAY DIFFRACTION	I	35	loops or irregular	12	I	50	extended strand, participates in beta ladder	21	2	0.287	-178.361	92.3392	98.5393	75.9119	-172.337	101.387	102.45	11.0022	6.02343	2.01283	.-RHSpiral	P80321	NA
1DU5	ANTIFUNGAL PROTEIN	ZEAMATIN;	ZEA MAYS	X-RAY DIFFRACTION	A	51	extended strand, participates in beta ladder	10	A	61	extended strand, participates in beta ladder	9	2.5	0.258	-56.9553	-100.746	106.059	-80.4735	-63.7085	107.064	98.7536	15.484	3.85927	2.01284	.-RHStaple	P33679	NA
4I8H	HYDROLASE	CATIONIC TRYPSIN;	BOS TAURUS	X-RAY DIFFRACTION	A	128	loops or irregular	54	A	232	3-helix (3/10 helix)	20	0	NOT GIVEN	-60.3853	-67.6376	95.6636	138.104	63.2863	103.659	107.59	10.6094	5.2515	2.01284	.+/-RHHook	P00760	Secreted
1RZL	LIPID TRANSPORT	NONSPECIFIC LIPID TRANSFER PROTEIN;	ORYZA SATIVA	X-RAY DIFFRACTION	A	48	alpha helix	1	A	87	3-helix (3/10 helix)	7	1.6	0.239	179.576	-88.4557	-84.1003	-59.0653	-66.7805	103.926	105.846	6.43161	5.83024	2.01285	.+/-LHSpiral	Q0IQK9	NA
1WNI	HYDROLASE	TRIMERELYSIN II;	TRIMERESURUS FLAVOVIRIDIS	X-RAY DIFFRACTION	A	160	loops or irregular	26	A	163	bend	7	2.2	NULL	-177	-177.983	94.501	74.0822	-78.0224	102.411	106.131	7.94737	5.87117	2.01285	.-RHHook	P20165	Secreted
3NVN	VIRAL PROTEIN/SIGNALING PROTEIN	EVM139;	ECTROMELIA VIRUS	X-RAY DIFFRACTION	B	464	alpha helix	1	B	481	extended strand, participates in beta ladder	1	2	0.276	-168.605	-157.844	-90.82	-176.636	-141.902	103.286	103.024	18.4589	6.61846	2.01288	.-LHSpiral	O60486	Membrane
1F0N	TRANSFERASE	ANTIGEN 85B;	MYCOBACTERIUM TUBERCULOSIS	X-RAY DIFFRACTION	A	87	extended strand, participates in beta ladder	28	A	92	extended strand, participates in beta ladder	81	1.8	NOT GIVEN	-60.6758	-82.9913	107.899	-95.1649	-60.1887	105.801	107.693	15.2901	3.95893	2.0129	.-RHStaple	P9WQP1	Secreted
4USC	OXIDOREDUCTASE	PEROXIDASE;	TRACHYCARPUS FORTUNEI	X-RAY DIFFRACTION	A	11	loops or irregular	2	A	91	bend	14	2	0.24585	-165.038	69.7681	76.3648	146.391	-41.3864	101.607	108.38	14.1082	5.88616	2.0129	.-RHSpiral
3CAF	TRANSFERASE	FIBROBLAST GROWTH FACTOR RECEPTOR 2;	HOMO SAPIENS	X-RAY DIFFRACTION	A	179	loops or irregular	0	A	231	extended strand, participates in beta ladder	0	1	0.275	-66.8038	-176.61	-82.5658	-157.521	56.5981	100.067	106.08	5.35026	6.57445	2.01293	.+/-LHSpiral	P21802	Secreted
4ZZP	HYDROLASE	CELLULOSE 1,4-BETA-CELLOBIOSIDASE;	DICTYOSTELIUM PURPUREUM	X-RAY DIFFRACTION	A	175	loops or irregular	1	A	208	extended strand, participates in beta ladder	4	2	0.31337	-150.909	107.356	-111.559	46.3654	-93.5766	103.786	105.556	35.1359	3.89047	2.01295	.-LHStaple	F0ZJZ1	NA
1UCT	IMMUNE SYSTEM	IMMUNOGLOBULIN ALPHA FC RECEPTOR;	HOMO SAPIENS	X-RAY DIFFRACTION	A	29	extended strand, participates in beta ladder	0	A	80	extended strand, participates in beta ladder	0	2.1	0.239	-74.6535	165.968	86.8298	120.05	-93.9825	100.869	102.921	24.0774	6.4934	2.01296	.-RHSpiral	P24071	Secreted
1LST	AMINO-ACID BINDING PROTEIN	LYSINE, ARGININE, ORNITHINE-BINDING PROTEIN;	SALMONELLA TYPHIMURIU	X-RAY DIFFRACTION	A	38	alpha helix	6	A	45	extended strand, participates in beta ladder	29	1.8	NULL	-67.1732	-119.561	-95.5704	160.883	-71.2075	103.224	107.496	15.7852	6.3386	2.01298	.-LHHook	P02911	Periplasm
1ULK	SUGAR BINDING PROTEIN	LECTIN-C;	PHYTOLACCA AMERICANA	X-RAY DIFFRACTION	A	100	extended strand, participates in beta ladder	2	A	114	alpha helix	16	1.8	0.203	-55.7267	151.985	92.1944	-80.1335	-49.2158	102.973	102.84	10.2161	5.21105	2.01299	.-RHHook	Q9AYP9	NA
3C05	BLOOD CLOTTING/ANTITUMOR PROTEIN	DISINTEGRIN ACOSTATIN ALPHA;	AGKISTRODON CONTORTRIX CONTORTRIX	X-RAY DIFFRACTION	B	7	hydrogen bonded turn	8	B	30	hydrogen bonded turn	15	1.7	0.215	-49.5878	-48.5856	-80.9447	-54.0116	-40.0179	104.294	104.176	8.4093	5.27138	2.01301	.-LHSpiral	Q805F6	Secreted
1LLP	OXIDOREDUCTASE	LIGNIN PEROXIDASE;	PHANEROCHAETE CHRYSOSPORIUM	X-RAY DIFFRACTION	A	14	3-helix (3/10 helix)	0	A	285	loops or irregular	0	1.7	NULL	-65.0421	-58.7785	-81.6158	-51.8945	-68.6478	107.412	104.847	3.57902	5.36947	2.01305	.-LHSpiral	P49012	NA
4X9Z	TOXIN	ALPHAD-CONOTOXIN GEXXA FROM THE VENOM OF CONUS GENERALIS;	CONUS GENERALIS	X-RAY DIFFRACTION	A	6	loops or irregular	26	B	18	extended strand, participates in beta ladder	0	1	0.223	-171.308	65.1302	91.3054	98.4955	46.8584	101.629	104.28	11.5873	5.92053	2.01308	.+/-RHSpiral
1GEN	HYDROLASE (METALLOPROTEASE)	GELATINASE A;	HOMO SAPIENS	X-RAY DIFFRACTION	A	469	hydrogen bonded turn	27	A	660	loops or irregular	89	2.15	0.26	-57.7094	-59.3766	-78.3895	-65.3924	-59.6112	108.331	107.211	2.49259	5.42491	2.01309	.-LHSpiral	P08253	Secreted
1IEJ	METAL BINDING PROTEIN	OVOTRANSFERRIN;	GALLUS GALLUS	X-RAY DIFFRACTION	A	10	extended strand, participates in beta ladder	0	A	45	alpha helix	0	1.65	0.242	-163.057	-100.598	-75.498	-67.5831	-79.0412	105.474	103.025	16.2408	5.71249	2.01309	.-LHSpiral	P02789	Secreted
4BQ6	CELL ADHESION	NEOGENIN;	MUS MUSCULUS	X-RAY DIFFRACTION	C	163	extended strand, participates in beta ladder	3	D	312	alpha helix	0	2	NOT GIVEN	-169.998	-170.293	-84.9808	-64.8289	-73.5666	105.117	102.766	5.88991	5.70183	2.01311	.-LHSpiral	Q6NW40	Membrane
2Z0U	LIPID BINDING PROTEIN	WW DOMAIN-CONTAINING PROTEIN 1;	HOMO SAPIENS	X-RAY DIFFRACTION	A	134	loops or irregular	6	B	134	loops or irregular	6	2.2	0.274	-51.7003	-49.2678	-76.8169	-48.9536	-51.6796	104.374	103.625	5.31865	5.14175	2.01317	.-LHSpiral	Q8IX03	Cytoplasm
4V3E	SIGNALING PROTEIN	IT4VAR07 CIDRA;	PLASMODIUM FALCIPARUM	X-RAY DIFFRACTION	A	524	alpha helix	30	A	612	alpha helix	2	2	NOT GIVEN	-55.5203	-63.121	-74.5457	160.302	-169.642	105.036	103.474	6.29383	5.16734	2.01317	.-LHHook
1TGJ	GROWTH FACTOR	TRANSFORMING GROWTH FACTOR-BETA 3;	HOMO SAPIENS	X-RAY DIFFRACTION	A	15	bend	0	A	78	extended strand, participates in beta ladder	9	2	NULL	177.14	53.2975	75.9667	66.8227	-167.401	103.478	101.964	4.91801	5.32698	2.0132	.+/-RHSpiral	P10600	Secreted
3ZXK	HYDROLASE	HIAXHD3;	HUMICOLA INSOLENS	X-RAY DIFFRACTION	A	126	extended strand, participates in beta ladder	16	A	164	loops or irregular	42	1	0.20725	178.72	-174.214	-121.552	65.4686	178.921	111.262	106.066	13.4251	5.45274	2.01322	.+LHHook
4JF3	VIRAL PROTEIN	ENVELOPE GLYCOPROTEIN;	MASON-PFIZER MONKEY VIRUS	X-RAY DIFFRACTION	A	475	alpha helix	14	A	482	loops or irregular	38	1	0.193	-63.8066	163.799	63.503	53.647	-155.579	105.802	104.035	13.6424	5.22753	2.01327	.-RHSpiral	P07575	Cytoplasm
3BQP	LIPID BINDING PROTEIN	PROACTIVATOR POLYPEPTIDE;	HOMO SAPIENS	X-RAY DIFFRACTION	A	8	alpha helix	0	A	72	alpha helix	0	1.3	NOT GIVEN	179.322	-83.261	-91.8495	-73.5656	-66.7685	106.507	106.166	7.05885	6.03959	2.01329	.+/-LHSpiral	P07602	Secreted
2XTT	HYDROLASE	PROTEASE INHIBITOR SGPI-1;	SCHISTOCERCA GREGARIA	X-RAY DIFFRACTION	A	4	bend	4	A	19	extended strand, participates in beta ladder	6	0	NOT GIVEN	55.3853	77.5235	87.2724	85.953	-173.973	101.369	100.82	7.82086	5.93812	2.01334	.+/-RHSpiral	O46162	Secreted
1AOZ	OXIDOREDUCTASE(OXYGEN ACCEPTOR)	ASCORBATE OXIDASE;	CUCURBITA PEPO VAR. MELOPEP	X-RAY DIFFRACTION	A	81	loops or irregular	5	A	538	bend	40	1.9	NULL	-64.0396	-88.1742	-86.1626	-74.1623	63.7889	102.455	110.538	7.37438	6.02336	2.01335	.+/-LHSpiral	P37064	Secreted
4WSR	VIRAL PROTEIN	HEMAGGLUTININ;	INFLUENZA A VIRUS (A/CHICKEN/NEW YORK/14677	X-RAY DIFFRACTION	A	55	residue in isolated beta-bridge	5	A	67	3-helix (3/10 helix)	8	2	0.246	-60.4921	-123.79	-111.184	-68.7001	-60.482	103.821	102.691	17.3007	6.24789	2.01336	.-LHSpiral	Q0A3A5	Membrane
2VXT	CYTOKINE	MURINE IGG 125-2H;	MUS MUSCULUS	X-RAY DIFFRACTION	H	140	extended strand, participates in beta ladder	0	H	195	extended strand, participates in beta ladder	0	1	0.196	-88.1774	-175.779	-85.7944	-133.501	71.6782	104.169	104.636	18.6736	6.58577	2.01337	.+/-LHSpiral
1UZK	GLYCOPROTEIN	FIBRILLIN-1;	HOMO SAPIENS	X-RAY DIFFRACTION	A	1513	loops or irregular	35	A	1526	extended strand, participates in beta ladder	1	1.35	NOT GIVEN	-63.5397	-57.7133	-78.7743	-79.8938	-61.2894	103.952	106.107	4.49254	5.62558	2.01337	.-LHSpiral	P35555	Secreted
1BEA	SERINE PROTEASE INHIBITOR	BIFUNCTIONAL AMYLASE/SERINE PROTEASE INHIBITOR;	ZEA MAYS	X-RAY DIFFRACTION	A	57	alpha helix	7	A	115	loops or irregular	16	1.95	0.287	-66.0395	-52.5225	-92.1565	-65.9649	-68.9779	106.279	101.847	4.67634	5.6447	2.01339	.-LHSpiral	P01088	Secreted
3F1S	HYDROLASE INHIBITOR/HYDROLASE	PROTEIN Z-DEPENDENT PROTEASE INHIBITOR;	HOMO SAPIENS	X-RAY DIFFRACTION	B	287	alpha helix	0	B	301	extended strand, participates in beta ladder	1	2	0.271	169.959	-172.547	-70.7799	-162.459	-52.9541	102.977	103.653	7.21499	6.41315	2.01339	.+/-LHSpiral	P22891	Secreted
3SUM	UNKNOWN FUNCTION	CERATO-PLATANIN-LIKE PROTEIN;	MONILIOPHTHORA PERNICIOSA	X-RAY DIFFRACTION	A	83	extended strand, participates in beta ladder	1	A	145	3-helix (3/10 helix)	0	1	0.223	-175.59	67.4532	78.1467	83.9625	-73.6763	105.673	104.351	7.76146	5.7011	2.01346	.-RHSpiral
1EAP	CATALYTIC ANTIBODY	IGG2B-KAPPA 17E8 FAB (LIGHT CHAIN);	NOT GIVEN	X-RAY DIFFRACTION	B	151	extended strand, participates in beta ladder	4	B	206	extended strand, participates in beta ladder	1	2.4	NULL	-89.031	-164.555	-87.6053	-132.734	61.1306	97.0336	103.763	18.9729	6.57716	2.01346	.+/-LHSpiral
2ODP	HYDROLASE	COMPLEMENT C2;	HOMO SAPIENS	X-RAY DIFFRACTION	A	472	extended strand, participates in beta ladder	6	A	488	3-helix (3/10 helix)	18	1.9	0.25	-95.9683	-158.129	-87.2362	-87.59	-66.1924	103.449	102.954	19.7071	6.20845	2.01347	.-LHSpiral	P06681	Secreted
4KM6	MEMBRANE PROTEIN	FOLATE RECEPTOR ALPHA;	HOMO SAPIENS	X-RAY DIFFRACTION	A	37	extended strand, participates in beta ladder	5	A	65	bend	10	1	0.2	-48.3008	-79.4465	-78.5335	-61.4509	-66.2057	97.6455	100.511	6.20891	5.44982	2.01358	.-LHSpiral	P15328	Secreted
1NKG	LYASE	RHAMNOGALACTURONASE B;	ASPERGILLUS ACULEATUS	X-RAY DIFFRACTION	A	30	loops or irregular	7	A	73	extended strand, participates in beta ladder	0	1.5	0.186	-165.481	108.532	74.9483	177.776	-61.9704	103.517	101.74	12.7183	6.14944	2.01359	.-RHSpiral	Q00019	Secreted
1W7C	OXIDOREDUCTASE	LYSYL OXIDASE;	PICHIA PASTORIS	X-RAY DIFFRACTION	A	45	loops or irregular	13	A	756	loops or irregular	59	1.23	0.146	-56.3547	-55.0385	87.4941	82.0381	64.1095	109.613	105.744	5.21311	4.87715	2.0136	.+/-RHHook	Q96X16	NA
5E97	HYDROLASE	HEPARANASE;	HOMO SAPIENS	X-RAY DIFFRACTION	A	437	extended strand, participates in beta ladder	6	A	542	3-helix (3/10 helix)	6	1	0.197	-61.9379	-71.0342	-79.4047	-57.0227	-64.1651	103.975	102.711	3.1493	5.4571	2.01361	.-LHSpiral	Q9Y251	Secreted
4WP4	ALLERGEN	PRO-HEVEIN;	HEVEA BRASILIENSIS	X-RAY DIFFRACTION	A	37	loops or irregular	20	A	41	loops or irregular	50	1	0.166	168.723	-92.7537	-91.159	-63.04	-54.6652	102.725	104.379	9.25388	5.91054	2.01362	.+/-LHSpiral	P02877	NA
1T66	IMMUNE SYSTEM	IMMUNOGLOBULIN LIGHT CHAIN;	MUS MUSCULUS	X-RAY DIFFRACTION	H	22	extended strand, participates in beta ladder	1	H	98	extended strand, participates in beta ladder	1	2.3	0.253	178.372	178.079	-87.2179	-176.617	177.62	100.309	101.297	2.39689	6.37699	2.01362	.+LHHook	Q91Z05	NA
2G58	HYDROLASE	PHOSPHOLIPASE A2 VRV-PL-VIIIA;	DABOIA RUSSELLI PULCHELLA	X-RAY DIFFRACTION	A	50	alpha helix	16	A	133	loops or irregular	140	0.98	NOT GIVEN	-65.0724	-71.1666	-83.8301	-76.1028	-70.2808	101.884	102.596	5.6247	5.73512	2.01363	.-LHSpiral	P59071	Secreted
3CB7	HYDROLASE	LYS-RICH LYSOZYME 2;	MUSCA DOMESTICA	X-RAY DIFFRACTION	A	78	hydrogen bonded turn	23	A	96	alpha helix	4	1	0.258	-75.145	171.667	84.7858	54.8503	-175.624	105.296	104.221	5.33334	5.44884	2.01365	.-RHSpiral	Q7YT17	NA
1PPO	HYDROLASE(THIOL PROTEASE)	PROTEASE OMEGA;	CARICA PAPAY	X-RAY DIFFRACTION	A	56	alpha helix	19	A	95	loops or irregular	44	1.8	NULL	-52.1301	-82.1011	99.897	62.9233	177.751	102.044	110.748	7.92885	4.81935	2.01365	.+/-RHHook	P10056	NA
2PM1	ANTIMICROBIAL PROTEIN	NEUTROPHIL DEFENSIN 1 (HNP-1) (HP-1) (HP1)	HOMO SAPIENS	X-RAY DIFFRACTION	A	9	loops or irregular	31	A	29	extended strand, participates in beta ladder	0	1.6	0.201	-52.1313	-48.5664	-79.3731	-82.5813	-55.6931	105.452	102.558	6.41964	5.46485	2.01368	.-LHSpiral	P59665	Secreted
1RMR	PROTEIN BINDING	DISINTEGRIN SCHISTATIN;	ECHIS CARINATUS	X-RAY DIFFRACTION	A	20	loops or irregular	8	A	26	extended strand, participates in beta ladder	15	2.5	0.23	45.6949	95.8123	93.0006	83.4682	-167.368	106.447	110.843	15.2062	6.31916	2.01368	.+/-RHSpiral	P83658	Secreted
5DLT	HYDROLASE	ECTONUCLEOTIDE PYROPHOSPHATASE/PHOSPHODIESTERASE FAMILY	RATTUS NORVEGICUS	X-RAY DIFFRACTION	A	62	hydrogen bonded turn	31	A	93	hydrogen bonded turn	4	1	0.196	-69.5458	-67.8605	-76.4648	-44.7299	-53.1338	104.931	103.96	5.65642	5.19542	2.01369	.-LHSpiral	Q64610	Secreted
1GPI	HYDROLASE	EXOGLUCANASE I;	PHANEROCHAETE CHRYSOSPORIUM	X-RAY DIFFRACTION	A	173	loops or irregular	3	A	204	extended strand, participates in beta ladder	0	1.32	0.242	-66.1565	-87.684	118.226	-83.1046	-54.4702	101.996	104.823	18.7244	4.0965	2.01369	.-RHStaple	Q7LIJ0	NA
4RUD	TOXIN	THREE-FINGER TOXIN 3B;	MICRURUS FULVIUS	X-RAY DIFFRACTION	A	42	loops or irregular	37	A	50	extended strand, participates in beta ladder	73	1	0.237	-70.2597	149.47	77.447	87.3358	176.256	104.998	92.7945	11.6013	5.90331	2.01372	.+/-RHSpiral	U3EPL2	NA
2OR8	IMMUNE SYSTEM	HEPATITIS A VIRUS CELLULAR RECEPTOR 1 HOMOLOG;	MUS MUSCULUS	X-RAY DIFFRACTION	A	37	loops or irregular	12	A	89	extended strand, participates in beta ladder	0	2.5	0.278	-78.7101	-32.1799	96.2288	74.8406	171.021	104.419	102.749	13.1803	4.91985	2.01372	.+/-RHHook	Q5QNS5	Membrane
4XIN	UNKNOWN FUNCTION	LPQH ORTHOLOGUE;	MYCOBACTERIUM AVIUM (STRAIN 104)	X-RAY DIFFRACTION	A	35	extended strand, participates in beta ladder	30	A	126	loops or irregular	52	1	0.195	-57.6526	179.156	-85.4131	-76.3005	-67.5896	103.108	103.857	4.25349	5.76878	2.01373	.-LHHook
1VMO	MEMBRANE PROTEIN	VITELLINE MEMBRANE OUTER LAYER PROTEIN I;	GALLUS GALLU	X-RAY DIFFRACTION	A	26	loops or irregular	1	A	57	extended strand, participates in beta ladder	0	2.2	NULL	-61.9332	-68.907	-75.9009	-106.768	-55.3136	101.405	102.635	10.7025	5.79205	2.01374	.-LHSpiral	P41366	Secreted
1MFA	IMMUNOGLOBULIN	IGG1-LAMBDA SE155-4 FAB (LIGHT CHAIN);	MUS MUSCULUS	X-RAY DIFFRACTION	H	272	extended strand, participates in beta ladder	0	H	346	extended strand, participates in beta ladder	0	1.7	NULL	-72.2928	158.971	86.8703	143.957	-84.7468	101.563	96.2367	17.7337	6.3615	2.01377	.-RHSpiral
1VIP	HYDROLASE	PHOSPHOLIPASE A2;	DABOIA RUSSELLI RUSSELLI	X-RAY DIFFRACTION	A	61	3-helix (3/10 helix)	18	A	91	alpha helix	31	2.2	0.237	-41.8035	-68.9703	-72.6085	-63.4897	-115.475	106.322	100.501	23.6884	5.35281	2.01386	.-LHSpiral	P81458	Secreted
3P54	VIRAL PROTEIN	ENVELOPE GLYCOPROTEIN;	JAPANESE ENCEPHALITIS VIRUS	X-RAY DIFFRACTION	A	3	bend	0	A	30	extended strand, participates in beta ladder	0	2	0.224	-60.9898	-29.0869	-85.4932	-91.1798	-154.382	112.441	97.7371	17.4067	5.43765	2.01392	.-LHSpiral	P27395	Secreted
4ESK	IMMUNE SYSTEM	LEUKOCYTE-ASSOCIATED IMMUNOGLOBULIN-LIKE RECEPTOR 1;	MUS MUSCULUS	X-RAY DIFFRACTION	A	49	extended strand, participates in beta ladder	0	A	99	extended strand, participates in beta ladder	0	1	0.216	-63.3863	-61.3965	-77.9548	-106.421	-62.9231	103.105	104.019	9.89988	5.80217	2.014	.-LHSpiral	Q8BG84	Membrane
1J08	ISOMERASE	GLUTAREDOXIN-LIKE PROTEIN;	PYROCOCCUS HORIKOSHII	X-RAY DIFFRACTION	A	35	loops or irregular	25	A	38	alpha helix	11	2.3	0.242	-139.631	-141.701	85.8631	61.9658	-116.236	102.331	101.521	37.3562	4.95812	2.01401	.-RHHook	O57917	NA
1AAP	PROTEINASE INHIBITOR (TRYPSIN)	ALZHEIMER'S DISEASE AMYLOID A4 PROTEIN;	HOMO SAPIENS	X-RAY DIFFRACTION	A	5	3-helix (3/10 helix)	0	A	55	alpha helix	8	1.5	NULL	-53.0323	-88.1116	-87.7925	-61.5197	-63.3582	104.829	103.703	6.72831	5.83972	2.01407	.-LHSpiral	P05067	Cytoplasm
4FWW	TRANSFERASE	MACROPHAGE-STIMULATING PROTEIN RECEPTOR;	HOMO SAPIENS	X-RAY DIFFRACTION	A	174	loops or irregular	3	A	177	loops or irregular	0	1	0.232	-172.667	-153.308	68.0858	78.366	-66.0562	104.809	107.085	10.5806	5.33483	2.01411	.-RHHook	Q04912	Membrane
1HNF	T LYMPHOCYTE ADHESION GLYCOPROTEIN	CD2;	HOMO SAPIENS	X-RAY DIFFRACTION	A	122	extended strand, participates in beta ladder	0	A	162	extended strand, participates in beta ladder	0	2.5	NULL	175.794	-179.345	-93.4672	-167.557	-168.835	103.249	104.422	5.5219	6.61174	2.01412	.+/-LHSpiral	P06729	Membrane
4LGP	HYDROLASE/IMMUNE SYSTEM	RICIN;	RICINUS COMMUNIS	X-RAY DIFFRACTION	B	22	extended strand, participates in beta ladder	0	B	96	extended strand, participates in beta ladder	5	2	0.281	-168.84	89.5046	72.4725	140.527	71.1942	107.196	101.629	16.2088	6.23391	2.01413	.+/-RHSpiral
1XHN	UNKNOWN FUNCTION	CELLULAR REPRESSOR OF E1A-STIMULATED GENES;	HOMO SAPIENS	X-RAY DIFFRACTION	A	99	alpha helix	3	A	111	bend	0	1.95	0.213	-57.902	-161.728	83.4865	67.6744	179.766	108.171	102.812	4.20511	5.36526	2.01414	.+/-RHHook	O75629	Secreted
4HT1	IMMUNE SYSTEM	TUMOR NECROSIS FACTOR LIGAND SUPERFAMILY MEMBER 12;	HOMO SAPIENS	X-RAY DIFFRACTION	L	138	extended strand, participates in beta ladder	0	L	198	extended strand, participates in beta ladder	0	2	0.211	177.588	-179.032	-88.5578	-177.201	-171.132	92.8581	98.0284	3.34244	6.0844	2.01417	.+/-LHSpiral
1JS8	OXYGEN STORAGE/TRANSPORT	HEMOCYANIN;	OCTOPUS DOFLEINI	X-RAY DIFFRACTION	A	2549	extended strand, participates in beta ladder	5	A	2559	loops or irregular	1	2.3	0.262	-74.3477	80.0946	113.103	-79.3131	-56.3532	104.353	105.021	15.8457	5.42112	2.01418	.-RHHook	O61363	NA
1B9O	CALCIUM-BINDING PROTEIN	PROTEIN (ALPHA-LACTALBUMIN);	HOMO SAPIENS	X-RAY DIFFRACTION	A	61	bend	0	A	77	3-helix (3/10 helix)	4	1.15	NOT GIVEN	60.3641	82.7903	98.0438	-61.0229	-60.1897	104.316	106.049	6.75993	5.03745	2.0142	.-/+RHHook	P00709	Secreted
2EJN	ALLERGEN	MAJOR ALLERGEN I POLYPEPTIDE CHAIN 1, CHAIN 2;	FELIS CATUS	X-RAY DIFFRACTION	A	3	loops or irregular	13	A	143	hydrogen bonded turn	27	1.64	0.22	176.604	-174.399	-80.362	-56.0654	-67.5955	102.619	102.772	3.16974	5.3283	2.01423	.+/-LHSpiral	P30440	Secreted
1AOL	VIRAL PROTEIN	GP70;	FRIEND MURINE LEUKEMIA VIRUS	X-RAY DIFFRACTION	A	178	alpha helix	0	A	184	loops or irregular	0	2	0.264	-57.7684	-50.976	102.256	145.677	55.1638	102.837	95.2856	11.2379	5.02064	2.01426	.+/-RHHook	P03390	Cytoplasm
3UZQ	IMMUNE SYSTEM	ANTI-DENGUE MAB 4E11;	MUS MUSCULUS	X-RAY DIFFRACTION	A	155	extended strand, participates in beta ladder	2	A	224	extended strand, participates in beta ladder	0	1	NOT GIVEN	-88.9427	-152.709	-81.3795	-138.723	62.6087	106.136	101.708	20.1623	6.63028	2.01433	.+/-LHSpiral
2RIH	LIGAND-BINDING PROTEIN	CONSERVED PROTEIN WITH 2 CBS DOMAINS;	PYROBACULUM AEROPHILUM	X-RAY DIFFRACTION	A	120	alpha helix	2	B	120	alpha helix	2	2.1	0.243	-60.0382	-80.5267	-84.8601	164.387	-162.425	102.54	100.857	8.89273	5.64071	2.01434	.-LHHook	Q8ZVX8	NA
1EMT	IMMUNE SYSTEM	IGG ANTIBODY (LIGHT CHAIN);	MUS MUSCULUS	X-RAY DIFFRACTION	H	22	extended strand, participates in beta ladder	0	H	96	extended strand, participates in beta ladder	0	2.25	0.24	175.852	118.098	71.1702	154.97	58.7797	104.506	102.962	15.1366	6.45936	2.01434	.+RHSpiral	P01869	Membrane
1AHO	NEUROTOXIN	TOXIN II;	ANDROCTONUS AUSTRALIS HECTOR	X-RAY DIFFRACTION	A	26	alpha helix	0	A	48	extended strand, participates in beta ladder	0	0.96	NULL	-66.9189	-70.5392	-79.0965	-60.9576	-53.6842	104.381	105.21	3.82455	5.59598	2.01434	.-LHSpiral	P01484	Secreted
3HYG	HYDROLASE	A DISINTEGRIN AND METALLOPROTEINASE WITH	HOMO SAPIENS	X-RAY DIFFRACTION	A	342	alpha helix	1	A	394	extended strand, participates in beta ladder	0	1	0.21	-65.9462	-83.0166	101.893	137.914	34.2503	104.82	107.542	21.4883	5.67425	2.01435	.+/-RHHook	Q9UNA0	Secreted
5KSA	IMMUNE SYSTEM	HLA CLASS II HISTOCOMPATIBILITY ANTIGEN, DQ ALPHA 1 CHAIN;	HOMO SAPIENS	X-RAY DIFFRACTION	D	23	extended strand, participates in beta ladder	2	D	104	extended strand, participates in beta ladder	0	2	NOT GIVEN	169.857	174.913	-69.9925	-158.672	-178.129	104.375	102.499	7.45341	6.35274	2.01439	.-/+LHHook
5C2I	OXIDOREDUCTASE	ALR1585 PROTEIN;	NOSTOC SP. (STRAIN PCC 7120 / UTEX 2576)	X-RAY DIFFRACTION	B	224	hydrogen bonded turn	38	D	224	3-helix (3/10 helix)	20	1	0.199	-50.4916	-65.8129	-89.5805	-67.5551	-47.5321	99.3656	106.332	5.70873	5.67998	2.01439	.-LHSpiral	Q8YWM0	NA
3E8U	IMMUNE SYSTEM	FAB 106.3 HEAVY CHAIN;	MUS MUSCULUS	X-RAY DIFFRACTION	H	142	extended strand, participates in beta ladder	0	H	197	extended strand, participates in beta ladder	0	2	0.243	-89.8893	-178.613	-95.3655	-133.347	84.6578	101.864	102.545	25.238	6.61418	2.0144	.+/-LHSpiral
4UWW	STRUCTURAL PROTEIN	STRUTHIOCALCIN-1;	STRUTHIO CAMELUS	X-RAY DIFFRACTION	A	31	alpha helix	0	A	128	extended strand, participates in beta ladder	0	1	0.23156	-68.7343	-52.1852	-81.4381	-61.9211	-57.6312	106.721	108.21	3.36222	5.53472	2.01442	.-LHSpiral	P83514	Secreted
4D3C	PROTEIN BINDING	HEPATOCYTE GROWTH FACTOR;	HOMO SAPIENS	X-RAY DIFFRACTION	L	135	extended strand, participates in beta ladder	0	L	195	extended strand, participates in beta ladder	1	2	0.29758	-162.12	160.721	-92.6207	-158.998	163.422	104.517	101.435	13.5233	6.4667	2.01442	.-/+LHHook	U3KM01	NA
1NZI	HYDROLASE	COMPLEMENT C1S COMPONENT;	HOMO SAPIENS	X-RAY DIFFRACTION	A	128	bend	8	A	141	extended strand, participates in beta ladder	8	1.5	0.234	-57.2031	-69.2182	-79.407	-56.4424	-59.0037	103.431	103.41	2.82938	5.49154	2.01445	.-LHSpiral	P09871	NA
3QEQ	IMMUNE SYSTEM	HLA CLASS I HISTOCOMPATIBILITY ANTIGEN, A-2 ALPHA CHAIN;	HOMO SAPIENS	X-RAY DIFFRACTION	D	22	extended strand, participates in beta ladder	0	D	88	extended strand, participates in beta ladder	0	2	0.269	-77.0841	-163.841	-96.8352	-132.919	64.1534	106.098	101.939	15.9892	6.66645	2.01446	.+/-LHSpiral	P01848	Membrane
2X1W	HORMONE/SIGNALING PROTEIN	VASCULAR ENDOTHELIAL GROWTH FACTOR C;	HOMO SAPIENS	X-RAY DIFFRACTION	A	165	loops or irregular	25	B	156	extended strand, participates in beta ladder	0	2	0.2798	-54.0933	-169.266	-92.6695	165.532	-58.9121	101.968	102.312	5.1221	6.40403	2.01446	.-LHHook	P49767	Secreted
4GKZ	IMMUNE SYSTEM	ALPHA CHAIN OF CLASS II TCR;	HOMO SAPIENS	X-RAY DIFFRACTION	A	22	loops or irregular	0	A	90	extended strand, participates in beta ladder	0	2	0.298	-179.122	149.236	-79.4938	-167.935	-166.229	104.418	107.992	9.42209	6.21986	2.01448	.-LHHook
4DM7	HYDROLASE	PUTATIVE HYDROLASE;	PSEUDOMONAS AERUGINOSA	X-RAY DIFFRACTION	A	295	loops or irregular	4	A	303	hydrogen bonded turn	10	1	0.223	-48.3946	-85.8979	-107.74	-176.818	-59.5677	98.5576	102.894	12.0906	6.16798	2.01449	.-LHSpiral
1OKH	TOXIN	VISCOTOXIN A3;	VISCUM ALBUM	X-RAY DIFFRACTION	B	3	extended strand, participates in beta ladder	0	B	40	loops or irregular	34	1.75	NOT GIVEN	-54.4765	-70.7477	-81.6869	-61.2488	-76.0644	102.807	104.403	5.85549	5.58105	2.0145	.-LHSpiral	P01538	Secreted
1I8N	TOXIN	ANTI-PLATELET PROTEIN;	HAEMENTERIA OFFICINALIS	X-RAY DIFFRACTION	A	46	extended strand, participates in beta ladder	23	A	124	loops or irregular	41	2.2	0.24	-73.7125	77.0755	85.9413	-175.683	54.9723	102.561	99.6258	6.15193	5.73275	2.0146	.-/+RHHook	Q01747	Secreted
2H62	HORMONE/GROWTH FACTOR	BONE MORPHOGENETIC PROTEIN 2;	HOMO SAPIENS	X-RAY DIFFRACTION	A	47	loops or irregular	2	A	113	extended strand, participates in beta ladder	0	1.85	0.225	-69.6093	-79.3677	-93.0318	-83.5999	-71.0658	100.567	102.133	10.1731	5.99259	2.01463	.-LHSpiral	P12643	Secreted
1T6E	HYDROLASE INHIBITOR	XYLANASE INHIBITOR;	TRITICUM AESTIVU	X-RAY DIFFRACTION	X	39	loops or irregular	50	X	124	extended strand, participates in beta ladder	24	1.7	0.214	-71.8585	167.465	-84.1861	-61.5019	-77.7512	104.894	107.693	7.86424	5.49346	2.01473	.-LHHook	Q8H0K8	NA
4L4V	MEMBRANE PROTEIN/IMMUNE SYSTEM	MAJOR HISTOCOMPATIBILITY COMPLEX CLASS I-RELATED GENE	HOMO SAPIENS	X-RAY DIFFRACTION	A	200	extended strand, participates in beta ladder	0	A	256	extended strand, participates in beta ladder	0	1	NOT GIVEN	-176.064	171.228	-75.8577	-175.609	171.611	101.751	105.572	4.08032	6.32179	2.01474	.-/+LHHook	Q95460	Secreted
4BD9	HYDROLASE/HYDROLASE INHIBITOR	CARBOXYPEPTIDASE A4;	HOMO SAPIENS	X-RAY DIFFRACTION	B	115	3-helix (3/10 helix)	0	B	165	loops or irregular	15	2	0.2538	-58.8159	-76.9097	-88.0332	-63.0598	-70.0783	106.516	101.616	5.03038	5.7869	2.01475	.-LHSpiral	P84875	NA
4X51	IMMUNE SYSTEM	INTERLEUKIN-10;	MUS MUSCULUS	X-RAY DIFFRACTION	A	62	alpha helix	13	A	114	3-helix (3/10 helix)	23	2	0.246	-172.348	-85.5311	-94.4455	-79.2524	59.9151	106.497	103.698	9.09384	6.1565	2.01477	.+/-LHSpiral	P18893	Secreted
4P4K	IMMUNE SYSTEM	HLA CLASS II HISTOCOMPATIBILITY ANTIGEN, DP ALPHA 1 CHAIN;	HOMO SAPIENS	X-RAY DIFFRACTION	C	23	extended strand, participates in beta ladder	2	C	90	extended strand, participates in beta ladder	1	2	NOT GIVEN	175.586	-177.677	-82.3226	-163.419	-168.258	103.91	99.4353	5.31693	6.45126	2.01481	.+/-LHSpiral	P01848	Membrane
1HPL	HYDROLASE(CARBOXYLIC ESTERASE)	LIPASE;	EQUUS CABALLU	X-RAY DIFFRACTION	A	299	loops or irregular	21	A	304	loops or irregular	25	2.3	NULL	-59.5041	-80.1379	-97.1696	89.2515	-80.2098	98.0854	106.133	14.292	5.11355	2.01481	.-LHHook	P29183	Secreted
1KLO	GLYCOPROTEIN	LAMININ;	MUS MUSCULUS	X-RAY DIFFRACTION	A	13	bend	23	A	30	extended strand, participates in beta ladder	11	2.1	NULL	-44.0414	-81.1533	-90.0317	-68.8419	-59.6403	103.136	101.044	8.02622	5.76075	2.01483	.-LHSpiral	P02468	Secreted
1DIX	HYDROLASE	EXTRACELLULAR RIBONUCLEASE LE;	LYCOPERSICON ESCULENTUM	X-RAY DIFFRACTION	A	161	extended strand, participates in beta ladder	16	A	196	loops or irregular	17	1.65	0.278	-75.1969	94.6558	88.7553	-57.2156	-99.5698	106.425	105.871	22.4989	5.15079	2.01483	.-RHHook	P80022	Secreted
3WN4	IMMUNE SYSTEM	TOLL-LIKE RECEPTOR 8;	HOMO SAPIENS	X-RAY DIFFRACTION	A	479	alpha helix	6	A	509	extended strand, participates in beta ladder	2	1	0.208	-174.866	-85.5541	114.246	70.499	165.002	108.983	104.134	16.4329	5.40253	2.01488	.+/-RHHook	Q9NR97	Membrane
3ZBV	HYDROLASE	ANGIOGENIN-2;	MUS MUSCULUS	X-RAY DIFFRACTION	A	57	3-helix (3/10 helix)	16	A	106	extended strand, participates in beta ladder	23	1	0.2012	-66.0109	-57.2344	-81.7833	-81.853	-65.1451	104.277	102.493	5.27108	5.62831	2.01488	.-LHSpiral	Q64438	Secreted
1AQZ	RIBOTOXIN	RESTRICTOCIN;	ASPERGILLUS RESTRICTUS	X-RAY DIFFRACTION	A	5	extended strand, participates in beta ladder	2	A	147	loops or irregular	10	1.7	0.177	-64.1543	-65.7039	107.518	-151.406	-62.4199	105.188	103.852	11.4828	4.71345	2.01488	.-RHStaple	P67876	Secreted
2YIL	SUGAR BINDING PROTEIN	MICRONEME ANTIGEN L2;	SARCOCYSTIS MURIS	X-RAY DIFFRACTION	A	82	loops or irregular	53	A	86	extended strand, participates in beta ladder	5	1	0.19716	176.293	-81.9225	-82.4385	-73.1681	-53.056	102.627	104.24	6.176	5.83174	2.0149	.+/-LHSpiral	P81860	Cytoplasm
5L2J	IMMUNE SYSTEM	T-CELL SURFACE GLYCOPROTEIN CD1B;	HOMO SAPIENS	X-RAY DIFFRACTION	A	206	extended strand, participates in beta ladder	0	A	261	extended strand, participates in beta ladder	0	1	NOT GIVEN	-176.934	167.457	-85.5431	-167.681	178.536	99.136	105.002	3.94988	6.35512	2.01491	.-/+LHHook	P29016	Membrane
1D6R	HYDROLASE	TRYPSINOGEN;	BOS TAURUS	X-RAY DIFFRACTION	I	9	loops or irregular	5	I	24	extended strand, participates in beta ladder	13	2.3	0.226	173.598	90.0569	89.8867	90.0083	-156.572	102.176	104.435	16.8886	6.12977	2.01493	.+/-RHSpiral	P01055	NA
1LVL	OXIDOREDUCTASE	DIHYDROLIPOAMIDE DEHYDROGENASE;	PSEUDOMONAS PUTID	X-RAY DIFFRACTION	A	43	alpha helix	16	A	48	alpha helix	40	2.45	ULL	-128.579	-4.84144	-81.443	161.121	-47.9713	102.731	109.05	29.7	4.27725	2.01496	.-LHHook	P09063	Cytoplasm
2XY1	CELL ADHESION	NEURAL CELL ADHESION MOLECULE 2;	HOMO SAPIENS	X-RAY DIFFRACTION	A	322	extended strand, participates in beta ladder	0	A	380	extended strand, participates in beta ladder	0	1	0.2663	-176.113	-177.013	-86.3043	178.056	177.961	101.663	101.864	2.44243	6.39812	2.01497	.+/-LHHook	O15394	Membrane
4P8V	SUGAR BINDING PROTEIN	CHITINASE-3-LIKE PROTEIN 2;	HOMO SAPIENS	X-RAY DIFFRACTION	A	31	extended strand, participates in beta ladder	0	A	56	loops or irregular	7	1	0.204	-68.5945	157.749	-82.2988	-132.755	-50.5131	103.603	104.506	13.8975	6.26003	2.01498	.-LHHook	Q15782	Secreted
3IX0	ANTITUMOR PROTEIN, APOPTOSIS	BETA-MICROSEMINOPROTEIN;	HOMO SAPIENS	X-RAY DIFFRACTION	A	18	extended strand, participates in beta ladder	3	A	42	extended strand, participates in beta ladder	0	2	0.263	56.729	166.72	121.725	165.208	-99.0584	76.1925	76.1927	27.5858	6.08352	2.01498	.+/-RHSpiral	P08118	Secreted
1SKZ	SERINE PROTEASE INHIBITOR	ANTISTASIN;	HAEMENTERIA OFFICINALIS	X-RAY DIFFRACTION	A	13	loops or irregular	39	A	26	bend	38	1.9	NULL	-67.2491	-66.6746	-83.7754	-80.2886	-64.7469	105.852	103.66	5.30357	5.77015	2.015	.-LHSpiral	P15358	Secreted
2HL7	OXIDOREDUCTASE	CYTOCHROME C-TYPE BIOGENESIS PROTEIN CCMH;	PSEUDOMONAS AERUGINOSA	X-RAY DIFFRACTION	A	25	loops or irregular	2	A	28	bend	27	1.7	0.235	173.493	-138.208	81.1137	81.3146	-79.0316	103.767	104.201	15.3385	5.34402	2.01502	.+/-RHHook	Q9I3N0	Membrane
3RFE	CELL ADHESION	PLATELET GLYCOPROTEIN IB BETA CHAIN;	HOMO SAPIENS	X-RAY DIFFRACTION	A	5	loops or irregular	17	A	14	loops or irregular	0	1	0.224	-52.1896	-130.908	102.405	-74.1699	-56.3261	106.084	107.827	15.0283	4.53359	2.01502	.-RHStaple	P13224	Membrane
5FWY	TRANSPORT PROTEIN	GLUTAMATE RECEPTOR 2;	RATTUS NORVEGICUS	X-RAY DIFFRACTION	B	63	alpha helix	7	B	312	hydrogen bonded turn	4	2	0.23113	-61.2069	-108.514	86.863	-172.245	74.7425	102.767	108.354	12.5501	5.43098	2.01503	.+/-RHStaple	P19492	Membrane
4AEA	TOXIN	LONG NEUROTOXIN 1;	NAJA KAOUTHIA	X-RAY DIFFRACTION	A	57	extended strand, participates in beta ladder	32	A	62	loops or irregular	30	1	0.25142	51.6986	90.0282	87.8799	95.0451	58.8147	102.279	103.073	12.5332	6.16011	2.01504	.+RHSpiral	P01391	Secreted
1QM7	TOXIN (SYNTHETIC CHIMERA)	R-CHII;	NOT GIVEN	X-RAY DIFFRACTION	A	17	loops or irregular	7	A	40	extended strand, participates in beta ladder	45	2.1	0.221	-59.0977	-79.2073	-70.5775	-66.9899	-65.7295	103.785	106.791	6.21749	5.63253	2.01509	.-LHSpiral
1U5X	CYTOKINE, HORMONE/GROWTH FACTOR	TUMOR NECROSIS FACTOR LIGAND SUPERFAMILY MEMBER	MUS MUSCULUS	X-RAY DIFFRACTION	A	187	loops or irregular	7	A	202	extended strand, participates in beta ladder	0	1.8	0.256	-170.14	-88.1105	-96.167	-57.982	-151.069	107.476	105.948	16.4297	5.88442	2.01512	.-LHSpiral	Q9D777	Secreted
1AGI	ENDONUCLEASE	ANGIOGENIN;	BOS TAURUS	X-RAY DIFFRACTION	A	27	alpha helix	0	A	82	extended strand, participates in beta ladder	0	1.5	NULL	-77.7048	-73.9953	-80.9829	-67.0787	-60.0606	102.766	103.39	6.79164	5.6776	2.01516	.-LHSpiral	P10152	Secreted
3AX2	MEMBRANE PROTEIN/TRANSPORT PROTEIN	MITOCHONDRIAL IMPORT RECEPTOR SUBUNIT TOM20 HOMOLOG;	RATTUS NORVEGICUS	X-RAY DIFFRACTION	A	100	loops or irregular	6	B	26	loops or irregular	13	1	0.218	-179.747	84.3585	-101.827	-70.3307	-75.5173	104.821	101.87	11.3754	4.89703	2.01516	.-LHHook	Q62760	Membrane
1E4X	COMPLEX (ANTIBODY/ANTIGEN)	TAB2;	MUS MUSCULUS	X-RAY DIFFRACTION	H	137	extended strand, participates in beta ladder	0	H	192	extended strand, participates in beta ladder	0	1.9	0.311	-74.6538	175.257	-101.704	-135.706	74.0851	101.904	99.7008	16.8381	6.54885	2.01517	.-/+LHHook	P01863	NA
4WMY	SUGAR BINDING PROTEIN	INTELECTIN-1;	HOMO SAPIENS	X-RAY DIFFRACTION	A	251	extended strand, participates in beta ladder	0	A	265	loops or irregular	0	1	0.18	-53.2599	-80.7485	99.5907	-119.139	-57.5029	104.895	108.995	15.7182	4.24162	2.01519	.-RHStaple	Q8WWA0	Secreted
4MZV	CELL ADHESION	EPITHELIAL CELL ADHESION MOLECULE;	HOMO SAPIENS	X-RAY DIFFRACTION	A	66	alpha helix	1	A	99	residue in isolated beta-bridge	20	1	0.249	-170.081	-88.5637	-92.8152	-59.4809	-44.035	103.32	106.294	10.6818	5.94512	2.01522	.-LHSpiral	P16422	Membrane
1TIE	PROTEINASE INHIBITOR (TRYPSIN)	ERYTHRINA TRYPSIN INHIBITOR;	ERYTHRINA CAFFR	X-RAY DIFFRACTION	A	39	bend	17	A	83	hydrogen bonded turn	69	2.5	NULL	173.682	72.7821	81.1024	92.0054	52.5255	106.217	97.5822	8.69488	5.88509	2.01523	.+RHSpiral	P09943	NA
1TON	HYDROLASE(SERINE PROTEINASE)	TONIN;	RATTUS RATTU	X-RAY DIFFRACTION	A	168	loops or irregular	1	A	182	extended strand, participates in beta ladder	0	1.8	NULL	-74.8557	77.9925	88.5687	70.045	-175.316	102.839	102.931	7.28634	5.86665	2.01524	.-RHSpiral	P00759	NA
5DVH	PROTEASE INHIBITOR	PCPI-3;	SOLANUM TUBEROSUM	X-RAY DIFFRACTION	A	42	bend	16	A	92	hydrogen bonded turn	34	1	0.223	-69.8752	-67.654	-89.9654	-59.7425	-59.7859	103.391	104.042	3.93221	5.66576	2.01527	.-LHSpiral
1OLL	IMMUNE SYSTEM/RECEPTOR	NK RECEPTOR;	ESCHERICHIA COLI	X-RAY DIFFRACTION	A	25	extended strand, participates in beta ladder	0	A	74	extended strand, participates in beta ladder	0	1.93	0.251	172.846	164.154	-75.7591	-155.275	168.72	105.692	106.456	8.97959	6.41663	2.01527	.+LHHook	O76036	Membrane
1EAP	CATALYTIC ANTIBODY	IGG2B-KAPPA 17E8 FAB (LIGHT CHAIN);	NOT GIVEN	X-RAY DIFFRACTION	B	22	extended strand, participates in beta ladder	0	B	96	extended strand, participates in beta ladder	0	2.4	NULL	-172.282	98.2119	84.0549	151.972	53.2682	101.82	101.07	12.9251	6.26775	2.01528	.+/-RHSpiral
1N1F	IMMUNE SYSTEM	INTERLEUKIN-19;	HOMO SAPIENS	X-RAY DIFFRACTION	A	58	alpha helix	0	A	111	loops or irregular	24	1.95	0.243	154.274	89.7046	100.872	-67.1798	-72.6009	103.409	104.422	17.5843	5.16518	2.01529	.-/+RHHook	Q9UHD0	Secreted
2ZS0	OXYGEN STORAGE, OXYGEN TRANSPORT	EXTRACELLULAR GIANT HEMOGLOBIN MAJOR GLOBIN	OLIGOBRACHIA MASHIKOI	X-RAY DIFFRACTION	A	121	loops or irregular	26	C	126	hydrogen bonded turn	73	1.6	0.198	-49.5177	-82.3602	-107.626	112.772	-73.5144	99.9667	102.129	21.062	5.56983	2.01529	.-LHHook	Q7M419	Secreted
1BHP	PLANT TOXIN	BETA-PUROTHIONIN;	TRITICUM AESTIVUM	X-RAY DIFFRACTION	A	16	alpha helix	36	A	25	alpha helix	0	1.7	0.281	175.916	-80.0571	-81.4173	-58.7274	-71.3677	104.625	106.782	5.81394	5.70798	2.01529	.+/-LHSpiral	P01543	Secreted
1R1H	HYDROLASE	NEPRILYSIN;	HOMO SAPIENS	X-RAY DIFFRACTION	A	79	hydrogen bonded turn	7	A	734	loops or irregular	14	1.95	0.26	-65.1644	-77.679	-78.8156	-44.6198	-63.5299	107.209	105.33	5.62449	5.41877	2.01531	.-LHSpiral	P08473	Membrane
1AOC	COAGULATION FACTOR	COAGULOGEN;	TACHYPLEUS TRIDENTATUS	X-RAY DIFFRACTION	A	60	alpha helix	9	A	161	extended strand, participates in beta ladder	12	2	0.282	64.0355	-106.678	-93.7646	-66.4967	-66.0631	104.502	102.043	11.363	6.00527	2.01531	.+/-LHSpiral	P02681	Secreted
4BCT	ALLERGEN	THAUMATIN-LIKE PROTEIN;	ACTINIDIA DELICIOSA	X-RAY DIFFRACTION	A	89	loops or irregular	1	A	95	loops or irregular	0	0	0.13125	60.6543	-148.986	-83.2435	-54.78	-64.6284	104.207	102.858	6.85696	5.64218	2.01532	.+/-LHSpiral	P81370	Secreted
1KXQ	HYDROLASE, IMMUNE SYSTEM	ALPHA-AMYLASE, PANCREATIC;	SUS SCROFA	X-RAY DIFFRACTION	E	22	extended strand, participates in beta ladder	3	E	93	extended strand, participates in beta ladder	0	1.6	0.219	177.176	158.087	-81.7125	-176.368	177.541	101.767	102.792	4.76422	6.16913	2.01532	.+LHHook
2GH0	HORMONE/GROWTH FACTOR	ARTEMIN;	HOMO SAPIENS	X-RAY DIFFRACTION	A	248	alpha helix	0	A	316	loops or irregular	17	1.92	0.263	-67.2632	-59.5469	84.5695	97.7869	65.0262	108.442	107.141	8.79867	4.88364	2.01533	.+/-RHHook	O60609	Membrane
2PWA	HYDROLASE	PROTEINASE K;	TRITIRACHIUM ALBUM	X-RAY DIFFRACTION	A	34	extended strand, participates in beta ladder	3	A	123	loops or irregular	18	0.83	NOT GIVEN	-61.4497	146.677	-95.0552	-80.5645	-59.8938	101.525	103.592	10.5272	5.62971	2.01533	.-LHHook	P06873	NA
5EHF	OXIDOREDUCTASE	LACCASE;	ANTRODIELLA FAGINEA	X-RAY DIFFRACTION	A	85	loops or irregular	1	A	486	alpha helix	11	1	0.195	-76.756	102.514	99.1233	-56.291	-68.0218	103.423	103.09	14.9595	5.07509	2.01534	.-RHHook
2PH4	TOXIN	ZHAOERMIATOXIN;	ZHAOERMIA MANGSHANENSIS	X-RAY DIFFRACTION	A	44	alpha helix	2	A	105	alpha helix	38	2.05	0.289	-64.2491	-65.5214	-69.7447	-85.5505	-170.679	110.081	102.693	8.40499	5.56181	2.01534	.-LHSpiral	P84776	Secreted
5CZX	IMMUNE SYSTEM	NEUROGENIC LOCUS NOTCH HOMOLOG PROTEIN 3;	HOMO SAPIENS	X-RAY DIFFRACTION	H	146	extended strand, participates in beta ladder	0	H	202	extended strand, participates in beta ladder	0	2	NOT GIVEN	-77.076	178.321	-87.9821	-139.307	68.6997	103.816	104.513	12.6852	6.59969	2.01538	.-/+LHHook
1KWM	HYDROLASE	PROCARBOXYPEPTIDASE B;	HOMO SAPIENS	X-RAY DIFFRACTION	A	66	loops or irregular	0	A	79	alpha helix	0	1.6	NOT GIVEN	-58.7668	105.126	84.6755	84.4533	-92.8508	105.844	104.277	21.8495	6.24725	2.01538	.-RHSpiral	P15086	Secreted
5ESA	IMMUNE SYSTEM	ANTI-HCV E2 GLYCOPROTEIN FAB HEAVY CHAIN;	HOMO SAPIENS	X-RAY DIFFRACTION	B	22	extended strand, participates in beta ladder	0	B	87	extended strand, participates in beta ladder	0	2	0.251	-176.929	109.071	73.0294	156.463	61.2134	107.326	110.64	13.6783	6.50455	2.01539	.+/-RHSpiral
3A5V	HYDROLASE	ALPHA-GALACTOSIDASE;	UMBELOPSIS VINACEA	X-RAY DIFFRACTION	A	101	hydrogen bonded turn	52	A	131	hydrogen bonded turn	23	2	0.17	-62.2421	-57.4248	97.426	118.294	-77.4453	106.434	103.142	15.6531	5.22807	2.01539	.-RHHook
4EC7	HORMONE	VENOM NERVE GROWTH FACTOR;	NAJA ATRA	X-RAY DIFFRACTION	A	56	extended strand, participates in beta ladder	21	A	106	extended strand, participates in beta ladder	6	2	0.269	-78.8464	-45.0121	103.883	57.3599	-165.254	98.6165	119.756	13.2552	4.89157	2.01542	.-RHHook	P61898	Secreted
1MZA	HYDROLASE	PRO-GRANZYME K;	HOMO SAPIENS	X-RAY DIFFRACTION	A	191	loops or irregular	9	A	220	bend	12	2.23	0.267	-63.8742	-67.6096	93.2025	166.007	61.4992	106.409	105.068	4.6195	5.19737	2.01543	.+/-RHHook	P49863	Secreted
1Q25	PROTEIN TRANSPORT,SUGAR BINDING PROTEIN	CATION-INDEPENDENT MANNOSE 6-PHOSPHATE RECEPTOR;	BOS TAURUS	X-RAY DIFFRACTION	A	237	hydrogen bonded turn	2	A	268	bend	2	1.8	0.283	-66.0499	157.995	83.6706	64.4713	-88.0582	101.431	99.2444	12.5818	5.65135	2.01543	.-RHSpiral	P08169	Cytoplasm
3ZBW	HYDROLASE	ANGIOGENIN-3;	MUS MUSCULUS	X-RAY DIFFRACTION	A	39	residue in isolated beta-bridge	6	A	91	loops or irregular	9	1	0.226	-58.108	-51.0787	-86.6841	-74.1331	-55.9184	105.238	96.8213	3.94861	5.53411	2.01544	.-LHSpiral	P97802	Secreted
5KSA	IMMUNE SYSTEM	HLA CLASS II HISTOCOMPATIBILITY ANTIGEN, DQ ALPHA 1 CHAIN;	HOMO SAPIENS	X-RAY DIFFRACTION	C	151	extended strand, participates in beta ladder	0	C	201	bend	9	2	NOT GIVEN	-55.5647	-63.8182	-86.3666	-49.5129	-69.7833	105.154	105.42	4.15046	5.49686	2.01544	.-LHSpiral
3TQF	TRANSFERASE, HYDROLASE	HPR(SER) KINASE;	COXIELLA BURNETII	X-RAY DIFFRACTION	B	56	extended strand, participates in beta ladder	0	B	73	loops or irregular	21	2	0.265	63.3837	-152.422	106.036	91.2199	-165.356	98.2083	101.585	17.1927	6.03418	2.01545	.+/-RHHook	Q820W5	NA
3FD4	VIRAL PROTEIN	GLYCOPROTEIN GP42;	HUMAN HERPESVIRUS 4 (STRAIN B95-8)	X-RAY DIFFRACTION	A	99	bend	63	A	138	hydrogen bonded turn	21	2	0.242	57.5624	90.0136	-124.346	-60.2492	-57.0212	102.16	100.237	18.6359	5.36968	2.01546	.-/+LHHook
4HR6	SUGAR BINDING PROTEIN	LECTIN;	TRICHOSANTHES ANGUINA	X-RAY DIFFRACTION	C	19	extended strand, participates in beta ladder	1	C	38	loops or irregular	39	2	0.229	-81.5367	84.7023	94.5148	-78.1552	-62.0948	106.581	106.352	12.9006	5.02398	2.01547	.-RHHook	U3KRF8	NA
4WHT	VIRAL PROTEIN	HEAVY CHAIN OF THE FAB FRAGMENT DERIVED FROM NEUTRALIZING	RATTUS NORVEGICUS	X-RAY DIFFRACTION	A	139	extended strand, participates in beta ladder	0	A	194	extended strand, participates in beta ladder	0	2	NOT GIVEN	-93.3321	-178.974	-88.3353	-138.167	81.8077	104.638	103.228	23.6444	6.60259	2.01548	.+/-LHSpiral
2JKH	HYDROLASE	ACTIVATED FACTOR XA HEAVY CHAIN;	HOMO SAPIENS	X-RAY DIFFRACTION	L	96	loops or irregular	0	L	109	extended strand, participates in beta ladder	7	1	0.221	-55.3778	-59.9532	-72.9538	-62.7296	-50.6636	103.116	104.085	4.33908	5.28322	2.01549	.-LHSpiral
2WQ5	HYDROLASE	PHOSPHOLIPASE A2, ACIDIC;	NAJA NAJA	X-RAY DIFFRACTION	A	11	alpha helix	15	A	71	extended strand, participates in beta ladder	42	1	0.23	-172.896	84.9398	87.1103	87.6472	169.776	101.786	103.389	10.7076	6.03349	2.01549	.+/-RHSpiral	P15445	Secreted
1H8U	LECTIN	EOSINOPHIL GRANULE MAJOR BASIC PROTEIN 1;	HOMO SAPIENS	X-RAY DIFFRACTION	A	20	alpha helix	0	A	115	extended strand, participates in beta ladder	0	1.8	0.264	-73.1888	-43.8176	-83.5759	-61.2974	-58.1642	105.242	103.068	5.42815	5.36808	2.01549	.-LHSpiral	P13727	Secreted
4JNI	HYDROLASE/HYDROLASE INHIBITOR	UROKINASE-TYPE PLASMINOGEN ACTIVATOR;	HOMO SAPIENS	X-RAY DIFFRACTION	U	191	loops or irregular	10	U	220	bend	14	1	0.276	-159.599	47.9923	73.0979	170.725	-42.4667	104.35	102.311	11.9497	5.10864	2.01555	.-RHSpiral	P00749	Secreted
1AX8	CYTOKINE	OBESITY PROTEIN;	HOMO SAPIENS	X-RAY DIFFRACTION	A	96	loops or irregular	44	A	146	loops or irregular	46	2.4	0.283	52.8871	107.011	84.8995	135.255	-147.996	100.69	101.424	26.4371	6.42205	2.01557	.+/-RHSpiral	P41159	Secreted
1MRE	IMMUNOGLOBULIN	IGG2B-KAPPA JEL103 FAB (LIGHT CHAIN);	NOT GIVEN	X-RAY DIFFRACTION	H	142	extended strand, participates in beta ladder	0	H	208	extended strand, participates in beta ladder	0	2.3	NULL	-87.6264	-171.2	-88.8974	-140.131	70.7493	104.674	104.736	17.6853	6.73689	2.01561	.+/-LHSpiral
1LTS	TOXIN	HEAT-LABILE ENTEROTOXIN, SUBUNIT B;	ESCHERICHIA COLI	X-RAY DIFFRACTION	A	187	loops or irregular	10	C	199	alpha helix	0	1.95	ULL	-53.1621	-65.5842	105.113	64.2938	175.33	107.501	100.329	7.34941	4.84141	2.01563	.+/-RHHook	P06717	NA
43C9	IMMUNOGLOBULIN	PROTEIN (IMMUNOGLOBULIN (LIGHT CHAIN));	MUS MUSCULUS	X-RAY DIFFRACTION	B	22	extended strand, participates in beta ladder	0	B	92	extended strand, participates in beta ladder	0	2.2	0.265	179.754	102.856	66.454	164.59	48.8695	104.356	102.955	14.2802	6.1199	2.01565	.+RHSpiral	P01820	NA
1KI0	HYDROLASE	ANGIOSTATIN;	HOMO SAPIENS	X-RAY DIFFRACTION	A	133	loops or irregular	0	A	157	loops or irregular	10	1.75	0.263	-59.8218	-120.177	-85.9821	-170.448	-52.2099	102.95	102.199	11.6971	6.52482	2.01566	.-LHSpiral	P00747	Secreted
3D2U	IMMUNE SYSTEM	UL18 PROTEIN;	HUMAN CYTOMEGALOVIRUS	X-RAY DIFFRACTION	A	209	extended strand, participates in beta ladder	0	A	265	extended strand, participates in beta ladder	0	2.21	0.259	-172.178	-179.074	-85.8312	-172.913	175.389	101.313	101.522	3.34604	6.4484	2.01568	.+/-LHSpiral	P08560	Membrane
4HQZ	OXIDOREDUCTASE	THIOREDOXIN FAMILY PROTEIN;	STREPTOCOCCUS PNEUMONIAE	X-RAY DIFFRACTION	A	81	loops or irregular	7	A	84	alpha helix	0	1	0.176	158.57	-89.8998	-168.181	-67.6006	17.9513	62.0505	112.903	51.0555	5.18067	2.01573	.+LHSpiral
3B7M	HYDROLASE	CELLULASE;	RHODOTHERMUS MARINUS	X-RAY DIFFRACTION	A	6	loops or irregular	55	A	33	extended strand, participates in beta ladder	1	2.1	0.238	-67.9295	-78.1727	111.513	-105.61	-53.9214	104.841	103.492	18.8377	4.12424	2.01575	.-RHStaple	O33897	NA
2VN4	HYDROLASE	GLUCOAMYLASE;	TRICHODERMA REESE	X-RAY DIFFRACTION	A	491	loops or irregular	68	A	587	hydrogen bonded turn	24	1.85	0.18211	-40.728	99.1183	95.6557	-61.6926	-49.5625	103.492	105.182	14.7801	5.14083	2.01576	.-RHHook
1ZTX	VIRAL PROTEIN/IMMUNE SYSTEM	ENVELOPE PROTEIN;	WEST NILE VIRUS	X-RAY DIFFRACTION	H	22	extended strand, participates in beta ladder	0	H	92	extended strand, participates in beta ladder	0	2.5	0.282	-171.465	162.623	-91.752	-171.68	177.969	103.765	106.163	5.64312	6.47328	2.01577	.-/+LHHook	P01867	Secreted
1FON	SERINE PROTEASE	PROCARBOXYPEPTIDASE A-S6;	BOS TAURUS	X-RAY DIFFRACTION	A	158	alpha helix	0	A	174	extended strand, participates in beta ladder	5	1.7	0.22	-164.258	172.585	-86.8351	-174.468	-51.9129	104.929	101.729	6.09564	6.44373	2.01577	.-LHHook	P05805	Secreted
5EO9	CELL ADHESION	DPR6, ISOFORM C;	DROSOPHILA MELANOGASTER	X-RAY DIFFRACTION	A	95	loops or irregular	0	A	157	extended strand, participates in beta ladder	0	2	0.252	-177.835	174.179	-89.5468	-165.298	-171.642	104.372	106.871	4.66742	6.61345	2.01578	.-LHHook	M9PC40	NA
1NL1	HYDROLASE	PROTHROMBIN;	BOS TAURUS	X-RAY DIFFRACTION	A	48	hydrogen bonded turn	0	A	61	alpha helix	1	1.9	0.253	-64.2274	-69.6024	-94.0458	-85.6794	-176.951	98.5951	104.502	7.25787	5.92136	2.01578	.-LHSpiral	P00735	Secreted
1FF4	TOXIN	MUSCARINIC TOXIN/ACETYLCHOLINE RECEPTOR BINDING	DENDROASPIS ANGUSTICEPS	X-RAY DIFFRACTION	A	46	loops or irregular	60	A	57	extended strand, participates in beta ladder	41	1.5	0.244	-173.517	59.737	79.5033	152.947	-75.3659	103.466	103.123	8.75545	5.63113	2.0158	.-RHSpiral	P18328	Secreted
5DZO	IMMUNE SYSTEM	HEPATITIS A VIRUS CELLULAR RECEPTOR 1;	HOMO SAPIENS	X-RAY DIFFRACTION	A	19	loops or irregular	1	A	88	extended strand, participates in beta ladder	0	1	0.176	-174.618	-176.502	-81.755	-155.97	179.58	102.57	103.15	5.36171	6.52067	2.01581	.+/-LHSpiral	Q96D42	Membrane
3ZS3	ALLERGEN	THAUMATIN-LIKE PROTEIN;	MALUS X DOMESTICA	X-RAY DIFFRACTION	A	9	bend	5	A	221	loops or irregular	28	1	0.18757	-55.7499	-61.4395	93.0009	95.1357	-55.6936	105.027	104.67	8.70913	5.00625	2.01585	.-RHHook	Q9FSG7	Secreted
2R0L	HYDROLASE, IMMUNE SYSTEM	ANTIBODY LIGHT CHAIN;	HOMO SAPIENS	X-RAY DIFFRACTION	A	42	extended strand, participates in beta ladder	11	A	58	3-helix (3/10 helix)	10	2.2	0.248	-83.3452	-159.087	-87.6536	-103.639	-70.5379	107.085	106.032	18.1964	6.52542	2.01586	.-LHSpiral	Q04756	Secreted
1VGE	IMMUNOGLOBULIN	TR1.9 FAB;	HOMO SAPIENS	X-RAY DIFFRACTION	L	134	extended strand, participates in beta ladder	0	L	194	extended strand, participates in beta ladder	0	2	NULL	-175.649	165.972	-92.8943	-175.036	-172.873	100.362	104.691	4.97556	6.32167	2.01588	.-LHHook
3LRK	HYDROLASE	ALPHA-GALACTOSIDASE 1;	SACCHAROMYCES CEREVISIAE	X-RAY DIFFRACTION	A	223	bend	5	A	230	loops or irregular	19	1	0.234	-62.695	148.935	79.7359	75.912	170.977	103.74	103.416	8.94221	5.99344	2.0159	.+/-RHSpiral	P04824	Secreted
1RP1	HYDROLASE	PANCREATIC LIPASE RELATED PROTEIN 1;	CANIS FAMILIARIS	X-RAY DIFFRACTION	A	4	extended strand, participates in beta ladder	70	A	10	extended strand, participates in beta ladder	58	2.1	0.256	-57.8648	-90.1094	102.313	-96.5718	-51.9683	103.594	103.985	15.9357	3.87175	2.0159	.-RHStaple	P06857	Secreted
1LWB	HYDROLASE	PUTATIVE SECRETED PROTEIN;	STREPTOMYCES VIOLACEORUBER	X-RAY DIFFRACTION	A	45	hydrogen bonded turn	13	A	61	alpha helix	7	1.05	NOT GIVEN	-56.6755	-51.934	102.025	132.591	-66.5963	106.539	104.397	13.7394	5.37855	2.01591	.-RHHook	Q6UV28	NA
1QNR	HYDROLASE	ENDO-1,4-B-D-MANNANASE;	TRICHODERMA REESEI	X-RAY DIFFRACTION	A	26	loops or irregular	0	A	29	3-helix (3/10 helix)	0	1.4	0.171	-174.179	-137.157	85.4397	74.5152	-83.6025	109.076	109.429	16.0461	5.55311	2.01595	.-RHHook	Q99036	NA
4Z5W	HORMONE	PHYTOSULFOKINE RECEPTOR 1;	DAUCUS CAROTA	X-RAY DIFFRACTION	B	178	hydrogen bonded turn	7	B	205	loops or irregular	1	2	0.263	-78.8727	153.254	100.132	-89.2706	-39.412	90.4882	90.2285	20.3587	4.89882	2.01596	.-RHHook	P58261	Secreted
3RA7	IMMUNE SYSTEM	FAB FRAGMENT, LIGHT CHAIN;	MUS MUSCULUS	X-RAY DIFFRACTION	H	22	extended strand, participates in beta ladder	0	H	96	extended strand, participates in beta ladder	0	2	0.231	174.791	124.66	61.2306	166.427	57.2525	104.533	103.055	16.442	6.29415	2.01597	.+RHSpiral
3TI4	HYDROLASE/HYDROLASE INHIBITOR	NEURAMINIDASE;	INFLUENZA A VIRUS	X-RAY DIFFRACTION	A	183	extended strand, participates in beta ladder	3	A	230	loops or irregular	2	1	0.177	54.6959	-86.3774	-98.5735	83.7916	30.1495	102.716	102.227	19.1168	5.18851	2.01599	.+LHHook	C3W5S3	Membrane
4CUO	OXIDOREDUCTASE	BANYAN PEROXIDASE;	FICUS BENGHALENSIS	X-RAY DIFFRACTION	A	11	bend	0	A	91	bend	14	1	0.18029	-168.375	66.2881	74.9245	168.15	-52.1303	103.907	101.402	5.91746	5.6417	2.016	.-RHSpiral
4CUO	OXIDOREDUCTASE	BANYAN PEROXIDASE;	FICUS BENGHALENSIS	X-RAY DIFFRACTION	A	11	bend	0	A	91	bend	14	1	0.18029	-168.375	66.2881	74.9245	168.15	-52.1303	103.907	101.402	5.91746	5.6417	2.016	.-RHSpiral
2PPL	HYDROLASE	PANCREATIC LIPASE-RELATED PROTEIN 1;	HOMO SAPIENS	X-RAY DIFFRACTION	A	317	loops or irregular	18	A	322	loops or irregular	12	2.2	0.233	-62.2616	-72.5477	-107.648	98.1194	-73.6411	104.364	103.145	16.0901	5.32313	2.01604	.-LHHook	P54315	Secreted
1FK5	LIPID TRANSPORT	NONSPECIFIC LIPID-TRANSFER PROTEIN;	ZEA MAYS	X-RAY DIFFRACTION	A	30	alpha helix	14	A	75	hydrogen bonded turn	7	1.3	NOT GIVEN	-62.674	-52.0206	-69.7324	-58.539	-66.133	104.517	104.517	4.71519	5.07318	2.01605	.-LHSpiral	P19656	NA
1ZLB	HYDROLASE	HYPOTENSIVE PHOSPHOLIPASE A2;	BOTHROPS JARARACUSSU	X-RAY DIFFRACTION	A	28	residue in isolated beta-bridge	9	A	44	alpha helix	5	0.97	NOT GIVEN	-62.0703	-56.4066	92.5218	155.8	-68.7293	102.021	102.386	6.81241	4.75035	2.01608	.-RHHook	Q8AXY1	Secreted
3FF7	CELL ADHESION/IMMUNUE SYSTEM	EPITHELIAL CADHERIN;	HOMO SAPIENS	X-RAY DIFFRACTION	C	75	loops or irregular	76	C	86	extended strand, participates in beta ladder	20	1	0.246	-67.1828	-63.1688	-87.5172	-65.8549	-58.654	103.302	101.199	3.0981	5.5933	2.01609	.-LHSpiral	Q96E93	Membrane
2BDZ	HYDROLASE	MEXICAIN;	JACARATIA MEXICANA	X-RAY DIFFRACTION	A	153	loops or irregular	38	A	200	3-helix (3/10 helix)	2	2.1	0.238	53.2979	177.025	-87.3276	-31.021	-48.9493	103.818	105.222	8.10713	5.10069	2.01609	.-/+LHHook	P84346	Secreted
1HPL	HYDROLASE(CARBOXYLIC ESTERASE)	LIPASE;	EQUUS CABALLU	X-RAY DIFFRACTION	A	285	loops or irregular	14	A	296	bend	22	2.3	NULL	-164.536	65.7701	68.3908	161.946	-66.1586	105.319	100.836	9.16222	5.56829	2.0161	.-RHSpiral	P29183	Secreted
5CP3	IMMUNE SYSTEM	LIGHT CHAIN OF ANTIGEN-BINDING FRAGMENT OF MONOCLONAL	MUS MUSCULUS	X-RAY DIFFRACTION	H	139	extended strand, participates in beta ladder	0	H	194	extended strand, participates in beta ladder	0	1	0.266	-105.639	174.111	-92.5397	-144.52	102.79	104.739	103.949	36.5084	6.56788	2.0161	.-/+LHHook
4E41	IMMUNE SYSTEM	HLA CLASS II HISTOCOMPATIBILITY ANTIGEN, DR ALPHA CHAIN;	HOMO SAPIENS	X-RAY DIFFRACTION	E	140	extended strand, participates in beta ladder	0	E	205	extended strand, participates in beta ladder	0	2	0.264	-172.723	160.552	-83.4454	-166.545	176.616	101.087	106.615	5.76267	6.29398	2.0161	.-/+LHHook
2CBP	ELECTRON TRANSPORT	CUCUMBER BASIC PROTEIN;	CUCUMIS SATIVUS	X-RAY DIFFRACTION	A	52	hydrogen bonded turn	15	A	85	3-helix (3/10 helix)	3	1.8	NULL	-76.0104	-62.266	-76.6738	-89.5913	-179.076	103.773	103.102	9.35923	5.63182	2.01612	.-LHSpiral	P00303	NA
2O6S	IMMUNE SYSTEM	VARIABLE LYMPHOCYTE RECEPTOR B;	EPTATRETUS BURGERI	X-RAY DIFFRACTION	A	24	loops or irregular	98	A	30	extended strand, participates in beta ladder	51	1.5	0.214	-122.974	-141.053	-90.5179	-172.543	-62.5314	100.702	101.747	25.6771	6.57315	2.01612	.-LHSpiral	Q4G1L3	NA
1KLO	GLYCOPROTEIN	LAMININ;	MUS MUSCULUS	X-RAY DIFFRACTION	A	33	loops or irregular	33	A	42	bend	2	2.1	NULL	-70.5854	-58.5749	-84.0933	-59.6111	-47.2524	102.846	104.929	5.11754	5.47982	2.01612	.-LHSpiral	P02468	Secreted
4TPT	TRANSFERASE/TRANSFERASE INHIBITOR	LIM DOMAIN KINASE 2;	HOMO SAPIENS	X-RAY DIFFRACTION	A	549	hydrogen bonded turn	3	B	365	bend	28	2	0.274	16.9237	-138.288	-110.405	153.333	74.4982	105.458	101.241	34.278	6.558	2.01614	.+LHHook	P53671	Cytoplasm
1AK2	PHOSPHOTRANSFERASE	ADENYLATE KINASE ISOENZYME-2;	BOS TAURUS	X-RAY DIFFRACTION	A	43	extended strand, participates in beta ladder	13	A	93	3-helix (3/10 helix)	5	1.92	NULL	61.5009	-163.599	104.93	-61.6882	-62.3283	104.661	104.26	7.77747	4.8708	2.01614	.+/-RHStaple	P08166	Membrane
1NPI	TOXIN	TOXIN VII;	TITYUS SERRULATUS	X-RAY DIFFRACTION	A	27	alpha helix	0	A	44	extended strand, participates in beta ladder	0	1.16	NOT GIVEN	-67.6968	-71.8547	-84.4005	-54.4049	-54.236	103.947	105.958	4.07105	5.59283	2.01615	.-LHSpiral	P15226	Secreted
1HPL	HYDROLASE(CARBOXYLIC ESTERASE)	LIPASE;	EQUUS CABALLU	X-RAY DIFFRACTION	A	237	loops or irregular	29	A	261	alpha helix	18	2.3	NULL	-66.8499	-62.4007	-64.6862	-91.1613	-165.769	103.327	100.769	12.651	5.4457	2.01615	.-LHSpiral	P29183	Secreted
3CA7	HORMONE/SIGNALING PROTEIN	PROTEIN SPITZ;	DROSOPHILA MELANOGASTER	X-RAY DIFFRACTION	A	63	bend	20	A	82	extended strand, participates in beta ladder	19	1.5	0.236	-56.7088	-62.0452	-81.6569	-68.0731	-57.9042	103.312	101.283	2.63144	5.50098	2.01618	.-LHSpiral	Q01083	Membrane
1BGE	CYTOKINE	GRANULOCYTE COLONY-STIMULATING FACTOR;	CANIS FAMILIARI	X-RAY DIFFRACTION	A	65	3-helix (3/10 helix)	5	A	75	alpha helix	1	2.2	NULL	-55.9016	-64.3232	103.102	50.986	-177.991	105.543	109.206	6.40815	4.85694	2.01619	.-RHHook	P35834	Secreted
2XY1	CELL ADHESION	NEURAL CELL ADHESION MOLECULE 2;	HOMO SAPIENS	X-RAY DIFFRACTION	A	232	loops or irregular	0	A	281	extended strand, participates in beta ladder	0	1	0.2663	-168.607	-172.093	-91.525	-166.138	177.714	92.2589	107.504	5.6446	6.4645	2.0162	.+/-LHSpiral	O15394	Membrane
2ARP	HORMONE/GROWTH FACTOR	INHIBIN BETA A CHAIN;	HOMO SAPIENS	X-RAY DIFFRACTION	A	40	extended strand, participates in beta ladder	26	A	113	extended strand, participates in beta ladder	7	2	0.254	-61.7775	-52.8618	-90.3786	-83.8273	-67.4354	105.144	102.579	6.36786	5.77168	2.01621	.-LHSpiral	P08476	Secreted
5K9K	IMMUNE SYSTEM	56.A.09 HEAVY CHAIN;	HOMO SAPIENS	X-RAY DIFFRACTION	I	97	bend	0	I	139	extended strand, participates in beta ladder	1	2	0.265	-135.651	-4.38071	127.056	-138.372	-37.7957	96.9584	111.773	49.448	4.53751	2.01621	.-RHStaple
3QAC	PLANT PROTEIN	11S GLOBULIN SEED STORAGE PROTEIN;	AMARANTHUS HYPOCHONDRIACUS	X-RAY DIFFRACTION	A	14	hydrogen bonded turn	51	A	47	alpha helix	13	2	0.249	-64.9301	-61.2236	104.334	61.7552	171.445	108.258	105.598	7.14671	4.86984	2.01621	.+/-RHHook	Q38712	NA
4BVC	HYDROLASE	APOLIPOPROTEIN(A);	HOMO SAPIENS	X-RAY DIFFRACTION	A	51	loops or irregular	0	A	75	residue in isolated beta-bridge	7	1	0.19419	-62.9252	-102.095	-89.7909	-154.901	-71.5628	102.655	101.438	13.8506	6.36186	2.01623	.-LHSpiral	P08519	NA
2BCM	CELL ADHESION	F1845 FIMBRIAL PROTEIN;	ESCHERICHIA COLI	X-RAY DIFFRACTION	B	51	loops or irregular	0	A	19	bend	4	1.48	0.206	-68.9011	-69.7425	91.2891	52.4457	167.622	105.884	108.137	6.13958	4.4218	2.01624	.+/-RHHook	P13719	Other
1HUW	HORMONE	HUMAN GROWTH HORMONE;	HOMO SAPIEN	X-RAY DIFFRACTION	A	182	alpha helix	25	A	189	loops or irregular	35	2	NULL	-71.6379	-11.0988	-60.8499	-54.1998	104.964	115.706	113.012	30.6043	4.46671	2.01624	.+/-LHSpiral	P01241	Secreted
4H3O	PLANT PROTEIN	LECTIN;	ALLIUM SATIVUM	X-RAY DIFFRACTION	A	29	bend	0	A	53	loops or irregular	1	2	0.239	-166.988	88.5447	-88.6673	177.978	-62.4027	103.576	105.238	8.1745	5.10209	2.01625	.-LHStaple	K4DIE9	NA
5LPE	HYDROLASE	KALLIKREIN-10;	HOMO SAPIENS	X-RAY DIFFRACTION	A	136	extended strand, participates in beta ladder	5	A	201	extended strand, participates in beta ladder	3	2	0.278	-56.2068	-115.46	96.8225	-93.9988	-44.9306	101.465	104.911	19.7425	4.19482	2.01635	.-RHStaple	O43240	Secreted
2FIB	COMPLEX (BLOOD COAGULATION/PEPTIDE)	FIBRINOGEN;	HOMO SAPIENS	X-RAY DIFFRACTION	A	326	alpha helix	0	A	339	bend	0	2	0.282	-68.4776	-81.3666	-82.8623	-71.9662	-71.8703	105.726	105.506	7.57305	5.9372	2.01636	.-LHSpiral	P02679	Secreted
4OFK	CELL ADHESION	PROTEIN SYG-2;	CAENORHABDITIS ELEGANS	X-RAY DIFFRACTION	A	352	extended strand, participates in beta ladder	0	A	410	extended strand, participates in beta ladder	0	1	0.211	-174.843	178.128	-76.5926	-164.784	169.2	103.101	104.034	5.34919	6.42867	2.01637	.-/+LHHook	Q9U3P2	Membrane
1GPL	SERINE ESTERASE	RP2 LIPASE;	CAVIA PORCELLUS	X-RAY DIFFRACTION	A	4	extended strand, participates in beta ladder	71	A	10	extended strand, participates in beta ladder	63	2.01	0.246	-52.2089	-105.052	102.572	-84.5807	-57.5809	104.232	104.249	16.3508	3.92287	2.01637	.-RHStaple	P81139	Secreted
5AX2	METAL BINDING PROTEIN	DIPHTHAMIDE BIOSYNTHESIS PROTEIN 3;	SACCHAROMYCES CEREVISIAE S288C	X-RAY DIFFRACTION	A	26	loops or irregular	9	A	48	loops or irregular	0	2	0.262	169.748	171.065	-88.0577	175.198	178.927	104.013	106.062	4.06051	6.44562	2.01638	.+LHStaple	Q3E840	Cytoplasm
1C3A	MEMBRANE PROTEIN	FLAVOCETIN-A: ALPHA SUBUNIT;	TRIMERESURUS FLAVOVIRIDIS	X-RAY DIFFRACTION	B	204	loops or irregular	31	B	215	extended strand, participates in beta ladder	0	2.5	0.269	-53.7809	-86.4286	-74.0462	-88.3347	-44.2862	102.978	103.594	13.2033	5.90638	2.0164	.-LHSpiral	Q8AV98	Secreted
2JKH	HYDROLASE	ACTIVATED FACTOR XA HEAVY CHAIN;	HOMO SAPIENS	X-RAY DIFFRACTION	A	168	alpha helix	0	A	182	extended strand, participates in beta ladder	2	1	0.221	-172.264	65.3845	77.3768	89.2991	-90.589	102.639	100.097	15.867	5.789	2.01642	.-RHSpiral	P00742	Secreted
1DJT	TOXIN	ALPHA-LIKE NEUROTOXIN BMK M1;	MESOBUTHUS MARTENSII	X-RAY DIFFRACTION	A	12	extended strand, participates in beta ladder	4	A	63	loops or irregular	60	1.2	NOT GIVEN	-61.333	-79.046	98.6476	60.5614	152.571	102.308	104.221	13.4516	4.69712	2.01644	.+/-RHHook	P45697	Secreted
1E4M	HYDROLASE	MYROSINASE;	SINAPIS ALBA	X-RAY DIFFRACTION	M	206	loops or irregular	1	M	214	loops or irregular	18	1.2	0.142	69.1468	-82.1363	105.674	144.912	-62.5116	110.099	107.527	15.2934	5.81168	2.01646	.+/-RHHook	P29736	Other
1ESC	HYDROLASE (SERINE ESTERASE)	ESTERASE;	STREPTOMYCES SCABIE	X-RAY DIFFRACTION	A	117	hydrogen bonded turn	1	A	141	alpha helix	1	2.1	NULL	-77.277	-60.36	82.4518	148.792	97.5044	110.174	100.309	21.2673	4.95597	2.01646	.+/-RHHook	P22266	Secreted
1Z1Y	CELL ADHESION	OOKINETE SURFACE PROTEIN PVS25;	PLASMODIUM VIVAX	X-RAY DIFFRACTION	A	141	loops or irregular	19	A	157	extended strand, participates in beta ladder	24	2	0.276	-49.2212	-62.5755	-81.5492	-64.578	-58.5461	105.46	105.413	3.54757	5.61165	2.01647	.-LHSpiral	O96555	NA
3OP8	PROTEIN BINDING	BETA-2-GLYCOPROTEIN 1;	HOMO SAPIENS	X-RAY DIFFRACTION	A	245	residue in isolated beta-bridge	0	A	296	extended strand, participates in beta ladder	0	1	0.219	-50.717	95.0789	97.24	53.7496	173.04	109.429	107.419	10.929	6.11092	2.0165	.+/-RHSpiral	P02749	Secreted
3TGX	CYTOKINE/CYTOKINE RECEPTOR	INTERLEUKIN-21 RECEPTOR;	HOMO SAPIENS	X-RAY DIFFRACTION	B	42	3-helix (3/10 helix)	10	B	93	bend	13	2	0.273	-77.9244	-58.7657	-93.8886	-87.5544	-48.2352	111.658	87.875	11.7719	5.80292	2.0165	.-LHSpiral	Q9HBE4	Secreted
1D6R	HYDROLASE	TRYPSINOGEN;	BOS TAURUS	X-RAY DIFFRACTION	I	14	extended strand, participates in beta ladder	16	I	22	extended strand, participates in beta ladder	7	2.3	0.226	-47.6835	-114.615	116.762	-75.8887	-63.7684	105.216	104.478	22.3353	4.20818	2.01651	.-RHStaple	P01055	NA
2BDZ	HYDROLASE	MEXICAIN;	JACARATIA MEXICANA	X-RAY DIFFRACTION	A	56	alpha helix	24	A	95	loops or irregular	48	2.1	0.238	-55.9382	-83.574	98.3573	68.0191	176.785	101.438	103.496	7.66578	4.79039	2.01651	.+/-RHHook	P84346	Secreted
1HJ8	HYDROLASE	TRYPSIN I;	SALMO SALAR	X-RAY DIFFRACTION	A	128	loops or irregular	57	A	232	3-helix (3/10 helix)	7	1	NOT GIVEN	-55.0942	-67.9148	102.18	133.287	60.944	103.932	106.683	13.3436	5.38488	2.01651	.+/-RHHook	P35031	Secreted
5LQB	CYTOKINE	INTERLEUKIN-2;	HOMO SAPIENS	X-RAY DIFFRACTION	H	148	extended strand, participates in beta ladder	0	H	203	extended strand, participates in beta ladder	0	1	0.291	-163.584	105.918	87.3702	153.217	47.3177	99.6861	103.584	17.6751	6.37744	2.01652	.+/-RHSpiral
1GK8	LYASE	RIBULOSE-1,5 BISPHOSPHATE CARBOXYLASE LARGE	CHLAMYDOMONAS REINHARDTII	X-RAY DIFFRACTION	A	449	alpha helix	14	A	459	alpha helix	7	1.4	0.162	-52.0271	-89.6006	-85.6353	-156.456	-58.6681	108.977	106.611	9.74312	6.45433	2.01656	.-LHSpiral	P00877	Other
1HFX	GLYCOPROTEIN	ALPHA-LACTALBUMIN;	CAVIA PORCELLUS	X-RAY DIFFRACTION	A	28	alpha helix	3	A	111	hydrogen bonded turn	14	1.9	NULL	179.33	-86.4768	-86.8511	-65.3185	-56.2111	102.378	101.711	5.93375	5.77669	2.0166	.+/-LHSpiral	P00713	Secreted
2YG2	LIPID TRANSPORT	APOLIPOPROTEIN M;	HOMO SAPIENS	X-RAY DIFFRACTION	A	128	bend	7	A	157	alpha helix	6	1	0.22084	-82.4071	-173.424	-89.7804	-57.4891	-55.6449	100.17	103.815	8.10844	5.54355	2.01667	.-LHSpiral	O95445	Secreted
3T5O	IMMUNE SYSTEM	COMPLEMENT COMPONENT C6;	HOMO SAPIENS	X-RAY DIFFRACTION	A	18	bend	27	A	57	loops or irregular	29	2	0.276	34.202	89.9613	112.525	-70.6211	-60.4764	79.6863	108.507	20.4795	5.11995	2.01668	.-/+RHHook	P13671	Secreted
5FWS	SIGNALING PROTEIN	KREMEN PROTEIN 1;	HOMO SAPIENS	X-RAY DIFFRACTION	A	151	alpha helix	0	A	169	extended strand, participates in beta ladder	0	1	0.22658	-64.438	-49.9045	-77.2871	-62.439	-50.0342	102.27	102.89	4.3221	5.202	2.01672	.-LHSpiral	Q96MU8	Membrane
3ZZO	IMMUNE SYSTEM	CG11501;	DROSOPHILA MELANOGASTER	X-RAY DIFFRACTION	A	26	residue in isolated beta-bridge	56	A	81	residue in isolated beta-bridge	16	1	0.15129	-56.0705	-88.397	92.5795	-102.302	-48.0471	104.73	107.402	15.2	3.84148	2.01673	.-RHStaple	Q9VAK8	Secreted
1RTF	SERINE PROTEASE	TWO CHAIN TISSUE PLASMINOGEN ACTIVATOR;	HOMO SAPIENS	X-RAY DIFFRACTION	B	42	extended strand, participates in beta ladder	8	B	58	3-helix (3/10 helix)	8	2.3	0.265	-77.796	-176.284	-98.9463	-96.1495	-65.6816	101.573	104.578	13.684	6.47721	2.01674	.-LHSpiral	P00750	Secreted
3O9J	HYDROLASE	NEURAMINIDASE;	INFLUENZA A VIRUS (A/DUCK/UKRAINE/1/1963(H3N8	X-RAY DIFFRACTION	A	320	loops or irregular	7	A	342	bend	51	2	0.282	-69.1133	-83.6863	121.59	-79.8615	-52.3444	105.755	105.868	19.5386	4.10435	2.01675	.-RHStaple	Q07599	Membrane
5FMD	HYDROLASE	BETA-FRUCTOFURANOSIDASE;	XANTHOPHYLLOMYCES DENDRORHOUS	X-RAY DIFFRACTION	A	42	loops or irregular	95	A	56	bend	7	1	0.17782	-127.518	-138.88	-75.8922	0.895748	-56.0071	102.093	108.638	33.6866	4.98859	2.01676	.-LHHook	J7HDY4	NA
2ZGC	HYDROLASE	GRANZYME M;	HOMO SAPIENS	X-RAY DIFFRACTION	A	120	extended strand, participates in beta ladder	8	A	188	extended strand, participates in beta ladder	12	1	0.257	-57.2695	-101.451	96.504	-84.5089	-60.0101	104.675	105.649	13.3526	3.85328	2.01678	.-RHStaple	P51124	Secreted
1S8I	HYDROLASE, TOXIN	PHOSPHOLIPASE A2 HOMOLOG;	AGKISTRODON CONTORTRIX LATICINCTUS	X-RAY DIFFRACTION	A	50	alpha helix	20	A	133	loops or irregular	122	1.61	0.205	-69.0513	-78.3461	-78.8473	-68.5942	-74.5962	101.59	102.694	7.67451	5.64132	2.01681	.-LHSpiral	P49121	Secreted
5GIR	IMMUNE SYSTEM	HEAVY CHAIN OF FAB FRAGMENT;	MUS MUSCULUS	X-RAY DIFFRACTION	H	140	extended strand, participates in beta ladder	0	H	195	extended strand, participates in beta ladder	0	1	0.231	-179.231	173.991	-81.1493	-178.04	-174.713	98.656	103.564	2.63439	6.21647	2.01684	.-LHHook
3RFE	CELL ADHESION	PLATELET GLYCOPROTEIN IB BETA CHAIN;	HOMO SAPIENS	X-RAY DIFFRACTION	A	68	loops or irregular	0	A	93	loops or irregular	0	1	0.224	-63.8382	165.495	-97.4623	-75.2595	-56.3208	102.063	100.406	6.6995	5.72719	2.01685	.-LHHook	P13224	Membrane
2Q9O	OXIDOREDUCTASE	LACCASE-1;	MELANOCARPUS ALBOMYCES	X-RAY DIFFRACTION	A	298	hydrogen bonded turn	2	A	332	hydrogen bonded turn	1	1.3	NOT GIVEN	53.6503	-82.4922	-97.0255	-69.1836	-68.0503	106.264	104.601	8.09773	6.04681	2.01685	.+/-LHSpiral	Q70KY3	NA
1ZXQ	CELL ADHESION	INTERCELLULAR ADHESION MOLECULE-2;	HOMO SAPIENS	X-RAY DIFFRACTION	A	110	extended strand, participates in beta ladder	0	A	166	extended strand, participates in beta ladder	0	2.2	0.295	-165.887	160.711	-89.8188	-170.326	174.088	103.564	105.67	7.55103	6.46561	2.01685	.-/+LHHook	P13598	Membrane
1AGI	ENDONUCLEASE	ANGIOGENIN;	BOS TAURUS	X-RAY DIFFRACTION	A	40	residue in isolated beta-bridge	15	A	93	loops or irregular	4	1.5	NULL	-57.6756	-56.3428	-83.8379	-70.1501	-55.4925	104.553	103.522	2.99933	5.63109	2.01686	.-LHSpiral	P10152	Secreted
4XKG	VIRAL PROTEIN	HEMAGGLUTININ HA1 CHAIN;	INFLUENZA A VIRUS	X-RAY DIFFRACTION	A	281	extended strand, participates in beta ladder	4	A	305	loops or irregular	5	2	0.254	163.434	66.7222	100.062	-57.316	-73.1798	109.148	111.306	9.83441	5.02715	2.01686	.-/+RHHook
2PH4	TOXIN	ZHAOERMIATOXIN;	ZHAOERMIA MANGSHANENSIS	X-RAY DIFFRACTION	A	29	residue in isolated beta-bridge	1	A	45	alpha helix	10	2.05	0.289	-50.6225	-67.9864	99.503	153.322	-72.7885	100.585	99.9724	11.1228	5.02299	2.01686	.-RHHook	P84776	Secreted
1GP0	RECEPTOR	CATION-INDEPENDENT MANNOSE-6-PHOSPHATE RECEPTOR;	HOMO SAPIENS	X-RAY DIFFRACTION	A	1598	loops or irregular	11	A	1634	hydrogen bonded turn	1	1.4	0.237	178.162	61.5756	78.7618	112.13	-88.5979	101.037	101.397	18.0543	5.77781	2.01689	.+/-RHSpiral	P11717	Cytoplasm
3PXL	OXIDOREDUCTASE	LACCASE;	TRAMETES HIRSUTA	X-RAY DIFFRACTION	A	117	3-helix (3/10 helix)	1	A	205	bend	0	1	0.179	-49.9994	-109.114	78.5052	122.132	174.203	113.896	112.669	19.8044	5.68388	2.01689	.+/-RHHook	B2L9C1	NA
1KXI	CYTOTOXIN	CARDIOTOXIN V;	NAJA ATRA	X-RAY DIFFRACTION	A	3	extended strand, participates in beta ladder	0	A	22	extended strand, participates in beta ladder	0	2.19	0.305	-51.2447	-71.057	-78.0906	-57.1227	-54.0715	105.549	104.309	4.28489	5.48731	2.0169	.-LHSpiral	P62375	Secreted
4EQA	UNKNOWN FUNCTION	PUTATIVE UNCHARACTERIZED PROTEIN;	PSEUDOMONAS AERUGINOSA	X-RAY DIFFRACTION	C	147	extended strand, participates in beta ladder	39	C	155	extended strand, participates in beta ladder	17	1	0.206	-41.1186	-104.104	98.7949	-82.8962	-54.5428	100.376	105.483	18.0809	3.69496	2.01691	.-RHStaple	Q9I2Q0	NA
1THE	HYDROLASE	CATHEPSIN B;	RATTUS NORVEGICUS	X-RAY DIFFRACTION	A	62	alpha helix	20	A	128	loops or irregular	43	1.9	NULL	-65.4277	-61.5235	95.1872	73.2281	162.618	104.938	106.379	7.96934	4.7422	2.01692	.+/-RHHook	P00787	Secreted
2PW8	HYDROLASE	THROMBIN LIGHT CHAIN;	HOMO SAPIENS	X-RAY DIFFRACTION	I	6	loops or irregular	11	I	14	extended strand, participates in beta ladder	0	1.84	0.233	-57.5529	-63.9447	92.9542	87.3465	53.1009	105.572	103.639	7.27709	4.96695	2.01693	.+/-RHHook	P01050	Secreted
2UVO	CARBOHYDRATE-BINDING PROTEIN	AGGLUTININ ISOLECTIN 1;	TRITICUM AESTIVUM	X-RAY DIFFRACTION	A	141	loops or irregular	9	A	153	extended strand, participates in beta ladder	16	1.4	0.20442	-55.3406	-79.0098	-89.4398	-70.6615	-64.5584	103.46	103.498	5.46678	5.86688	2.01694	.-LHSpiral	P10968	NA
1DU5	ANTIFUNGAL PROTEIN	ZEAMATIN;	ZEA MAYS	X-RAY DIFFRACTION	A	66	loops or irregular	3	A	72	loops or irregular	6	2.5	0.258	65.5987	-145.047	-92.5221	-47.2666	-66.3234	105.912	104.235	9.86205	5.74382	2.01696	.+/-LHSpiral	P33679	NA
1NSC	HYDROLASE(O-GLYCOSYL)	NEURAMINIDASE;	INFLUENZA B VIRUS	X-RAY DIFFRACTION	A	181	extended strand, participates in beta ladder	4	A	228	loops or irregular	3	1.7	NULL	44.6364	-83.0235	-92.9375	84.792	29.681	106.109	103.915	19.7909	5.15794	2.01696	.+LHHook	P27907	Membrane
4ZQY	TOXIN	RINGHALEXIN;	HEMACHATUS HAEMACHATUS	X-RAY DIFFRACTION	A	3	extended strand, participates in beta ladder	0	A	24	extended strand, participates in beta ladder	0	2	0.268	-62.3218	-52.6713	-91.95	-49.6876	-61.7135	102.098	98.9238	3.79514	5.302	2.01696	.-LHSpiral	C0HJT5	Secreted
3FAS	MEMBRANE PROTEIN	GLUTAMATE RECEPTOR 4;	RATTUS NORVEGICUS	X-RAY DIFFRACTION	A	204	loops or irregular	29	A	259	loops or irregular	39	1	0.183	-54.376	-66.5341	-88.8026	-62.5776	-58.0013	103.451	104.323	3.05241	5.74442	2.01699	.-LHSpiral	P19493	Membrane
5D6C	IMMUNE SYSTEM	4497 ANTIBODY IGK (VL AND CL);	HOMO SAPIENS	X-RAY DIFFRACTION	A	134	extended strand, participates in beta ladder	0	A	194	extended strand, participates in beta ladder	0	1	NOT GIVEN	-175.954	168.135	-77.2129	-171.484	174.533	103.243	104.922	4.10546	6.35688	2.01703	.-/+LHHook
1NSC	HYDROLASE(O-GLYCOSYL)	NEURAMINIDASE;	INFLUENZA B VIRUS	X-RAY DIFFRACTION	A	278	extended strand, participates in beta ladder	10	A	288	extended strand, participates in beta ladder	0	1.7	NULL	-54.5645	-85.25	103.599	-102.826	-50.0818	105.323	105.549	17.1511	4.02346	2.01704	.-RHStaple	P27907	Membrane
3E8L	HYDROLASE INHIBITOR/HYDROLASE	SERINE PROTEINASE INHIBITOR A;	SAGITTARIA SAGITTIFOLIA	X-RAY DIFFRACTION	C	139	extended strand, participates in beta ladder	2	C	148	loops or irregular	3	2	0.245	-50.0835	-75.4318	115.077	-176.136	-53.6772	101.992	104.157	13.1347	5.19608	2.01705	.-RHStaple	Q7M1P4	NA
2GV0	HYDROLASE	LYSOZYME C;	TRIONYX SINENSIS	X-RAY DIFFRACTION	A	7	alpha helix	34	A	129	loops or irregular	17	1.9	0.232	-64.8755	-61.7247	-71.6383	-54.2096	-58.8066	105.559	102.939	3.85363	5.20642	2.01706	.-LHSpiral	Q7LZQ1	Secreted
4A0P	SIGNALING	LOW-DENSITY LIPOPROTEIN RECEPTOR-RELATED PROTEIN 6;	HOMO SAPIENS	X-RAY DIFFRACTION	A	1214	loops or irregular	12	A	1228	extended strand, participates in beta ladder	14	1	0.21098	-51.2899	-62.0053	-74.0729	-56.3322	-57.0763	103.109	104.185	3.90977	5.27923	2.01711	.-LHSpiral	O75581	Membrane
1LLP	OXIDOREDUCTASE	LIGNIN PEROXIDASE;	PHANEROCHAETE CHRYSOSPORIUM	X-RAY DIFFRACTION	A	249	alpha helix	36	A	317	loops or irregular	4	1.7	NULL	-66.7317	-63.7538	98.9036	54.5041	176.539	103.942	107.6	5.24445	4.48541	2.01713	.+/-RHHook	P49012	NA
1B9W	SURFACE PROTEIN	PROTEIN (MEROZOITE SURFACE PROTEIN 1);	PLASMODIUM CYNOMOLGI	X-RAY DIFFRACTION	A	56	bend	6	A	72	extended strand, participates in beta ladder	19	1.8	0.279	-62.1371	-63.9499	-79.9809	-64.8215	-56.6081	105.405	103.64	2.54525	5.54146	2.01717	.-LHSpiral	Q25659	NA
1HGU	HORMONE	HUMAN GROWTH HORMONE;	HOMO SAPIENS	X-RAY DIFFRACTION	A	182	hydrogen bonded turn	38	A	189	loops or irregular	70	2.5	NULL	-28.1702	-121.045	-28.3138	162.759	-79.4478	124.632	117.26	48.5297	6.57925	2.01717	.-LHHook	P01241	Secreted
1A9N	RNA BINDING PROTEIN/RNA	RNA (5'-	HOMO SAPIENS	X-RAY DIFFRACTION	A	77	loops or irregular	9	C	77	loops or irregular	11	2.38	0.328	55.7463	129.381	53.6977	136.004	-144.891	112.254	113.341	36.0446	6.61907	2.0172	.+/-RHSpiral	P09661	Nucleus
4LB1	ANTIMICROBIAL PROTEIN	NEUTROPHIL DEFENSIN 1;	HOMO SAPIENS	X-RAY DIFFRACTION	D	2	extended strand, participates in beta ladder	5	D	30	loops or irregular	66	2	0.228	-65.7644	-91.2749	107.025	-83.1393	-49.572	120.007	118.401	15.7454	4.46531	2.01723	.-RHStaple	P59665	Secreted
1OGA	IMMUNE SYSTEM/RECEPTOR/COMPLEX	HLA CLASS I HISTOCOMPATIBILITY ANTIGEN;	HOMO SAPIENS	X-RAY DIFFRACTION	E	25	loops or irregular	0	E	93	extended strand, participates in beta ladder	0	1.4	0.231	-179.223	168.077	-81.9724	-152.658	178.04	102.734	102.003	6.5009	6.34901	2.01726	.-/+LHHook	P01850	Membrane
2DQA	HYDROLASE	LYSOZYME;	TAPES JAPONICA	X-RAY DIFFRACTION	A	10	alpha helix	0	A	87	alpha helix	0	1.6	0.21	-176.803	75.1292	76.8565	63.1576	-167.233	103.594	103.385	5.6511	5.51597	2.01727	.-RHSpiral	Q8IU26	NA
5D2N	IMMUNE SYSTEM	C25 ALPHA;	HOMO SAPIENS	X-RAY DIFFRACTION	F	23	extended strand, participates in beta ladder	0	F	92	extended strand, participates in beta ladder	0	2	0.253	-179.734	168.242	-82.704	-168.463	-168.659	101.389	97.3319	4.98884	6.17569	2.01732	.-LHHook
4QI7	OXIDOREDUCTASE	CELLOBIOSE DEHYDROGENASE;	NEUROSPORA CRASSA	X-RAY DIFFRACTION	A	129	extended strand, participates in beta ladder	0	A	132	loops or irregular	0	2	0.235	-156.792	-47.1755	-84.2708	167.515	-74.5654	133.544	84.9684	11.6037	5.77822	2.01733	.-LHHook	Q7RXM0	NA
1KJV	IMMUNE SYSTEM	MATURE ALPHA CHAIN OF MAJOR HISTOCOMPATIBILITY	RATTUS NORVEGICUS	X-RAY DIFFRACTION	A	203	extended strand, participates in beta ladder	0	A	259	extended strand, participates in beta ladder	0	1.48	0.191	-178.551	175.332	-74.6442	-167.84	174.254	101.482	104.809	4.10043	6.32868	2.01733	.-/+LHHook	Q95565	NA
1IAG	METALLOPROTEASE	ADAMALYSIN II;	CROTALUS ADAMANTEU	X-RAY DIFFRACTION	A	157	loops or irregular	27	A	164	extended strand, participates in beta ladder	2	2	NULL	-173.366	-74.62	-60.2457	172.281	-63.3628	108.893	101.246	9.34708	5.46358	2.01735	.-LHHook	P34179	Secreted
2HT9	OXIDOREDUCTASE	GLUTAREDOXIN-2;	HOMO SAPIENS	X-RAY DIFFRACTION	A	28	bend	20	A	113	hydrogen bonded turn	33	1.9	0.178	179.876	66.4193	83.1683	159.97	-64.0545	104.005	100.747	4.56579	5.7509	2.01735	.+/-RHSpiral
3RP2	SERINE PROTEINASE	RAT MAST CELL PROTEASE II;	RATTUS RATTU	X-RAY DIFFRACTION	A	42	extended strand, participates in beta ladder	7	A	58	3-helix (3/10 helix)	2	1.9	NULL	-81.1566	-153.255	-88.1925	-86.2069	-70.8821	103.48	107.932	15.0874	6.34525	2.01736	.-LHSpiral	P00770	NA
2E3B	OXIDOREDUCTASE	PEROXIDASE;	ARTHROMYCES RAMOSUS	X-RAY DIFFRACTION	A	12	loops or irregular	4	A	24	alpha helix	24	1.3	NOT GIVEN	-50.9123	-78.1523	-75.653	-57.8641	-68.1	104.572	104.756	6.0442	5.45602	2.01737	.-LHSpiral	P28313	Secreted
4HR6	SUGAR BINDING PROTEIN	LECTIN;	TRICHOSANTHES ANGUINA	X-RAY DIFFRACTION	C	190	extended strand, participates in beta ladder	0	C	209	loops or irregular	30	2	0.229	-86.9526	67.7982	100.235	-70.5324	-62.787	105.883	102.705	12.8085	4.91404	2.01737	.-RHHook	U3KRF8	NA
3WP4	HYDROLASE	CDBFV;	NEOCALLIMASTIX PATRICIARUM	X-RAY DIFFRACTION	A	50	extended strand, participates in beta ladder	2	A	60	extended strand, participates in beta ladder	0	1	0.166	-48.0106	-141.927	92.0622	157.281	60.26	103.124	105.839	12.9428	6.22	2.0174	.+/-RHHook	Q9UV68	Secreted
1H76	IRON TRANSPORT	SEROTRANSFERRIN;	SUS SCROFA	X-RAY DIFFRACTION	A	117	extended strand, participates in beta ladder	0	A	198	alpha helix	0	2.15	0.182	-57.3143	-90.2989	-65.8199	-97.6483	175.566	106.765	99.9936	15.4012	5.87079	2.01741	.+/-LHSpiral	P09571	Secreted
4J0M	TRANSFERASE	SERINE/THREONINE-PROTEIN KINASE BRI1-LIKE 1;	ARABIDOPSIS THALIANA	X-RAY DIFFRACTION	A	471	hydrogen bonded turn	12	A	498	loops or irregular	0	2	0.239	-67.3888	151.919	100.79	-65.2024	-62.911	96.4438	111.364	9.51503	5.24474	2.01741	.-RHHook	Q9ZWC8	Membrane
1C3A	MEMBRANE PROTEIN	FLAVOCETIN-A: ALPHA SUBUNIT;	TRIMERESURUS FLAVOVIRIDIS	X-RAY DIFFRACTION	A	32	alpha helix	0	A	129	extended strand, participates in beta ladder	0	2.5	0.269	-59.5903	-66.4618	-75.845	-76.1351	-48.0079	104.885	104.347	5.80869	5.69417	2.01744	.-LHSpiral	Q8AV97	Secreted
3UXF	CELL ADHESION	FIMBRIAL SUBUNIT TYPE 1;	ACTINOMYCES ORIS	X-RAY DIFFRACTION	A	53	residue in isolated beta-bridge	8	A	74	loops or irregular	50	1	0.196	-55.1768	-74.1779	-98.2984	91.8079	179.454	105.721	106.595	10.1265	5.09735	2.01745	.+/-LHHook	P18477	Secreted
4LUH	TRANSPORT PROTEIN	SERUM ALBUMIN;	OVIS ARIES	X-RAY DIFFRACTION	A	199	alpha helix	3	A	245	alpha helix	5	2	0.209	-56.8984	-50.9673	-71.002	-82.0041	-64.1438	103.593	102.422	6.75751	5.29114	2.01745	.-LHSpiral	P14639	Secreted
3BJ9	IMMUNE SYSTEM	IMMUNOGLOBULIN IOTA CHAIN, IMMUNOGLOBULIN LAMBDA-	HOMO SAPIENS	X-RAY DIFFRACTION	1	22	extended strand, participates in beta ladder	0	1	96	extended strand, participates in beta ladder	0	2	0.23	170.942	111.888	77.0795	157.112	62.8697	98.98	100.947	14.0788	6.32086	2.01746	.+RHSpiral	P12018	NA
2FBJ	IMMUNOGLOBULIN	IGA-KAPPA J539 FAB (LIGHT CHAIN);	NOT GIVEN	X-RAY DIFFRACTION	H	194	bend	5	H	218	bend	8	1.95	NULL	-158.166	-22.7558	-88.6267	-71.1597	-68.8929	106.991	107.602	14.5633	5.41557	2.01747	.-LHSpiral	P01810	NA
2BNU	IMMUNE SYSTEM/RECEPTOR	T-CELL RECEPTOR ALPHA CHAIN C REGION;	HOMO SAPIENS	X-RAY DIFFRACTION	B	143	extended strand, participates in beta ladder	0	B	208	extended strand, participates in beta ladder	0	1.4	NULL	-175.979	166.378	-82.785	-163.413	172.486	102	103.048	5.37151	6.36451	2.01749	.-/+LHHook	P01850	Membrane
4DVB	IMMUNE SYSTEM	FAB FRAGMENT OF PRO-UPA ANTIBODY MAB-112;	MUS MUSCULUS	X-RAY DIFFRACTION	A	139	extended strand, participates in beta ladder	0	A	194	extended strand, participates in beta ladder	0	1	0.259	-173.267	166.525	-75.0724	-177.756	172.525	103.77	105.509	4.86056	6.31666	2.0175	.-/+LHHook
1AVW	COMPLEX (PROTEINASE/INHIBITOR)	TRYPSIN;	SUS SCROFA	X-RAY DIFFRACTION	B	539	bend	7	B	586	3-helix (3/10 helix)	0	1.75	0.214	-69.5761	-57.6242	-91.2306	-71.1675	-64.7919	103.758	103.351	4.70506	5.69358	2.01751	.-LHSpiral	P01070	NA
4MPL	CYTOKINE	GROWTH/DIFFERENTIATION FACTOR 2;	HOMO SAPIENS	X-RAY DIFFRACTION	A	8	loops or irregular	27	A	74	extended strand, participates in beta ladder	19	1	0.224	169.37	65.9722	82.2873	58.7565	178.976	99.5489	109.056	3.53835	5.53592	2.01752	.+RHSpiral	Q9UK05	Secreted
1S6B	HYDROLASE	PHOSPHOLIPASE A2 ISOFORM 1;	NAJA SAGITTIFERA	X-RAY DIFFRACTION	A	44	alpha helix	4	A	100	alpha helix	47	1.6	0.236	-64.0004	-64.1701	-77.8722	-81.7238	-168.702	104.562	105.345	6.44535	5.75601	2.01755	.-LHSpiral	P60043	Secreted
1BEC	RECEPTOR	14.3.D T CELL ANTIGEN RECEPTOR;	MUS MUSCULUS	X-RAY DIFFRACTION	A	23	extended strand, participates in beta ladder	0	A	92	extended strand, participates in beta ladder	0	1.7	NULL	179.861	168.089	-83.2734	-164.449	174.649	99.735	96.3828	4.47236	6.1518	2.01755	.+LHHook
1IAU	HYDROLASE	GRANZYME B;	HOMO SAPIENS	X-RAY DIFFRACTION	A	136	extended strand, participates in beta ladder	5	A	201	extended strand, participates in beta ladder	1	2	0.296	-55.7431	-110.667	99.4866	-95.8545	-37.9302	105.579	106.404	23.0266	4.37395	2.01756	.-RHStaple	P10144	Cytoplasm
1B8K	HORMONE/GROWTH FACTOR	PROTEIN (NEUROTROPHIN-3);	HOMO SAPIENS	X-RAY DIFFRACTION	A	57	extended strand, participates in beta ladder	13	A	108	extended strand, participates in beta ladder	16	2.15	0.302	-69.3487	-60.7523	99.9701	74.3888	-176.625	104.914	101.559	6.88869	4.92482	2.01756	.-RHHook	P20783	Secreted
3GHM	HYDROLASE	A DISINTEGRIN AND METALLOPROTEINASE WITH	HOMO SAPIENS	X-RAY DIFFRACTION	A	532	hydrogen bonded turn	40	A	548	residue in isolated beta-bridge	45	2	0.289	74.6202	-158.558	-88.6244	157.652	-154.652	104.536	101.759	15.9541	6.32703	2.01756	.+/-LHHook	Q76LX8	Secreted
1TEJ	PROTEIN BINDING	DISINTEGRIN CHAIN A;	ECHIS CARINATUS	X-RAY DIFFRACTION	B	6	hydrogen bonded turn	9	B	29	hydrogen bonded turn	17	1.9	0.253	-59.617	-64.6316	-82.2454	-47.1524	-47.5782	101.249	110.996	4.79615	5.47837	2.01758	.-LHSpiral	P0C6B5	Secreted
3TGL	HYDROLASE(CARBOXYLIC ESTERASE)	TRIACYL-GLYCEROL ACYLHYDROLASE;	RHIZOMUCOR MIEHE	X-RAY DIFFRACTION	A	40	bend	26	A	43	3-helix (3/10 helix)	0	1.9	NULL	82.3927	-71.8464	99.0319	57.2593	-69.0347	109.349	117.691	11.2393	5.11102	2.01761	.+/-RHHook	P19515	NA
1KRN	SERINE PROTEASE	PLASMINOGEN;	HOMO SAPIENS	X-RAY DIFFRACTION	A	66	extended strand, participates in beta ladder	49	A	143	loops or irregular	80	1.67	0.232	61.9981	90.5204	94.9197	-68.4259	-49.1351	101.491	106.412	9.42766	5.06509	2.01761	.-/+RHHook	P00747	Secreted
3QJ3	HYDROLASE	CATHEPSIN L-LIKE PROTEIN;	TENEBRIO MOLITOR	X-RAY DIFFRACTION	A	260	loops or irregular	20	A	309	3-helix (3/10 helix)	0	1	0.231	-132.076	-168.792	106.48	-65.4671	-61.7718	102.423	103.542	22.7991	4.89774	2.01762	.-RHStaple	Q69G21	NA
4ZZP	HYDROLASE	CELLULOSE 1,4-BETA-CELLOBIOSIDASE;	DICTYOSTELIUM PURPUREUM	X-RAY DIFFRACTION	A	49	bend	0	A	70	loops or irregular	0	2	0.31337	-66.7508	-141.185	-96.0591	-91.7669	-57.7993	102.027	103.264	14.8105	6.38566	2.01763	.-LHSpiral	F0ZJZ1	NA
2W1Z	TRANSFERASE	ROP2;	TOXOPLASMA GONDII	X-RAY DIFFRACTION	A	485	alpha helix	11	A	506	loops or irregular	14	1	0.2405	-43.3289	-90.5719	-83.5841	176.837	-166.169	104.139	102.482	11.5057	6.05687	2.01763	.-LHHook
2G81	HYDROLASE/HYDROLASE INHIBITOR	CATIONIC TRYPSIN;	BOS TAURUS	X-RAY DIFFRACTION	I	22	extended strand, participates in beta ladder	13	I	68	loops or irregular	56	1	0.169	-173.338	-141.947	-79.7044	-77.4387	-66.6791	102.661	102.938	10.6904	5.94298	2.01766	.-LHSpiral	Q9S9H8	NA
4C7A	SIGNALING PROTEIN	SMOOTHENED;	DANIO RERIO	X-RAY DIFFRACTION	A	42	loops or irregular	35	A	157	loops or irregular	87	2	0.28406	-78.3776	-105.411	-94.2578	-150.609	38.9458	105.416	101.923	22.6573	6.5829	2.01768	.+/-LHSpiral	Q90X26	NA
3WH9	HYDROLASE	ENDO-BETA-1,4-MANNANASE;	ASPERGILLUS NIGER	X-RAY DIFFRACTION	A	265	alpha helix	0	A	272	extended strand, participates in beta ladder	0	1	0.19	-80.5786	130.624	86.7664	35.5746	-94.6212	109.358	106.682	27.6763	5.75638	2.01769	.-RHSpiral	A2QKT4	Secreted
1OGQ	INHIBITOR	POLYGALACTURONASE INHIBITING PROTEIN;	PHASEOLUS VULGARIS	X-RAY DIFFRACTION	A	305	extended strand, participates in beta ladder	24	A	312	loops or irregular	46	1.7	0.24	54.2475	89.0718	94.7069	-62.4398	-63.5595	105.913	104.927	7.85652	4.94952	2.01769	.-/+RHHook	P58822	Secreted
4KM6	MEMBRANE PROTEIN	FOLATE RECEPTOR ALPHA;	HOMO SAPIENS	X-RAY DIFFRACTION	A	89	hydrogen bonded turn	18	A	175	loops or irregular	63	1	0.2	-75.5704	-72.8431	-78.8961	-74.1735	-74.3443	103.443	105.935	9.11073	5.73585	2.0177	.-LHSpiral	P15328	Secreted
1EZG	ANTIFREEZE PROTEIN	THERMAL HYSTERESIS PROTEIN ISOFORM YL-1;	TENEBRIO MOLITOR	X-RAY DIFFRACTION	A	3	loops or irregular	24	A	12	loops or irregular	0	1.4	NOT GIVEN	-73.0373	-74.5098	106.485	81.418	-175.965	103.858	102.987	12.3547	5.19779	2.01771	.-RHHook	O16119	Secreted
1FLR	IMMUNOGLOBULIN	4-4-20 (IG*G2A=KAPPA=) FAB FRAGMENT;	MUS MUSCULUS	X-RAY DIFFRACTION	H	22	extended strand, participates in beta ladder	0	H	98	extended strand, participates in beta ladder	0	1.85	NULL	167.637	-170.712	-84.5493	-168.253	-177.241	98.3716	98.2705	5.09975	6.37646	2.01772	.+/-LHSpiral	P01865	Membrane
4ZQY	TOXIN	RINGHALEXIN;	HEMACHATUS HAEMACHATUS	X-RAY DIFFRACTION	A	58	extended strand, participates in beta ladder	37	A	63	loops or irregular	29	2	0.268	58.5936	87.2491	91.6681	92.9055	61.8117	110.773	101.957	11.216	6.32967	2.01773	.+RHSpiral	C0HJT5	Secreted
2HLR	TRANSFERASE	BONE MORPHOGENETIC PROTEIN RECEPTOR TYPE-2;	OVIS ARIES	X-RAY DIFFRACTION	A	60	loops or irregular	8	A	84	extended strand, participates in beta ladder	38	1.2	0.229	-53.3498	-70.562	-86.4453	-58.8798	-54.0115	103.371	103.757	3.6995	5.64719	2.01774	.-LHSpiral	Q91WY9	NA
3JR8	HYDROLASE	PHOSPHOLIPASE A2 BOTHROPSTOXIN-2;	BOTHROPS JARARACUSSU	X-RAY DIFFRACTION	A	29	hydrogen bonded turn	21	A	45	alpha helix	20	2	0.249	-60.1044	-70.6361	96.7821	129.987	-66.836	104.435	104.669	12.7633	5.46079	2.01774	.-RHHook	P45881	Secreted
1NPM	SERINE PROTEINASE	NEUROPSIN;	MUS MUSCULUS	X-RAY DIFFRACTION	A	168	alpha helix	0	A	182	extended strand, participates in beta ladder	0	2.1	0.227	-173.712	54.2452	71.6153	87.1977	-74.1896	104.419	102.966	9.77908	5.56992	2.01774	.-RHSpiral	Q61955	Secreted
4ZG1	PROTEIN BINDING	NB17;	LAMA GLAMA	X-RAY DIFFRACTION	A	22	extended strand, participates in beta ladder	1	A	95	extended strand, participates in beta ladder	0	1	0.235	171.75	102.877	75.2596	158.642	65.1855	103.49	98.1162	12.8819	6.16778	2.01776	.+RHSpiral
4GV5	TOXIN	CROTAMINE ILE-19;	CROTALUS DURISSUS RURUIMA	X-RAY DIFFRACTION	A	18	loops or irregular	0	A	37	extended strand, participates in beta ladder	0	1	0.225	-63.7433	-176.046	85.3178	-168.39	-66.0662	103.572	101.93	3.51393	6.26317	2.01778	.-RHStaple	P63327	Secreted
4BFE	IMMUNE SYSTEM	CELL SURFACE GLYCOPROTEIN CD200 RECEPTOR 4;	MUS MUSCULUS	X-RAY DIFFRACTION	A	140	extended strand, participates in beta ladder	0	A	189	extended strand, participates in beta ladder	0	2	NOT GIVEN	-161.671	173.031	-86.1828	-157.391	176.209	99.3712	109.551	8.75325	6.57649	2.01783	.-/+LHHook	Q6XJV4	Membrane
1P9G	ANTIFUNGAL PROTEIN	EAFP 2;	EUCOMMIA ULMOIDES	X-RAY DIFFRACTION	A	35	extended strand, participates in beta ladder	16	A	39	hydrogen bonded turn	55	0.84	NOT GIVEN	-167.434	-121.039	-101.212	-59.6413	-54.3912	104.729	104.03	15.4758	6.03626	2.01783	.-LHSpiral	P83597	NA
2FHT	CHEMOKINE	VIRAL MACROPHAGE INFLAMMATORY PROTEIN-II;	NOT GIVEN	X-RAY DIFFRACTION	A	11	loops or irregular	52	A	35	bend	15	1.7	0.331	-68.0552	-59.8241	-84.5913	-70.4906	-68.8478	103.575	104.507	4.30012	5.67148	2.01786	.-LHSpiral	Q98157	Secreted
3GBO	HYDROLASE	ZINC METALLOPROTEINASE BMOOMPALFA-I;	BOTHROPS MOOJENI	X-RAY DIFFRACTION	A	115	hydrogen bonded turn	32	A	195	hydrogen bonded turn	37	1	0.218	-62.4118	-62.2077	-85.6373	-73.1161	90.7019	104.801	107.766	11.8299	5.72599	2.01789	.+/-LHSpiral	P85314	Secreted
1XG6	HYDROLASE INHIBITOR	CHYMOTRYPSIN INHIBITOR 3;	PSOPHOCARPUS TETRAGONOLOBUS	X-RAY DIFFRACTION	A	44	bend	17	A	88	hydrogen bonded turn	33	2.15	0.236	58.7438	122.913	87.6722	150.921	85.24	103.1	100.236	20.8773	6.59062	2.01791	.+RHSpiral	P10822	NA
1KLO	GLYCOPROTEIN	LAMININ;	MUS MUSCULUS	X-RAY DIFFRACTION	A	157	extended strand, participates in beta ladder	22	A	170	loops or irregular	6	2.1	NULL	-63.4426	-66.569	-78.2899	-131.633	-55.3661	100.984	105.307	10.5135	5.81203	2.01791	.-LHSpiral	P02468	Secreted
1PL3	OXIDOREDUCTASE	CELLOBIOSE DEHYDROGENASE;	PHANEROCHAETE CHRYSOSPORIUM	X-RAY DIFFRACTION	A	121	extended strand, participates in beta ladder	0	A	124	loops or irregular	0	1.9	0.198	-153.658	-60.6703	-78.5715	-167.331	-67.0525	105.668	102.42	10.475	5.58886	2.01793	.-LHSpiral	Q01738	Secreted
1FL2	OXIDOREDUCTASE	ALKYL HYDROPEROXIDE REDUCTASE SUBUNIT F;	ESCHERICHIA COLI	X-RAY DIFFRACTION	A	345	loops or irregular	22	A	348	alpha helix	43	1.9	0.217	-178.074	-144.615	68.6146	79.949	-50.5664	104.202	107.305	12.6185	5.26597	2.01795	.-RHHook	P35340	NA
1VIP	HYDROLASE	PHOSPHOLIPASE A2;	DABOIA RUSSELLI RUSSELLI	X-RAY DIFFRACTION	A	29	extended strand, participates in beta ladder	3	A	45	alpha helix	9	2.2	0.237	-61.2706	-53.7565	92.4442	153.132	-69.5639	110.149	106.895	7.6525	5.2167	2.01796	.-RHHook	P81458	Secreted
3ZY2	TRANSFERASE	PUTATIVE GDP-FUCOSE PROTEIN O-FUCOSYLTRANSFERASE 1;	CAENORHABDITIS ELEGANS	X-RAY DIFFRACTION	A	266	alpha helix	19	A	353	hydrogen bonded turn	0	1	0.23725	73.3949	-90.2896	-96.0727	152.609	177.769	104.407	103.289	13.5169	5.89311	2.01797	.+LHHook	Q18014	Endoplasmic reticulum
1AD0	IMMUNOGLOBULIN	ANTIBODY A5B7 (LIGHT CHAIN);	HOMO SAPIENS	X-RAY DIFFRACTION	A	133	extended strand, participates in beta ladder	0	A	193	extended strand, participates in beta ladder	0	2.5	0.262	-171.549	166.223	-86.0198	-175.288	176.213	104.693	104.165	4.27097	6.42494	2.01798	.-/+LHHook
1DYS	CELLULASE	ENDOGLUCANASE;	HUMICOLA INSOLENS	X-RAY DIFFRACTION	A	283	bend	14	A	319	loops or irregular	37	1.6	0.24	-174.126	169.828	89.0148	62.2397	37.3349	103.252	106.651	8.62315	5.9281	2.01799	.+/-RHSpiral	Q7SIG5	NA
4H9K	HYDROLASE	HOG CHOLERA VIRUS;	CLASSICAL SWINE FEVER VIRUS	X-RAY DIFFRACTION	A	112	loops or irregular	21	A	134	extended strand, participates in beta ladder	3	1	0.216	178.677	102.077	107.142	63.1929	-179.223	105.784	105.825	13.7596	6.15243	2.01801	.+/-RHSpiral	Q68871	Virion
1PYT	TERNARY COMPLEX (ZYMOGEN)	PROCARBOXYPEPTIDASE A;	BOS TAURUS	X-RAY DIFFRACTION	D	701	loops or irregular	98	D	822	residue in isolated beta-bridge	4	2.35	0.283	-149.675	-84.4153	177.753	-68.8518	-62.1665	103.14	103.803	41.2439	5.40067	2.01804	.-RHStaple	Q7M3E1	Secreted
1NT4	HYDROLASE	GLUCOSE-1-PHOSPHATASE;	ESCHERICHIA COLI	X-RAY DIFFRACTION	A	79	loops or irregular	29	A	110	bend	32	2.4	0.284	-120.807	153.866	93.8136	-136.977	-59.1789	107.063	103.073	30.0381	6.21714	2.01806	.-RHHook	P19926	Periplasm
4C2L	HYDROLASE	ENDO-XYLOGALACTURONAN HYDROLASE A;	ASPERGILLUS TUBINGENSIS	X-RAY DIFFRACTION	A	85	loops or irregular	5	A	88	extended strand, participates in beta ladder	0	1	0.18927	175.852	89.6306	-102.862	-82.5578	79.3297	101.284	106.047	16.3539	5.19869	2.01807	.+LHHook	Q9UUZ2	Secreted
3UMT	IMMUNE SYSTEM	SCFV HEAVY CHAIN AND LIGHT CHAIN;	MUS MUSCULUS	X-RAY DIFFRACTION	A	160	extended strand, participates in beta ladder	0	A	225	extended strand, participates in beta ladder	0	1	0.223	-81.5762	-164.658	-82.9049	-130.443	58.2175	101.023	107.202	15.9149	6.60125	2.01808	.+/-LHSpiral
3UBU	TOXIN	AGGLUCETIN SUBUNIT ALPHA-1;	DEINAGKISTRODON ACUTUS	X-RAY DIFFRACTION	A	102	extended strand, participates in beta ladder	0	A	119	hydrogen bonded turn	22	1	0.222	-70.7456	89.2957	91.8415	-75.8792	-70.1587	106.967	107.839	10.6228	5.07384	2.01809	.-RHHook	Q8JIV9	Secreted
1CEW	PROTEINASE INHIBITOR(CYSTEINE)	CYSTATIN;	GALLUS GALLUS	X-RAY DIFFRACTION	I	71	extended strand, participates in beta ladder	0	I	81	alpha helix	22	2	NULL	-60.9441	-65.7555	-89.8	-90.9414	174.835	108.444	108.476	7.37749	6.15958	2.0181	.+/-LHSpiral	P01038	Secreted
3T5O	IMMUNE SYSTEM	COMPLEMENT COMPONENT C6;	HOMO SAPIENS	X-RAY DIFFRACTION	A	3	3-helix (3/10 helix)	26	A	44	loops or irregular	9	2	0.276	-73.3455	-60.7891	-97.4749	-78.2959	-45.9225	123.776	83.0213	9.87803	5.71746	2.0181	.-LHSpiral	P13671	Secreted
1B80	OXIDOREDUCTASE	PROTEIN (RECOMBINANT LIGNIN PEROXIDASE H8);	PHANEROCHAETE CHRYSOSPORIUM	X-RAY DIFFRACTION	A	249	alpha helix	34	A	317	loops or irregular	6	1.73	0.208	-70.0723	-61.3024	100.917	59.7308	173.582	105.953	106.45	6.53415	4.65768	2.01812	.+/-RHHook	P06181	NA
4CP0	CELL ADHESION	EPITHELIAL ADHESIN 9;	CANDIDA GLABRATA	X-RAY DIFFRACTION	A	212	hydrogen bonded turn	1	A	293	loops or irregular	52	2	0.19381	-68.3996	103.05	105.598	-66.978	-39.8948	105.661	103.349	18.5799	5.38692	2.01813	.-RHHook	B4UMX2	NA
4N8P	IMMUNE SYSTEM	UNCHARACTERIZED PROTEIN;	ORNITHORHYNCHUS ANATINUS	X-RAY DIFFRACTION	A	59	extended strand, participates in beta ladder	0	A	131	extended strand, participates in beta ladder	10	2	0.212	-61.1946	-142.632	143.535	144.801	171.62	88.0291	90.047	34.1629	6.4197	2.01813	.+/-RHHook	F6ZMI5	NA
3S0A	TRANSPORT PROTEIN	OBP14;	APIS MELLIFERA	X-RAY DIFFRACTION	A	88	alpha helix	0	A	106	alpha helix	12	1	0.178	-59.0245	-54.9009	-84.9874	-93.5585	-168.54	105.188	103.475	8.66258	5.80704	2.01813	.-LHSpiral	Q1W640	NA
4HG9	HYDROLASE	BASIC PHOSPHOLIPASE A2 B;	GLOYDIUS HALYS	X-RAY DIFFRACTION	A	50	alpha helix	20	A	133	loops or irregular	141	1	0.193	-64.2355	-71.9074	-84.1429	-69.9285	-68.774	102.059	104.739	4.47002	5.75468	2.01813	.-LHSpiral	O42187	Secreted
2WII	IMMUNE SYSTEM	COMPLEMENT C3 BETA CHAIN;	HOMO SAPIENS	X-RAY DIFFRACTION	C	160	extended strand, participates in beta ladder	13	C	187	extended strand, participates in beta ladder	18	2	0.2518	-71.1624	-51.1652	-95.8486	-68.5448	-69.8496	113.888	93.6533	6.90028	5.66622	2.01813	.-LHSpiral	P08603	Secreted
1AGQ	GROWTH FACTOR	GLIAL CELL-DERIVED NEUROTROPHIC FACTOR;	RATTUS NORVEGICUS	X-RAY DIFFRACTION	A	42	bend	16	A	103	extended strand, participates in beta ladder	3	1.9	0.235	169.079	53.5789	75.7795	65.5614	178.743	104.318	105.566	4.33631	5.36083	2.01814	.+RHSpiral	Q07731	Secreted
2F3C	HYDROLASE/HYDROLASE INHIBITOR	CATIONIC TRYPSIN;	BOS TAURUS	X-RAY DIFFRACTION	I	16	extended strand, participates in beta ladder	7	I	48	loops or irregular	10	2.5	0.252	-179.736	53.5093	107.944	-49.1797	-64.7393	103.818	105.111	8.46721	4.71608	2.01816	.-RHHook	Q95P16	NA
3GRW	TRANSFERASE/IMMUNE SYSTEM	FIBROBLAST GROWTH FACTOR RECEPTOR 3;	HOMO SAPIENS	X-RAY DIFFRACTION	A	176	loops or irregular	0	A	228	extended strand, participates in beta ladder	0	2	0.228	-63.1604	-170.483	-93.3049	-148.177	60.4497	102.702	105.716	8.24819	6.78351	2.01816	.+/-LHSpiral
5EN2	VIRAL PROTEIN/IMMUNE SYSTEM	GD01 HEAVY CHAIN;	MUS MUSCULUS	X-RAY DIFFRACTION	C	135	3-helix (3/10 helix)	4	C	164	extended strand, participates in beta ladder	0	1	NOT GIVEN	-56.8568	-58.155	-90.242	-170.792	80.3604	103.855	100.882	7.47378	5.6891	2.01817	.+/-LHSpiral	P26313	Cytoplasm
1MHC	HISTOCOMPATIBILITY ANTIGEN/PEPTIDE	MHC CLASS I ANTIGEN H2-M3;	MUS MUSCULUS	X-RAY DIFFRACTION	A	101	extended strand, participates in beta ladder	0	A	164	alpha helix	0	2.1	NULL	67.0343	-108.542	-100.211	-93.2081	-152.326	102.061	105.308	25.1436	6.46433	2.01818	.+/-LHSpiral	Q31093	NA
2YD1	HYDROLASE	TYROSINE-PROTEIN PHOSPHATASE LAR;	DROSOPHILA MELANOGASTER	X-RAY DIFFRACTION	A	57	extended strand, participates in beta ladder	0	A	111	extended strand, participates in beta ladder	0	1	0.2233	-167.142	-179.406	-81.0885	-178.273	172.217	97.1452	109.082	4.6143	6.39853	2.0182	.+/-LHSpiral	P16621	Membrane
1LO6	HYDROLASE	KALLIKREIN 6;	HOMO SAPIENS	X-RAY DIFFRACTION	A	168	alpha helix	2	A	182	extended strand, participates in beta ladder	1	1.56	0.223	-167.256	56.9305	75.0563	94.9613	-88.955	104.116	103.415	17.7059	5.76297	2.01823	.-RHSpiral	Q92876	Secreted
3HDB	HYDROLASE	AAHIV;	AGKISTRODON ACUTUS	X-RAY DIFFRACTION	A	491	extended strand, participates in beta ladder	4	A	503	loops or irregular	10	2	0.249	54.1806	88.287	96.9587	81.3195	-167.985	103.596	104.623	11.9788	6.24395	2.01823	.+/-RHSpiral
1C5D	IMMUNE SYSTEM	MONOCLONAL ANTIBODY AGAINST THE MAIN IMMUNOGENIC	RATTUS NORVEGICUS	X-RAY DIFFRACTION	L	133	extended strand, participates in beta ladder	0	L	193	loops or irregular	0	2.4	0.304	-166.228	173.637	-111.239	153.427	-165.311	103.676	105.817	16.7103	6.42963	2.01824	.-LHStaple	P01835	NA
1F2X	IMMUNE SYSTEM	ANTIBODY HEAVY CHAIN;	CAMELUS DROMEDARIUS	X-RAY DIFFRACTION	K	822	extended strand, participates in beta ladder	0	K	894	extended strand, participates in beta ladder	1	2.1	0.27	176.092	169.569	-80.7401	-178.999	176.195	101.28	97.5848	3.05331	6.16554	2.01825	.+LHHook
1GAI	HYDROLASE	GLUCOAMYLASE-471;	ASPERGILLUS AWAMORI	X-RAY DIFFRACTION	A	222	alpha helix	3	A	449	loops or irregular	68	1.7	0.167	-157.134	-79.7876	-84.6902	-34.7782	-53.8617	104.318	105.635	13.0152	5.4654	2.01826	.-LHSpiral	P69327	NA
1NQ6	HYDROLASE	XYS1;	STREPTOMYCES HALSTEDII	X-RAY DIFFRACTION	A	256	alpha helix	0	A	262	extended strand, participates in beta ladder	1	1.78	0.176	-177.889	65.2067	-98.0683	-112.918	-177.332	107.323	107.688	12.4874	5.34059	2.01827	.-LHHook	Q59922	NA
1IEJ	METAL BINDING PROTEIN	OVOTRANSFERRIN;	GALLUS GALLUS	X-RAY DIFFRACTION	A	115	extended strand, participates in beta ladder	0	A	197	alpha helix	0	1.65	0.242	-58.3247	-90.3749	-71.7266	-88.8237	168.52	107.574	100.892	13.0295	5.9784	2.01827	.+/-LHSpiral	P02789	Secreted
1HG8	HYDROLASE	ENDOPOLYGALACTURONASE;	FUSARIUM MONILIFORME	X-RAY DIFFRACTION	A	214	bend	0	A	230	extended strand, participates in beta ladder	1	1.73	0.203	178.418	-175.776	-62.3514	-91.7391	-51.797	104.124	104.191	11.781	5.79439	2.01828	.+/-LHSpiral	Q07181	Secreted
1LR5	PROTEIN BINDING	AUXIN BINDING PROTEIN 1;	ZEA MAYS	X-RAY DIFFRACTION	A	2	loops or irregular	30	A	155	alpha helix	9	1.9	0.241	170.058	60.5479	98.0752	-55.034	-66.8721	105.738	101.276	5.9052	4.51879	2.01828	.-/+RHHook	P13689	Endoplasmic reticulum
1HJ8	HYDROLASE	TRYPSIN I;	SALMO SALAR	X-RAY DIFFRACTION	A	136	extended strand, participates in beta ladder	2	A	201	extended strand, participates in beta ladder	3	1	NOT GIVEN	-53.5649	-115.591	101.263	-88.735	-45.8262	106.031	106.873	19.859	4.37756	2.01828	.-RHStaple	P35031	Secreted
1DDJ	BLOOD CLOTTING	PLASMINOGEN;	HOMO SAPIENS	X-RAY DIFFRACTION	A	710	alpha helix	0	A	726	extended strand, participates in beta ladder	0	2	0.267	-169.702	178.272	-87.4195	-167.996	-53.1053	102.037	104.787	4.77492	6.58438	2.0183	.-LHHook	P00747	Secreted
5EPM	TOXIN/IMMUNE SYSTEM	ANTIBODY FAB FRAGMENT HEAVY CHAIN;	MUS MUSCULUS	X-RAY DIFFRACTION	D	9	loops or irregular	6	D	22	extended strand, participates in beta ladder	0	1	0.219	51.3792	85.9793	95.9083	65.0749	-169.188	104.916	103.125	9.18521	5.94685	2.01833	.+/-RHSpiral	P84507	Secreted
3ETO	SIGNALING PROTEIN	NEUROGENIC LOCUS NOTCH HOMOLOG PROTEIN 1;	HOMO SAPIENS	X-RAY DIFFRACTION	A	1497	3-helix (3/10 helix)	1	A	1510	3-helix (3/10 helix)	0	2	0.252	-70.536	-66.3142	-90.5128	-70.8661	-71.9041	99.8432	104.531	6.28074	5.72584	2.01835	.-LHSpiral	P46531	Membrane
4ZBQ	TRANSPORT PROTEIN	SERUM ALBUMIN;	EQUUS CABALLUS	X-RAY DIFFRACTION	A	244	alpha helix	11	A	252	alpha helix	0	1	0.199	-100.685	85.1449	-88.3205	-171.26	169.488	105.711	104.989	19.9224	5.23709	2.01836	.-/+LHHook	P35747	Secreted
4QNN	HYDROLASE	PHOSPHOLIPASE A 1 FROM HORNET(VESPA BASALIS) VENOM;	VESPA BASALIS	X-RAY DIFFRACTION	A	4	loops or irregular	1	A	87	hydrogen bonded turn	1	2	0.279	156.787	164.064	-94.7713	-3.75043	-67.2507	107.347	107.872	19.0477	4.82491	2.01836	.-/+LHHook
1BHE	GLYCOSIDASE	POLYGALACTURONASE;	ERWINIA CAROTOVORA	X-RAY DIFFRACTION	A	89	bend	3	A	99	residue in isolated beta-bridge	19	1.9	0.239	-168.006	52.5055	105.296	-87.2708	-50.5943	106.233	105.313	12.8484	4.96687	2.01838	.-RHHook	P26509	Secreted
5EW6	SUGAR BINDING PROTEIN	C-TYPE MANNOSE RECEPTOR 2;	HOMO SAPIENS	X-RAY DIFFRACTION	A	201	loops or irregular	37	A	228	loops or irregular	6	2	0.237	-57.8322	-116.746	-88.2729	-155.268	-71.5557	104.73	103.027	15.2016	6.53855	2.01839	.-LHSpiral	Q9UBG0	Membrane
1SKZ	SERINE PROTEASE INHIBITOR	ANTISTASIN;	HAEMENTERIA OFFICINALIS	X-RAY DIFFRACTION	A	67	bend	21	A	80	bend	28	1.9	NULL	-75.2955	-27.9392	-86.354	-92.1913	-66.0396	106.625	102.502	14.4082	5.46161	2.01842	.-LHSpiral	P15358	Secreted
4ZEL	OXIDOREDUCTASE	DOPAMINE BETA-HYDROXYLASE;	HOMO SAPIENS	X-RAY DIFFRACTION	A	232	extended strand, participates in beta ladder	10	A	283	bend	40	2	0.27	-65.8675	46.2859	111.763	-72.2976	-65.8461	110.446	104.907	11.469	4.96962	2.01844	.-RHHook	P09172	Secreted
3L4R	ALLERGEN, LIPID BINDING PROTEIN	MINOR ALLERGEN CAN F 2;	CANIS FAMILIARIS	X-RAY DIFFRACTION	A	64	extended strand, participates in beta ladder	54	A	157	loops or irregular	77	1	0.168	-63.8948	-145.162	-85.8919	-90.5429	-64.3061	105.156	103.311	12.0457	6.32888	2.01847	.-LHSpiral	O18874	Secreted
4U7M	SIGNALING PROTEIN	LEUCINE-RICH REPEATS AND IMMUNOGLOBULIN-LIKE DOMAINS	HOMO SAPIENS	X-RAY DIFFRACTION	A	620	loops or irregular	0	A	672	extended strand, participates in beta ladder	0	2	0.253	-175.716	175.285	-55.8925	174.879	171.51	120.308	127.789	10.5664	7.03315	2.01847	.+/-LHStaple	Q96JA1	Membrane
5C5C	SIGNALING PROTEIN	METABOTROPIC GLUTAMATE RECEPTOR 7;	HOMO SAPIENS	X-RAY DIFFRACTION	A	374	loops or irregular	13	A	390	loops or irregular	19	1	0.248	60.1515	81.8708	101.741	-55.6816	-50.5757	102.768	105.276	8.73244	5.10493	2.01849	.-/+RHHook	Q14831	Membrane
1WQJ	PROTEIN BINDING/HORMONE/GROWTH FACTOR	INSULIN-LIKE GROWTH FACTOR BINDING PROTEIN 4;	HOMO SAPIENS	X-RAY DIFFRACTION	B	23	loops or irregular	33	B	38	extended strand, participates in beta ladder	46	1.6	0.255	-52.4167	-46.3966	-70.3053	-34.9839	-60.9362	107.617	105.15	8.46583	4.73616	2.01849	.-LHSpiral	P22692	Secreted
1HPL	HYDROLASE(CARBOXYLIC ESTERASE)	LIPASE;	EQUUS CABALLU	X-RAY DIFFRACTION	A	433	extended strand, participates in beta ladder	47	A	449	loops or irregular	99	2.3	NULL	-64.3734	76.8	67.8804	174.759	64.6096	108.201	109.02	6.49778	5.82347	2.0185	.+/-RHSpiral	P29183	Secreted
1R0R	HYDROLASE	SUBTILISIN CARLSBERG;	BACILLUS LICHENIFORMIS	X-RAY DIFFRACTION	I	16	extended strand, participates in beta ladder	2	I	35	alpha helix	3	1.1	0.184	-66.0098	-63.9955	-77.7145	-93.1372	178.839	104.954	104.552	7.71646	5.82209	2.01851	.+/-LHSpiral	P68390	Secreted
2H62	HORMONE/GROWTH FACTOR	BONE MORPHOGENETIC PROTEIN 2;	HOMO SAPIENS	X-RAY DIFFRACTION	C	102	extended strand, participates in beta ladder	16	C	107	3-helix (3/10 helix)	12	1.85	0.225	54.1209	87.823	91.6965	89.8605	64.6943	100.133	102.264	11.2652	6.16813	2.01852	.+RHSpiral	P36894	Membrane
1ZV5	HYDROLASE/IMMUNE SYSTEM	LYSOZYME C;	GALLUS GALLUS	X-RAY DIFFRACTION	A	22	extended strand, participates in beta ladder	0	A	96	extended strand, participates in beta ladder	0	2	0.239	178.688	164.603	-84.5371	178.104	178.606	101.94	101.091	3.41774	6.19903	2.01852	.+LHStaple
3BEV	IMMUNE SYSTEM	MAJOR HISTOCOMPATIBILITY COMPLEX CLASS I	GALLUS GALLUS	X-RAY DIFFRACTION	A	199	extended strand, participates in beta ladder	0	A	255	extended strand, participates in beta ladder	0	2.1	0.286	178.264	177.636	-73.9609	-178.626	176.438	102.204	104.069	3.09962	6.28254	2.01852	.+LHHook	Q95601	NA
3S97	CELL ADHESION	RECEPTOR-TYPE TYROSINE-PROTEIN PHOSPHATASE ZETA;	HOMO SAPIENS	X-RAY DIFFRACTION	C	263	extended strand, participates in beta ladder	0	C	310	extended strand, participates in beta ladder	0	2	0.255	-158.889	-161.202	-97.8342	-170.109	174.781	93.4659	98.5559	11.3955	6.44485	2.01853	.+/-LHSpiral	Q12860	Membrane
1RGX	HORMONE/GROWTH FACTOR	RESISTIN;	MUS MUSCULUS	X-RAY DIFFRACTION	A	58	extended strand, participates in beta ladder	0	A	75	extended strand, participates in beta ladder	0	1.79	0.245	-50.1758	-72.229	-91.9993	-86.7113	-74.1297	101.516	105.855	10.3747	5.96768	2.01854	.-LHSpiral	Q99P87	Secreted
3DWB	HYDROLASE	ENDOTHELIN-CONVERTING ENZYME 1;	HOMO SAPIENS	X-RAY DIFFRACTION	A	130	alpha helix	0	A	715	loops or irregular	4	2	0.345	-67.3043	-64.5297	-87.6921	-26.021	-70.3486	105.202	105.372	9.22504	5.24067	2.01854	.-LHSpiral	P42892	Membrane
2ILN	HYDROLASE/HYDROLASE INHIBITOR	CATIONIC TRYPSIN;	BOS TAURUS	X-RAY DIFFRACTION	I	31	loops or irregular	53	I	38	extended strand, participates in beta ladder	20	2	0.287	166.634	85.8114	-156.593	-121.804	-173.283	103.867	100.866	40.429	6.4376	2.01854	.-/+LHHook	P80321	NA
5FA2	IMMUNE SYSTEM	GP120;	HOMO SAPIENS	X-RAY DIFFRACTION	A	218	extended strand, participates in beta ladder	1	A	247	residue in isolated beta-bridge	26	2	0.232	-53.7496	-90.0602	102.913	-98.3748	-54.2852	103.878	104.538	16.5176	3.95751	2.01856	.-RHStaple
4K5Y	MEMBRANE PROTEIN, RECEPTOR	CORTICOTROPIN-RELEASING FACTOR RECEPTOR 1, T4-LYSOZYME	HOMO SAPIENS, ENTEROBACTERIA PHAGE T4, HOM	X-RAY DIFFRACTION	A	188	alpha helix	0	A	258	3-helix (3/10 helix)	0	2	0.265	-163.43	-137.276	104.022	-138.227	-55.7973	105.223	94.1013	22.4431	5.40109	2.01856	.-RHStaple	P34998	Membrane
1IXX	COAGULATION FACTOR BINDING	COAGULATION FACTORS IX/X-BINDING PROTEIN;	TRIMERESURUS FLAVOVIRIDIS	X-RAY DIFFRACTION	A	79	loops or irregular	42	B	75	bend	14	2.5	0.221	-63.756	115.855	103.246	-37.8649	-73.1521	103.916	104.194	18.5003	5.29823	2.01857	.-RHHook	P23806	Secreted
1CNV	SEED PROTEIN	CONCANAVALIN B;	CANAVALIA ENSIFORMIS	X-RAY DIFFRACTION	A	41	hydrogen bonded turn	84	A	93	loops or irregular	32	1.65	NULL	-55.8038	-50.7875	104.461	88.6136	175.58	103.814	102.333	10.8434	5.15343	2.0186	.+/-RHHook	P49347	NA
3PLC	TOXIN	BETA-CARDIOTOXIN OH-27;	OPHIOPHAGUS HANNAH	X-RAY DIFFRACTION	A	15	loops or irregular	20	A	40	extended strand, participates in beta ladder	25	2	0.267	-45.4383	-71.6025	-60.1423	-117.132	-67.804	103.386	110.169	19.3343	5.69187	2.0186	.-LHSpiral	Q69CK0	Secreted
1HUL	CYTOKINE	INTERLEUKIN-5;	HOMO SAPIENS	X-RAY DIFFRACTION	A	44	bend	0	B	86	hydrogen bonded turn	0	2.4	0.369	-45.8417	-54.365	-83.8883	-57.4204	-82.1659	96.8264	110.376	9.49854	5.50181	2.01862	.-LHSpiral	P05113	Secreted
3G8K	IMMUNE SYSTEM	LECTIN-RELATED NK CELL RECEPTOR LY49L1;	MUS MUSCULUS	X-RAY DIFFRACTION	A	166	alpha helix	0	A	254	extended strand, participates in beta ladder	0	2	0.288	-87.7748	-53.9206	-74.295	-70.9638	-28.4618	105.058	102.087	20.1342	5.42649	2.01862	.-LHSpiral	Q9JIQ2	NA
2PY0	CELL ADHESION	FIMBRIAL PROTEIN;	PSEUDOMONAS AERUGINOSA	X-RAY DIFFRACTION	A	129	extended strand, participates in beta ladder	20	A	142	loops or irregular	19	1.35	0.197	-172.076	-85.4241	-92.5188	86.8162	-155.585	108.119	103.313	16.2437	4.98886	2.01867	.-LHHook	P02973	Other
2BW8	HYDROLASE	ENDOGLUCANASE;	RHODOTHERMUS MARINUS	X-RAY DIFFRACTION	A	6	loops or irregular	63	A	33	extended strand, participates in beta ladder	3	1.54	0.18	-59.638	-84.3546	107.605	-100.341	-57.6787	105.623	106.145	16.5586	4.12353	2.01868	.-RHStaple	O33897	NA
2Z62	IMMUNE SYSTEM	TOLL-LIKE RECEPTOR 4, VARIABLE LYMPHOCYTE	HOMO SAPIENS, EPTATRETUS BURGERI	X-RAY DIFFRACTION	A	264	loops or irregular	26	A	289	residue in isolated beta-bridge	6	1.7	0.208	-71.8626	175.831	-81.0019	-71.765	-62.5164	101.682	102.234	4.59117	5.53963	2.01868	.-LHHook	O00206	Membrane
5E5Y	ANTIMICROBIAL PROTEIN	SNAKIN-1;	SOLANUM TUBEROSUM	X-RAY DIFFRACTION	C	29	alpha helix	0	C	62	loops or irregular	1	1	0.226	-69.596	-131.053	-85.5963	-64.3079	-53.2782	99.7131	102.863	11.4491	5.86405	2.0187	.-LHSpiral
1T66	IMMUNE SYSTEM	IMMUNOGLOBULIN LIGHT CHAIN;	MUS MUSCULUS	X-RAY DIFFRACTION	H	145	extended strand, participates in beta ladder	0	H	200	extended strand, participates in beta ladder	0	2.3	0.253	-173.499	128.256	81.9171	164.866	39.1396	104.724	105.89	16.2825	6.65733	2.0187	.+/-RHSpiral	Q91Z05	NA
3ZHC	HYDROLASE	PHYTASE;	CITROBACTER BRAAKII	X-RAY DIFFRACTION	A	141	alpha helix	25	A	199	extended strand, participates in beta ladder	24	2	0.23726	-101.335	39.6324	107.64	103.781	-54.1109	106.248	101.949	29.755	5.99877	2.0187	.-RHSpiral	Q2VY22	NA
1XSO	OXIDOREDUCTASE (SUPEROXIDE ACCEPTOR)	COPPER,ZINC SUPEROXIDE DISMUTASE;	XENOPUS LAEVIS	SYNCHROTRON X-RAY DIFFRACTION	A	55	3-helix (3/10 helix)	13	A	144	extended strand, participates in beta ladder	7	NOT GIVEN	0.169	-58.2685	-54.183	-94.9502	-96.0728	58.6182	104.231	103.716	9.11279	5.90225	2.0187	.+/-LHSpiral	P15107	Cytoplasm
1P7O	HYDROLASE	PHOSPHOLIPASE A2;	MICROPECHIS IKAHEKA	X-RAY DIFFRACTION	A	29	bend	0	A	45	alpha helix	5	2.3	0.274	-65.4365	-49.4997	90.175	146.78	-65.1866	102.23	104.516	8.67979	4.77701	2.01871	.-RHHook	Q45Z29	Secreted
2X57	IMMUNE SYSTEM	VASOACTIVE INTESTINAL POLYPEPTIDE RECEPTOR 2;	HOMO SAPIENS	X-RAY DIFFRACTION	A	75	loops or irregular	11	A	109	alpha helix	0	2	0.23477	-75.3204	-107.487	-90.5209	-55.6524	-56.7012	104.017	103.095	12.8664	5.85255	2.01875	.-LHSpiral	P41587	Membrane
3BX4	TOXIN	AGGRETIN ALPHA CHAIN;	AGKISTRODON RHODOSTOMA	X-RAY DIFFRACTION	A	106	extended strand, participates in beta ladder	0	A	123	hydrogen bonded turn	12	1.7	0.236	-72.4747	85.8697	106.531	-75.034	-64.4975	104.994	106.348	13.2636	5.33951	2.01876	.-RHHook
5JVV	TRANSFERASE	BETA-1,3-GLUCOSYLTRANSFERASE;	PAECILOMYCES SP. J18	X-RAY DIFFRACTION	B	140	loops or irregular	0	B	231	bend	19	1	0.179	-67.0946	-83.5658	100.902	-162.031	75.5063	100.082	107.509	12.6153	4.974	2.01876	.+/-RHStaple
1C4Q	TOXIN	PROTEIN (SHIGA-LIKE TOXIN I SUBUNIT B);	ESCHERICHIA COLI	X-RAY DIFFRACTION	A	104	extended strand, participates in beta ladder	22	A	157	loops or irregular	52	1.52	0.194	173.741	58.0306	87.2692	60.0529	-165.141	104.962	106.904	5.09409	5.65667	2.01877	.+/-RHSpiral	P69179	Secreted
1NWP	ELECTRON TRANSPORT	AZURIN;	PSEUDOMONAS PUTIDA	X-RAY DIFFRACTION	A	3	loops or irregular	40	A	26	loops or irregular	8	1.6	0.248	-54.5394	-68.8098	-89.6807	-79.1794	-65.8253	102.846	102.069	5.57088	5.84912	2.01879	.-LHSpiral	P34097	Periplasm
4IRP	TRANSFERASE	BETA-1,4-GALACTOSYLTRANSFERASE 7;	HOMO SAPIENS	X-RAY DIFFRACTION	A	316	loops or irregular	17	A	324	3-helix (3/10 helix)	0	2	0.275	164.54	-172.951	-92.7703	-148.957	67.0857	98.3801	97.1454	10.8003	6.49399	2.01881	.+LHSpiral	Q9UBV7	Membrane
5LPE	HYDROLASE	KALLIKREIN-10;	HOMO SAPIENS	X-RAY DIFFRACTION	A	22	loops or irregular	23	A	157	extended strand, participates in beta ladder	18	2	0.278	-110.371	16.2709	68.7602	46.9491	-80.9887	108.798	106.674	32.2413	4.55736	2.01881	.-RHSpiral	O43240	Secreted
3CKI	HYDROLASE, HYDROLASE INHIBITOR	ADAM 17;	HOMO SAPIENS	X-RAY DIFFRACTION	B	3	extended strand, participates in beta ladder	3	B	95	hydrogen bonded turn	18	2.3	0.284	-41.2097	-74.8907	-83.6181	-30.3626	-65.5598	102.622	102.271	11.4478	5.23046	2.01884	.-LHSpiral	P35625	Secreted
1NR4	CYTOKINE	THYMUS AND ACTIVATION-REGULATED CHEMOKINE;	NOT GIVEN	X-RAY DIFFRACTION	A	10	extended strand, participates in beta ladder	17	A	34	bend	12	1.72	0.239	-67.2021	-58.1706	-78.4905	-72.6371	-63.4346	107.532	102.286	3.87858	5.54515	2.01884	.-LHSpiral	Q92583	Secreted
1ZLB	HYDROLASE	HYPOTENSIVE PHOSPHOLIPASE A2;	BOTHROPS JARARACUSSU	X-RAY DIFFRACTION	A	57	bend	25	A	81	alpha helix	20	0.97	NOT GIVEN	58.3561	-78.7307	-96.8619	-85.6609	-164.323	106.969	105.426	11.604	6.18117	2.01884	.+/-LHSpiral	Q8AXY1	Secreted
4L3W	HYDROLASE	LIPASE;	RHIZOPUS MICROSPORUS VAR. CHINENSIS	X-RAY DIFFRACTION	A	262	extended strand, participates in beta ladder	4	A	271	bend	0	2	0.237	-75.1448	87.5311	99.1885	78.6468	-79.8121	107.538	104.485	16.5131	6.18553	2.01885	.-RHSpiral	A3FM73	NA
1CZT	BLOOD CLOTTING	PROTEIN (COAGULATION FACTOR V);	HOMO SAPIENS	X-RAY DIFFRACTION	A	1	loops or irregular	24	A	156	extended strand, participates in beta ladder	23	1.87	0.242	-167.536	86.1586	-89.8682	-85.4732	60.8944	102.718	105.749	10.7716	4.95227	2.01886	.-/+LHHook	P12259	Secreted
1ONK	HYDROLASE/SUGER BINDING PROTEIN	BETA-GALACTOSIDE SPECIFIC LECTIN I A CHAIN;	VISCUM ALBUM	X-RAY DIFFRACTION	B	152	extended strand, participates in beta ladder	0	B	165	loops or irregular	42	2.1	NOT GIVEN	-82.6941	79.1073	97.6118	-79.234	-66.1297	106.695	105.199	13.5436	4.998	2.01887	.-RHHook	P81446	NA
1BUN	TOXIN	BETA2-BUNGAROTOXIN;	BUNGARUS MULTICINCTUS	X-RAY DIFFRACTION	B	32	extended strand, participates in beta ladder	9	B	53	alpha helix	0	2.45	0.281	-72.8426	-106.651	-86.6269	-94.5784	174.358	102.452	103.57	16.9192	6.21307	2.01889	.+/-LHSpiral	P00989	Secreted
4SGB	COMPLEX(SERINE PROTEINASE-INHIBITOR)	SERINE PROTEINASE B;	STREPTOMYCES GRISEUS	X-RAY DIFFRACTION	I	3	loops or irregular	30	I	40	residue in isolated beta-bridge	10	2	NULL	162.1	106.303	-84.0337	-66.222	-51.6898	104.976	104.08	13.8066	4.58441	2.0189	.-/+LHHook	P01080	NA
2DKV	HYDROLASE	CHITINASE;	ORYZA SATIVA	X-RAY DIFFRACTION	A	47	3-helix (3/10 helix)	54	A	74	loops or irregular	91	2	0.223	-59.609	-128.027	87.644	-112.841	-23.2367	103.83	103.655	29.6039	4.72354	2.0189	.-RHStaple	Q7DNA1	NA
1QCI	ANTIVIRAL PROTEIN	POKEWEED ANTIVIRAL PROTEIN;	PHYTOLACCA AMERICANA	X-RAY DIFFRACTION	A	34	extended strand, participates in beta ladder	1	A	259	loops or irregular	32	2	NULL	-58.4664	-61.7429	-100.988	179.843	72.3761	103.385	103.388	6.68109	5.82849	2.01892	.+/-LHHook	P10297	NA
1HSS	CEREAL INHIBITOR	0.19 ALPHA-AMYLASE INHIBITOR;	TRITICUM AESTIVUM	X-RAY DIFFRACTION	A	6	loops or irregular	28	A	52	hydrogen bonded turn	14	2.06	0.223	-63.6012	-90.4596	-87.8097	-49.1371	-64.0971	103.762	101.658	7.54945	5.64889	2.01892	.-LHSpiral	P01085	Secreted
3LW3	UNKNOWN FUNCTION	HP0420 HOMOLOGUE;	HELICOBACTER FELIS	X-RAY DIFFRACTION	A	46	extended strand, participates in beta ladder	5	B	15	loops or irregular	7	1	0.266	156.373	87.8958	-93.2056	-37.2574	-72.3512	108.569	108.804	16.6943	4.36372	2.01893	.-/+LHHook
1NSC	HYDROLASE(O-GLYCOSYL)	NEURAMINIDASE;	INFLUENZA B VIRUS	X-RAY DIFFRACTION	A	317	loops or irregular	13	A	336	hydrogen bonded turn	37	1.7	NULL	-161.248	134.116	-76.5058	-67.6697	-61.4555	101.56	99.0303	13.8285	4.60937	2.01893	.-LHHook	P27907	Membrane
5DSS	PLANT PROTEIN	MP-4;	MUCUNA PRURIENS	X-RAY DIFFRACTION	B	145	extended strand, participates in beta ladder	22	B	152	loops or irregular	55	2	0.284	-55.9931	-72.5884	68.5146	-156.327	21.0299	108.244	95.0394	20.2126	4.10617	2.01893	.+/-RHStaple
1UKZ	TRANSFERASE	URIDYLATE KINASE;	SACCHAROMYCES CEREVISIA	X-RAY DIFFRACTION	A	130	loops or irregular	18	A	185	loops or irregular	1	1.9	NULL	-155.345	55.4022	69.8815	175.484	81.7404	99.8645	105.207	14.9483	5.07508	2.01895	.+/-RHSpiral	P15700	Cytoplasm
3WFL	HYDROLASE	BETA-MANNANASE;	TALAROMYCES TRACHYSPERMUS	X-RAY DIFFRACTION	A	204	loops or irregular	1	A	207	loops or irregular	20	1	0.138	-165.84	-63.6711	-70.5496	170.714	-52.762	105.659	102.837	6.97306	5.30253	2.01896	.-LHHook
1ELT	SERINE PROTEINASE	ELASTASE;	SALMO SALAR	X-RAY DIFFRACTION	A	42	extended strand, participates in beta ladder	5	A	58	alpha helix	5	1.61	0.239	-76.7968	-152.072	-89.6498	-89.3375	-67.8967	101.862	103.599	13.9734	6.33114	2.01898	.-LHSpiral	Q7SIG3	Secreted
2JA4	IMMUNE SYSTEM	T-CELL SURFACE GLYCOPROTEIN CD5;	HOMO SAPIENS	X-RAY DIFFRACTION	A	342	loops or irregular	2	A	350	loops or irregular	1	2.21	0.248	157.372	60.1893	97.7605	123.719	-86.8562	101.267	109.46	24.5401	6.14256	2.01899	.+/-RHSpiral	P06127	Membrane
1O88	HYDROLASE	PECTATE LYASE C;	ERWINIA CHRYSANTHEMI	X-RAY DIFFRACTION	A	72	3-helix (3/10 helix)	55	A	155	loops or irregular	3	2.2	0.218	-58.8541	-48.3649	-85.0045	-106.756	-63.7646	102.654	102.996	10.4148	5.67474	2.019	.-LHSpiral	P11073	Secreted
1DTD	HYDROLASE/HYDROLASE INHIBITOR	CARBOXYPEPTIDASE A2;	HOMO SAPIENS	X-RAY DIFFRACTION	A	494	loops or irregular	34	A	517	hydrogen bonded turn	63	1.65	0.234	-70.8703	139.859	93.2455	-67.4709	-61.7989	105.951	102.535	11.0038	5.12952	2.01901	.-RHHook	P48052	Secreted
3T65	IMMUNE SYSTEM	S25-2 FAB (IGG1K) HEAVY CHAIN;	MUS MUSCULUS	X-RAY DIFFRACTION	B	138	extended strand, participates in beta ladder	0	B	193	extended strand, participates in beta ladder	0	1	0.211	-83.1518	-174.714	-89.1892	-139.82	71.2729	108.049	101.375	15.7263	6.67432	2.01902	.+/-LHSpiral
1HGU	HORMONE	HUMAN GROWTH HORMONE;	HOMO SAPIENS	X-RAY DIFFRACTION	A	53	hydrogen bonded turn	10	A	165	alpha helix	9	2.5	NULL	-70.1197	-6.35258	-91.3295	-38.8514	-74.6767	101.777	104.654	16.6521	4.84017	2.01903	.-LHSpiral	P01241	Secreted
1VYO	GLYCOPROTEIN	AVIDIN;	GALLUS GALLUS	X-RAY DIFFRACTION	A	4	loops or irregular	3	A	83	extended strand, participates in beta ladder	0	1.48	0.19001	-166.94	-84.0487	-77.9926	-46.5416	-163.786	103.614	104.09	10.9196	5.53192	2.01904	.-LHSpiral	P02701	Secreted
2ARP	HORMONE/GROWTH FACTOR	INHIBIN BETA A CHAIN;	HOMO SAPIENS	X-RAY DIFFRACTION	A	44	loops or irregular	36	A	115	extended strand, participates in beta ladder	64	2	0.254	-83.284	-53.9025	-99.7853	-66.3024	-70.6172	112.605	100.589	11.77	5.86019	2.01905	.-LHSpiral	P08476	Secreted
4C2O	HYDROLASE	ANGIOTENSIN-CONVERTING ENZYME;	HOMO SAPIENS	X-RAY DIFFRACTION	A	538	alpha helix	3	A	550	loops or irregular	1	1	0.21348	-68.4611	-87.1278	-96.6269	-165.595	172.026	103.652	100.927	9.97282	6.23473	2.01908	.+/-LHSpiral	P12821	Secreted
5I8K	IMMUNE SYSTEM	HHH1 FAB LIGHT CHAIN;	HOMO SAPIENS	X-RAY DIFFRACTION	L	23	extended strand, participates in beta ladder	0	L	90	extended strand, participates in beta ladder	0	1	0.212	-92.4278	-151.487	-84.3973	-137.534	67.8792	112.221	101.134	22.7783	6.72609	2.01911	.+/-LHSpiral
1WT9	BLOOD CLOTTING	AGKISACUTACIN A CHAIN;	AGKISTRODON ACUTUS	X-RAY DIFFRACTION	A	30	alpha helix	0	A	127	extended strand, participates in beta ladder	0	2.01	0.229	-70.9508	-52.5809	-80.6237	-56.8779	-63.423	104.239	106.012	3.94408	5.37911	2.01913	.-LHSpiral	Q9IAM1	Secreted
4IYD	HORMONE	INSULIN A CHAIN;	HOMO SAPIENS	X-RAY DIFFRACTION	A	20	residue in isolated beta-bridge	30	B	19	alpha helix	9	1	0.225	-59.6556	-42.6398	-81.0804	-61.9037	-65.5233	107.511	103.381	4.06656	5.3063	2.01914	.-LHSpiral	P01308	Secreted
1KI0	HYDROLASE	ANGIOSTATIN;	HOMO SAPIENS	X-RAY DIFFRACTION	A	305	loops or irregular	0	A	328	loops or irregular	6	1.75	0.263	-56.729	-113.237	-83.6023	-161.832	-60.9715	102.457	101.992	12.0449	6.45074	2.01915	.-LHSpiral	P00747	Secreted
1XW7	HORMONE/GROWTH FACTOR	INSULIN;	NOT GIVEN	X-RAY DIFFRACTION	A	20	residue in isolated beta-bridge	18	B	19	alpha helix	1	2.3	0.269	-63.1792	-53.0149	-82.0005	-46.0083	-53.8163	103.569	103.978	3.95727	5.20125	2.01916	.-LHSpiral
1RNF	HYDROLASE	PROTEIN (RIBONUCLEASE 4);	HOMO SAPIENS	X-RAY DIFFRACTION	A	39	loops or irregular	9	A	92	loops or irregular	11	2.1	0.236	-56.7912	-59.5879	-87.823	-78.8383	-55.0922	104.268	103.15	4.53631	5.81163	2.01919	.-LHSpiral	P34096	Secreted
1ORF	HYDROLASE	GRANZYME A PRECURSOR;	HOMO SAPIENS	X-RAY DIFFRACTION	A	168	alpha helix	0	A	182	extended strand, participates in beta ladder	1	2.4	0.232	-145.778	179.591	-83.4149	-171.142	-73.0564	111.083	102.033	14.5734	6.55555	2.0192	.-LHHook	P12544	Secreted
1FON	SERINE PROTEASE	PROCARBOXYPEPTIDASE A-S6;	BOS TAURUS	X-RAY DIFFRACTION	A	127	loops or irregular	0	A	193	extended strand, participates in beta ladder	3	1.7	0.22	-63.6929	-107.071	105.688	-102.624	-41.2763	103.013	102.663	24.5529	4.32148	2.01921	.-RHStaple	P05805	Secreted
1YAL	HYDROLASE	CHYMOPAPAIN;	CARICA PAPAYA	X-RAY DIFFRACTION	A	22	bend	7	A	63	hydrogen bonded turn	35	1.7	NULL	167.37	87.077	-91.1084	-56.5988	-73.1324	104.792	103.78	9.94495	4.50622	2.01921	.-/+LHHook	P14080	NA
2W2N	HYDROLASE/RECEPTOR	PROPROTEIN CONVERTASE SUBTILISIN/KEXIN TYPE 9;	HOMO SAPIENS	X-RAY DIFFRACTION	E	304	loops or irregular	11	E	317	extended strand, participates in beta ladder	11	2	0.25393	-50.9618	-57.4354	-77.8443	-53.412	-63.1941	105.15	104.793	3.63749	5.31486	2.01922	.-LHSpiral	P01130	Membrane
3MJK	HORMONE	PLATELET-DERIVED GROWTH FACTOR SUBUNIT A;	HOMO SAPIENS	X-RAY DIFFRACTION	A	96	bend	22	A	140	extended strand, participates in beta ladder	17	2	0.276	162.163	57.0115	85.4217	55.4418	-169.77	103.448	103.66	6.83461	5.43264	2.01923	.+/-RHSpiral
2AGC	LIPID BINDING PROTEIN	GANGLIOSIDE GM2 ACTIVATOR;	MUS MUSCULUS	X-RAY DIFFRACTION	A	8	bend	20	A	152	extended strand, participates in beta ladder	3	2.5	0.299	18.6848	95.9749	-88.27	-73.1084	-166.091	103.368	109.053	23.8925	5.01632	2.01924	.-/+LHHook	Q60648	Lysosome
4LVQ	TRANSPORT PROTEIN	PHOSPHATE-BINDING PROTEIN PSTS 3;	MYCOBACTERIUM TUBERCULOSIS	X-RAY DIFFRACTION	A	119	alpha helix	2	A	319	extended strand, participates in beta ladder	0	2	0.275	-72.2091	-75.5406	-76.6055	-54.7391	-60.8658	101.743	108.019	5.59141	5.58274	2.01926	.-LHSpiral	P9WGT7	Membrane
1FUJ	HYDROLASE (SERINE PROTEASE)	PR3;	HOMO SAPIENS	X-RAY DIFFRACTION	A	136	extended strand, participates in beta ladder	3	A	201	extended strand, participates in beta ladder	4	2.2	ULL	-55.0893	-117.056	98.5764	-90.5926	-45.1407	108.606	106.057	19.5663	4.44689	2.01928	.-RHStaple	P24158	NA
2HR7	TRANSFERASE	INSULIN RECEPTOR;	HOMO SAPIENS	X-RAY DIFFRACTION	A	208	loops or irregular	6	A	216	residue in isolated beta-bridge	6	2.32	0.231	-62.0656	-57.0001	-85.481	-88.2744	53.2501	109.593	103.758	6.52783	5.85241	2.01929	.+/-LHSpiral	P06213	Membrane
5D7K	IMMUNE SYSTEM	MAV36 TCR ALPHA CHAIN;	HOMO SAPIENS	X-RAY DIFFRACTION	E	144	extended strand, participates in beta ladder	0	E	209	extended strand, participates in beta ladder	0	1	0.202	177.722	165.21	-79.3429	-163.825	178.961	94.4936	106.094	4.86074	6.21086	2.0193	.+LHHook
1TII	ENTEROTOXIN	HEAT LABILE ENTEROTOXIN TYPE IIB;	ESCHERICHIA COLI	X-RAY DIFFRACTION	A	185	3-helix (3/10 helix)	0	C	197	alpha helix	5	2.25	0.266	-64.7497	-75.5297	101.882	48.8423	179.434	104.553	104.808	7.47885	4.62212	2.01931	.+/-RHHook	P43528	NA
2G81	HYDROLASE/HYDROLASE INHIBITOR	CATIONIC TRYPSIN;	BOS TAURUS	X-RAY DIFFRACTION	I	42	loops or irregular	17	I	49	extended strand, participates in beta ladder	55	1	0.169	-62.2036	88.5504	81.0179	63.7264	-178.679	104.145	104.148	6.10848	5.67242	2.01931	.-RHSpiral	Q9S9H8	NA
2AIQ	HYDROLASE	PROTEIN C ACTIVATOR;	AGKISTRODON CONTORTRIX CONTORTRIX	X-RAY DIFFRACTION	A	91	loops or irregular	3	A	245E	loops or irregular	7	1.54	0.191	-56.3287	-67.1511	-79.214	-167.876	-75.722	102.899	101.835	6.13049	5.57155	2.01932	.-LHSpiral	P09872	Secreted
3ECB	IMMUNE SYSTEM	H-2 CLASS I HISTOCOMPATIBILITY ANTIGEN, D-D ALPHA	MUS MUSCULUS	X-RAY DIFFRACTION	A	203	extended strand, participates in beta ladder	0	A	259	extended strand, participates in beta ladder	0	1	0.227	-174.465	179.085	-78.8694	-169.613	174.951	99.6231	102.524	3.46849	6.33291	2.01933	.-/+LHHook	P01900	Membrane
4ZBQ	TRANSPORT PROTEIN	SERUM ALBUMIN;	EQUUS CABALLUS	X-RAY DIFFRACTION	A	264	alpha helix	19	A	278	alpha helix	19	1	0.199	-69.8078	-62.6355	-78.0177	-75.3656	-61.9547	103.193	99.9482	4.74463	5.47612	2.01933	.-LHSpiral	P35747	Secreted
1I71	HYDROLASE	APOLIPOPROTEIN(A);	HOMO SAPIENS	X-RAY DIFFRACTION	A	50	loops or irregular	0	A	73	residue in isolated beta-bridge	0	1.45	0.2	-64.408	-97.5184	-89.144	-152.037	-74.5067	101.563	100.978	14.4539	6.29071	2.01933	.-LHSpiral	P08519	NA
2YOK	HYDROLASE	EXOGLUCANASE 1;	HYPOCREA LIXII	X-RAY DIFFRACTION	A	274	loops or irregular	1	A	344	alpha helix	0	1	0.16057	172.56	170.535	-89.3089	-65.3526	-61.1311	103.368	104.976	3.73207	5.61324	2.01935	.-/+LHHook	Q9P8P3	Secreted
5C14	CELL ADHESION	PLATELET ENDOTHELIAL CELL ADHESION MOLECULE;	HOMO SAPIENS	X-RAY DIFFRACTION	B	30	extended strand, participates in beta ladder	1	B	82	extended strand, participates in beta ladder	0	2	0.279	-159.43	150.036	-108.962	-158.077	-176.842	108.023	93.4113	18.865	6.37879	2.0194	.-LHHook	P16284	Membrane
1HG8	HYDROLASE	ENDOPOLYGALACTURONASE;	FUSARIUM MONILIFORME	X-RAY DIFFRACTION	A	364	extended strand, participates in beta ladder	10	A	371	loops or irregular	28	1.73	0.203	-12.5544	68.2067	132.044	-126.251	-37.8865	104.163	104.085	46.202	5.8692	2.01941	.-RHHook	Q07181	Secreted
2RKN	SIGNALING PROTEIN, LIPID TRANSPORT	DIR1 PROTEIN;	ARABIDOPSIS THALIANA	X-RAY DIFFRACTION	A	5	hydrogen bonded turn	7	A	42	alpha helix	48	1.6	0.252	-58.1731	-58.8241	-67.2807	-77.5908	175.236	105.393	104.055	6.5068	5.41171	2.01942	.+/-LHSpiral	Q8W453	Secreted
4HZD	TRANSFERASE	CYSE, SERINE ACETYLTRANSFERASE;	BRUCELLA ABORTUS	X-RAY DIFFRACTION	A	227	hydrogen bonded turn	9	A	259	loops or irregular	64	1	0.234	-55.3847	-74.2612	-95.8087	100.537	-106.663	103.206	102.286	26.0727	4.98707	2.01943	.-LHHook
2BNU	IMMUNE SYSTEM/RECEPTOR	T-CELL RECEPTOR ALPHA CHAIN C REGION;	HOMO SAPIENS	X-RAY DIFFRACTION	B	22	extended strand, participates in beta ladder	1	B	90	extended strand, participates in beta ladder	0	1.4	NULL	-175.062	170.315	-84.0886	-157.993	177.12	103.329	101.611	5.43972	6.40487	2.01944	.-/+LHHook	P01850	Membrane
4LIQ	IMMUNE SYSTEM	MACROPHAGE COLONY-STIMULATING FACTOR 1 RECEPTOR;	HOMO SAPIENS	X-RAY DIFFRACTION	E	127	extended strand, participates in beta ladder	0	E	177	extended strand, participates in beta ladder	2	2	NOT GIVEN	-88.466	173.453	98.3388	138.326	-67.0099	102.088	101.437	19.2706	6.66456	2.01945	.-RHSpiral	P07333	Membrane
2PH4	TOXIN	ZHAOERMIATOXIN;	ZHAOERMIA MANGSHANENSIS	X-RAY DIFFRACTION	A	27	hydrogen bonded turn	0	A	126	loops or irregular	36	2.05	0.289	-62.75	-70.6909	-93.2431	-65.5902	-68.5899	100.574	102.727	4.76371	5.57391	2.01948	.-LHSpiral	P84776	Secreted
3VQ2	IMMUNE SYSTEM	TOLL-LIKE RECEPTOR 4;	MUS MUSCULUS	X-RAY DIFFRACTION	A	388	extended strand, participates in beta ladder	0	A	389	loops or irregular	2	2	0.267	-150.521	-56.2198	83.0586	-87.0754	-8.71071	106.609	105.369	29.6935	2.92324	2.01948	.-RHStaple	Q9QUK6	Membrane
3I26	HYDROLASE	HEMAGGLUTININ-ESTERASE;	BREDA VIRUS SEROTYPE 1	X-RAY DIFFRACTION	A	200	extended strand, participates in beta ladder	3	A	246	extended strand, participates in beta ladder	0	1	0.218	-43.9651	-105.921	103.42	-85.3271	-56.6765	105.997	102.553	19.0688	4.0313	2.01948	.-RHStaple	P0C0V9	Membrane
1Y75	HYDROLASE	PHOSPHOLIPASE A2 ISOFORM 5;	NAJA SAGITTIFERA	X-RAY DIFFRACTION	A	51	alpha helix	35	A	93	alpha helix	5	2.3	0.256	-165.63	-88.399	-85.6026	-53.598	-70.889	104.626	104.473	9.75873	5.79945	2.0195	.-LHSpiral	Q5G291	Secreted
1XS0	HYDROLASE INHIBITOR	INHIBITOR OF VERTEBRATE LYSOZYME;	ESCHERICHIA COLI	X-RAY DIFFRACTION	A	57	extended strand, participates in beta ladder	12	A	62	hydrogen bonded turn	17	1.58	0.26	54.1635	163.297	-90.6247	83.2923	179.574	102.014	106.005	7.23105	4.87788	2.0195	.+LHStaple	P0AD59	Periplasm
1NHC	HYDROLASE	POLYGALACTURONASE I;	ASPERGILLUS NIGER	X-RAY DIFFRACTION	A	335	loops or irregular	0	A	340	extended strand, participates in beta ladder	10	1.7	0.209	-70.035	-113.206	-90.231	153.958	-61.3071	102.64	102.768	15.1187	6.15495	2.01954	.-LHHook	P26213	Secreted
3APQ	OXIDOREDUCTASE	DNAJ HOMOLOG SUBFAMILY C MEMBER 10;	MUS MUSCULUS	X-RAY DIFFRACTION	A	186	hydrogen bonded turn	0	A	193	alpha helix	0	1	0.23	-57.625	-70.712	-84.8959	-156.827	-61.0077	103.353	103.669	5.51662	5.79352	2.01955	.-LHSpiral	Q9DC23	Endoplasmic reticulum
4PSR	HYDROLASE	ALPHA-FUCOSIDASE GH29;	FUSARIUM GRAMINEARUM	X-RAY DIFFRACTION	A	235	bend	5	A	242	bend	1	1	0.166	-73.4261	77.6883	77.468	58.9197	-157.6	105.2	103.913	11.1434	5.60652	2.01956	.-RHSpiral	J9UN47	NA
1FAS	TOXIN	FASCICULIN 1;	DENDROASPIS ANGUSTICEP	X-RAY DIFFRACTION	A	17	loops or irregular	16	A	39	extended strand, participates in beta ladder	51	1.8	NULL	-64.1224	-59.6353	-76.9545	-59.7414	-55.891	108.389	103.476	2.80644	5.34263	2.01956	.-LHSpiral	P0C1Y9	Secreted
2BB3	TRANSFERASE	COBALAMIN BIOSYNTHESIS PRECORRIN-6Y METHYLASE	ARCHAEOGLOBUS FULGIDUS DSM 4304	X-RAY DIFFRACTION	A	10	bend	16	A	166	hydrogen bonded turn	51	2.27	0.274	-44.2043	-109.111	83.0937	173.622	-84.3635	103.298	101.116	18.6197	5.31437	2.01958	.-RHHook	O29536	NA
4UU9	IMMUNE SYSTEM	MEDI7814;	HOMO SAPIENS	X-RAY DIFFRACTION	C	22	alpha helix	0	C	54	alpha helix	0	2	0.20163	160.241	85.0532	-87.8074	-169.037	-68.613	103.773	106.082	10.9781	5.13677	2.01959	.-/+LHHook	P01031	Secreted
1LWB	HYDROLASE	PUTATIVE SECRETED PROTEIN;	STREPTOMYCES VIOLACEORUBER	X-RAY DIFFRACTION	A	96	alpha helix	0	A	107	alpha helix	0	1.05	NOT GIVEN	-59.7796	-49.253	-77.1777	-80.9339	-173.306	104.611	103.256	5.81733	5.42762	2.01959	.-LHSpiral	Q6UV28	NA
2RFW	HYDROLASE	CELLULOSE 1,4-BETA-CELLOBIOSIDASE;	MELANOCARPUS ALBOMYCE	X-RAY DIFFRACTION	A	238	extended strand, participates in beta ladder	9	A	243	loops or irregular	2	1.6	NOT GIVEN	60.0206	89.0249	95.5161	-68.0514	-59.2755	106.359	106.295	7.83885	5.19363	2.0196	.-/+RHHook	Q8J0K6	NA
2PH4	TOXIN	ZHAOERMIATOXIN;	ZHAOERMIA MANGSHANENSIS	X-RAY DIFFRACTION	A	51	alpha helix	34	A	98	alpha helix	1	2.05	0.289	-165.085	-91.5989	-77.2875	-52.4241	-70.972	104.869	102.393	11.0052	5.55409	2.0196	.-LHSpiral	P84776	Secreted
4WEM	STRUCTURAL PROTEIN	K88 FIMBRIAL PROTEIN AC;	ESCHERICHIA COLI	X-RAY DIFFRACTION	B	822	extended strand, participates in beta ladder	0	B	895	extended strand, participates in beta ladder	0	1	0.193	169.526	-170.754	-78.218	172.079	-178.686	102.406	95.2353	4.36168	6.16454	2.01961	.+/-LHHook	R9W2R6	NA
1WEJ	COMPLEX (ANTIBODY/ELECTRON TRANSPORT)	E8 ANTIBODY;	MUS MUSCULUS	X-RAY DIFFRACTION	H	22	extended strand, participates in beta ladder	0	H	96	extended strand, participates in beta ladder	1	1.8	0.256	173.667	111.57	70.6351	149.843	66.0996	101.76	103.242	16.6639	6.32331	2.01963	.+RHSpiral
3REZ	CELL ADHESION	PLATELET GLYCOPROTEIN IB BETA CHAIN, PLATELET GLYCOPROTEIN	HOMO SAPIENS	X-RAY DIFFRACTION	A	65	loops or irregular	2	A	90	extended strand, participates in beta ladder	1	2	0.259	-72.8334	160.532	-85.4783	-77.5924	-46.8055	103.211	102.883	9.48658	5.58742	2.01964	.-LHHook	P14770	Membrane
4JVW	PROTEIN BINDING	IG MU CHAIN C REGION SECRETED FORM;	MUS MUSCULUS	X-RAY DIFFRACTION	A	536	extended strand, participates in beta ladder	0	A	474	extended strand, participates in beta ladder	0	2	0.234	179.193	178.645	-86.056	171.846	-167.259	102.909	103.555	4.32192	6.39967	2.01964	.+/-LHStaple	P01872	Secreted
1I1R	CYTOKINE	INTERLEUKIN-6 RECEPTOR BETA CHAIN;	HOMO SAPIENS	X-RAY DIFFRACTION	B	60	loops or irregular	14	B	70	alpha helix	0	2.4	0.256	-147.136	114.583	-85.6238	158.326	-166.04	103.704	106.584	24.4846	5.27665	2.01964	.-LHStaple	Q98823	NA
3RPI	IMMUNE SYSTEM	LIGHT CHAIN FROM HIGHLY POTENT ANTI-HIV NEUTRALIZING	HOMO SAPIENS	X-RAY DIFFRACTION	L	123	extended strand, participates in beta ladder	0	L	183	extended strand, participates in beta ladder	0	2	0.258	-157.52	152.434	-108.468	-176.225	-168.615	108.283	106.986	17.8504	6.62224	2.01965	.-LHHook
1SEG	TOXIN	AAH2: LQH-ALPHA-IT (FACE) CHIMERIC TOXIN;	ANDROCTONUS AUSTRALIS HECTOR	X-RAY DIFFRACTION	A	26	alpha helix	0	A	48	extended strand, participates in beta ladder	0	1.3	0.178	-70.6005	-63.6759	-79.4998	-52.6881	-57.5265	104.67	108.737	3.87783	5.45	2.01965	.-LHSpiral	P01484	Secreted
3RPI	IMMUNE SYSTEM	LIGHT CHAIN FROM HIGHLY POTENT ANTI-HIV NEUTRALIZING	HOMO SAPIENS	X-RAY DIFFRACTION	L	23	extended strand, participates in beta ladder	0	L	86	extended strand, participates in beta ladder	0	2	0.258	-65.3409	-155.654	-107.148	-134.658	61.9443	112.125	101.448	17.5463	6.80181	2.01967	.+/-LHSpiral
4P04	TRANSFERASE	ARYLSULFATE SULFOTRANSFERASE ASST;	ESCHERICHIA COLI	X-RAY DIFFRACTION	A	418	extended strand, participates in beta ladder	28	A	424	extended strand, participates in beta ladder	15	1	0.167	-46.8649	-119.135	105.517	-81.8712	-53.2704	101.474	92.054	19.6658	3.6663	2.01968	.-RHStaple
1RNF	HYDROLASE	PROTEIN (RIBONUCLEASE 4);	HOMO SAPIENS	X-RAY DIFFRACTION	A	57	3-helix (3/10 helix)	2	A	107	extended strand, participates in beta ladder	2	2.1	0.236	-65.7698	-55.6884	-75.7697	-128.345	-63.2018	104.664	103.914	11.1554	5.69326	2.01969	.-LHSpiral	P34096	Secreted
3R0L	TOXIN/HYDROLASE	CROTOXIN CHAIN A;	CROTALUS DURISSUS TERRIFICUS	X-RAY DIFFRACTION	D	26	hydrogen bonded turn	1	D	115	loops or irregular	12	1	0.189	-66.1071	-68.7535	-95.1846	-94.6792	-66.5057	100.823	103.992	9.95839	5.86812	2.01969	.-LHSpiral	P0CG56	Secreted
1SG1	HORMONE/GROWTH FACTOR/MEMBRANE PROTEIN	BETA-NERVE GROWTH FACTOR;	HOMO SAPIENS	X-RAY DIFFRACTION	X	97	loops or irregular	12	X	110	loops or irregular	10	2.4	0.269	-67.78	-78.0732	-85.4776	-140.368	-178.987	102.855	103.243	10.7435	6.17	2.01974	.-LHSpiral	P07174	Membrane
3QCP	OXIDOREDUCTASE	QSOX FROM TRYPANOSOMA BRUCEI (TBQSOX);	TRYPANOSOMA BRUCEI	X-RAY DIFFRACTION	A	132	loops or irregular	12	A	138	loops or irregular	38	2	0.245	-170.247	174.126	-78.364	-56.3187	-36.686	103.833	99.4288	9.10468	5.14485	2.01974	.-LHHook	Q585M6	NA
3QJH	IMMUNE SYSTEM	5C.C7 ALPHA CHAIN;	MUS MUSCULUS	X-RAY DIFFRACTION	B	148	extended strand, participates in beta ladder	0	B	213	extended strand, participates in beta ladder	0	1	0.256	-177.163	170.362	-78.9459	-168.484	173.964	101.422	99.3834	3.98	6.25642	2.01975	.-/+LHHook
2HWZ	IMMUNE SYSTEM	IMMUNOGLOBULIN FAB LIGHT CHAIN;	NOT GIVEN	X-RAY DIFFRACTION	L	133	extended strand, participates in beta ladder	0	L	193	extended strand, participates in beta ladder	0	1.8	NULL	-169.29	168.635	-86.7555	-168.229	172.807	102.151	103.383	5.53705	6.43887	2.01976	.-/+LHHook
1DTD	HYDROLASE/HYDROLASE INHIBITOR	CARBOXYPEPTIDASE A2;	HOMO SAPIENS	X-RAY DIFFRACTION	A	566	loops or irregular	62	A	600	alpha helix	1	1.65	0.234	-103.594	53.4703	-96.8121	-96.1806	-173.323	105.384	103.452	23.8958	5.16923	2.01976	.-LHHook	P48052	Secreted
1APA	ANTIVIRAL PROTEIN	POKEWEED ANTIVIRAL PROTEIN;	PHYTOLACCA AMERICAN	X-RAY DIFFRACTION	A	89	extended strand, participates in beta ladder	32	A	111	bend	1	2.3	NULL	-169.912	-93.5957	-75.5844	-59.114	-62.9818	105.028	101.309	8.81953	5.58063	2.01977	.-LHSpiral	Q03464	Secreted
4JVU	PROTEIN BINDING	IG MU CHAIN C REGION MEMBRANE-BOUND FORM;	MUS MUSCULUS	X-RAY DIFFRACTION	A	257	extended strand, participates in beta ladder	2	A	320	extended strand, participates in beta ladder	0	1	0.168	-175.756	170.177	-81.9593	-175.414	-177.801	101.158	102.981	2.97996	6.30787	2.01977	.-LHHook	P01872	Secreted
1HG8	HYDROLASE	ENDOPOLYGALACTURONASE;	FUSARIUM MONILIFORME	X-RAY DIFFRACTION	A	27	hydrogen bonded turn	31	A	42	loops or irregular	5	1.73	0.203	-50.2401	-50.0708	-73.036	-118.782	-57.1773	104.194	104.169	13.1283	5.53693	2.01977	.-LHSpiral	Q07181	Secreted
1KLO	GLYCOPROTEIN	LAMININ;	MUS MUSCULUS	X-RAY DIFFRACTION	A	122	loops or irregular	1	A	136	loops or irregular	15	2.1	NULL	-73.8614	-63.6966	-81.6266	-67.9577	55.5282	103.62	104.406	4.83911	5.61806	2.01978	.+/-LHSpiral	P02468	Secreted
3I03	TOXIN	PHOSPHOLIPASE A2 HOMOLOG BOTHROPSTOXIN-1;	BOTHROPS JARARACUSSU	X-RAY DIFFRACTION	A	75	extended strand, participates in beta ladder	13	A	86	alpha helix	2	1	0.223	-69.1382	-73.167	-89.0489	-91.4736	-176.557	101.195	103.762	8.93092	5.8713	2.01978	.-LHSpiral	Q90249	Secreted
3R0L	TOXIN/HYDROLASE	CROTOXIN CHAIN A;	CROTALUS DURISSUS TERRIFICUS	X-RAY DIFFRACTION	A	49	alpha helix	10	C	122	loops or irregular	121	1	0.189	175.957	51.3235	113.922	-64.8264	-59.9211	103.434	103.519	10.4543	4.93487	2.01979	.-/+RHHook	P08878	Secreted
1QDM	HYDROLASE	PROPHYTEPSIN;	HORDEUM VULGARE	X-RAY DIFFRACTION	A	49	loops or irregular	0	A	55	3-helix (3/10 helix)	0	2.3	NULL	176.368	-155.021	91.0668	157.282	-78.9607	102.928	103.445	12.3314	6.40966	2.01982	.+/-RHHook	P42210	Other
1EN2	SUGAR BINDING PROTEIN	AGGLUTININ ISOLECTIN I/AGGLUTININ ISOLECTIN V/	URTICA DIOICA	X-RAY DIFFRACTION	A	49	loops or irregular	6	A	64	extended strand, participates in beta ladder	0	1.4	0.203	62.0363	109.01	94.2704	63.5807	-179.781	104.089	103.033	11.0451	5.99227	2.01984	.+/-RHSpiral	P11218	NA
1CS6	CELL ADHESION	AXONIN-1;	GALLUS GALLUS	X-RAY DIFFRACTION	A	235	loops or irregular	0	A	280	extended strand, participates in beta ladder	0	1.8	0.257	-174.716	-161.493	-81.7872	-168.441	168.613	99.6839	101.886	6.38205	6.45492	2.01985	.+/-LHSpiral	P28685	Membrane
1GD6	HYDROLASE	LYSOZYME;	BOMBYX MORI	X-RAY DIFFRACTION	A	27	alpha helix	1	A	109	bend	4	2.5	0.223	-173.698	-94.2453	-94.4079	-75.705	-53.0407	103.833	101.492	10.7016	6.03979	2.01985	.-LHSpiral	P48816	NA
1MH8	HYDROLASE	PHOSPHOLIPASE A2;	NAJA SAGITTIFERA	X-RAY DIFFRACTION	A	11	alpha helix	29	A	72	extended strand, participates in beta ladder	54	1.86	0.228	179.823	99.4881	93.9745	102.275	156.182	102.329	102.563	21.7467	6.35644	2.01985	.+RHSpiral	P60043	Secreted
1C3A	MEMBRANE PROTEIN	FLAVOCETIN-A: ALPHA SUBUNIT;	TRIMERESURUS FLAVOVIRIDIS	X-RAY DIFFRACTION	A	104	extended strand, participates in beta ladder	0	A	121	hydrogen bonded turn	10	2.5	0.269	-73.7427	84.6187	101.286	-81.2786	-55.6297	104.761	104.143	12.6832	5.19453	2.01986	.-RHHook	Q8AV97	Secreted
1AOL	VIRAL PROTEIN	GP70;	FRIEND MURINE LEUKEMIA VIRUS	X-RAY DIFFRACTION	A	121	extended strand, participates in beta ladder	0	A	141	loops or irregular	4	2	0.264	-58.6683	107.541	119.964	-61.6191	-56.2512	97.6043	100.608	20.0318	5.64107	2.01986	.-RHHook	P03390	Cytoplasm
1C5D	IMMUNE SYSTEM	MONOCLONAL ANTIBODY AGAINST THE MAIN IMMUNOGENIC	RATTUS NORVEGICUS	X-RAY DIFFRACTION	L	23	extended strand, participates in beta ladder	0	L	88	extended strand, participates in beta ladder	0	2.4	0.304	-85.0743	-156.284	-81.2653	-134.923	51.2509	105.459	100.218	19.1603	6.58766	2.01986	.+/-LHSpiral	P01835	NA
3TK9	HYDROLASE	GRANZYME H;	HOMO SAPIENS	X-RAY DIFFRACTION	A	137	extended strand, participates in beta ladder	3	A	203	extended strand, participates in beta ladder	3	2	0.277	-56.5314	-127.438	102.569	-88.4979	-42.1057	106.06	104.494	20.8924	4.55058	2.01987	.-RHStaple	P20718	Cytoplasm
1FXY	COMPLEX (PROTEASE/INHIBITOR)	COAGULATION FACTOR XA-TRYPSIN CHIMERA;	HOMO SAPIENS	X-RAY DIFFRACTION	A	22	loops or irregular	21	A	157	extended strand, participates in beta ladder	0	2.15	0.245	-63.9486	-67.6554	102.895	68.0627	-89.9908	104.253	104.041	14.7793	4.9862	2.01989	.-RHHook	P07477	Secreted
4HBC	IMMUNE SYSTEM	ANTIGEN BINDING FRAGMENT, IMMUNOGLOBULIN IGG - HEAVY CHAIN;	ORYCTOLAGUS CUNICULUS	X-RAY DIFFRACTION	H	129	loops or irregular	14	L	213	loops or irregular	40	1	0.259	-176.332	110.507	-94.6906	-69.0389	-46.8214	104.415	103.701	13.7064	4.97782	2.0199	.-LHHook
4BVC	HYDROLASE	APOLIPOPROTEIN(A);	HOMO SAPIENS	X-RAY DIFFRACTION	A	1	loops or irregular	47	A	80	loops or irregular	82	1	0.19419	52.0298	85.1504	92.985	-50.4807	-66.5453	103.573	105.472	7.82735	4.87217	2.01991	.-/+RHHook	P08519	NA
3V64	PROTEIN BINDING	AGRIN;	RATTUS NORVEGICUS	X-RAY DIFFRACTION	C	724	loops or irregular	9	C	736	extended strand, participates in beta ladder	13	2	0.273	-56.4123	-34.6202	-85.7146	-94.9688	-65.1978	105.186	101.001	11.0126	5.48677	2.01992	.-LHSpiral	Q9QYP1	Membrane
1KPT	TOXIN	KP4 TOXIN;	USTILAGO MAYDIS	X-RAY DIFFRACTION	A	27	alpha helix	30	A	67	alpha helix	17	1.75	0.216	-65.7954	-69.7598	98.5675	60.5311	169.367	104.547	105.175	6.43128	4.73303	2.01992	.+/-RHHook	Q90121	Secreted
1BEA	SERINE PROTEASE INHIBITOR	BIFUNCTIONAL AMYLASE/SERINE PROTEASE INHIBITOR;	ZEA MAYS	X-RAY DIFFRACTION	A	20	alpha helix	0	A	44	alpha helix	0	1.95	0.287	-69.6345	-60.3331	95.0438	55.7493	159.028	106.368	102.302	9.09633	4.38672	2.01994	.+/-RHHook	P01088	Secreted
4RS1	CYTOKINE RECEPTOR/CYTOKINE	GRANULOCYTE-MACROPHAGE COLONY-STIMULATING FACTOR RECEPTOR	HOMO SAPIENS	X-RAY DIFFRACTION	B	209	loops or irregular	91	B	214	extended strand, participates in beta ladder	0	2	0.287	-108.849	-159.824	-172.159	-29.4595	-77.2349	171.627	110.828	53.9114	4.65574	2.01994	.-LHSpiral	P15509	Secreted
3Q8I	ODORANT BINDING PROTEIN	ODORANT BINDING PROTEIN;	ANOPHELES GAMBIAE	X-RAY DIFFRACTION	A	92	alpha helix	8	A	112	alpha helix	26	2	0.24	-64.1294	-77.3613	-81.1742	-84.0119	178.917	101.183	102.304	6.79537	5.83073	2.01994	.+/-LHSpiral	Q8T6R7	NA
3SEK	SIGNALING PROTEIN	GROWTH/DIFFERENTIATION FACTOR 8;	MUS MUSCULUS	X-RAY DIFFRACTION	C	22	loops or irregular	3	C	66	loops or irregular	33	2	0.27	-72.6682	117.389	97.9104	169.93	55.8522	103.893	102.001	14.9435	6.61802	2.01995	.+/-RHSpiral	O95633	Secreted
4BCT	ALLERGEN	THAUMATIN-LIKE PROTEIN;	ACTINIDIA DELICIOSA	X-RAY DIFFRACTION	A	146	extended strand, participates in beta ladder	1	A	196	loops or irregular	2	0	0.13125	176.772	47.9455	78.726	-167.746	-67.6779	104.415	104.35	4.65708	4.98291	2.01997	.-/+RHHook	P81370	Secreted
1BEA	SERINE PROTEASE INHIBITOR	BIFUNCTIONAL AMYLASE/SERINE PROTEASE INHIBITOR;	ZEA MAYS	X-RAY DIFFRACTION	A	45	alpha helix	23	A	104	hydrogen bonded turn	20	1.95	0.287	-71.7981	-38.5887	-91.6007	-54.288	-67.0945	102.573	103.644	7.41163	5.28099	2.01997	.-LHSpiral	P01088	Secreted
1ORV	HYDROLASE	DIPEPTIDYL PEPTIDASE IV;	SUS SCROFA	X-RAY DIFFRACTION	A	444	extended strand, participates in beta ladder	37	A	447	hydrogen bonded turn	4	1.8	0.252	-177.68	-172.829	88.1714	75.4924	-67.1337	105.66	103.092	4.53312	5.79265	2.01998	.-RHHook	P22411	Secreted
2I9A	HYDROLASE	UROKINASE-TYPE PLASMINOGEN ACTIVATOR;	HOMO SAPIENS	X-RAY DIFFRACTION	A	102	loops or irregular	0	A	126	residue in isolated beta-bridge	1	1.9	0.208	-58.037	-105.482	-82.3955	-146.043	-80.7897	101.891	100.731	18.8422	6.23942	2.01999	.-LHSpiral	P00749	Secreted
2OYA	LIGAND BINDING PROTEIN	MACROPHAGE RECEPTOR MARCO;	MUS MUSCULUS	X-RAY DIFFRACTION	A	459	alpha helix	0	A	517	extended strand, participates in beta ladder	0	1.77	0.191	-66.1118	-75.7149	-74.0655	-54.3668	-57.0831	103.5	105.038	4.89923	5.44782	2.02	.-LHSpiral	Q60754	Membrane
3NT1	OXIDOREDUCTASE	PROSTAGLANDIN-ENDOPEROXIDE SYNTHASE 2;	MUS MUSCULUS	X-RAY DIFFRACTION	A	41	loops or irregular	18	A	57	extended strand, participates in beta ladder	10	1	0.186	-52.1922	-61.1123	-88.8165	-67.5274	-63.1104	105.878	104.075	3.49564	5.69181	2.02001	.-LHSpiral	Q05769	Membrane
4R5R	TOXIN	DISINTEGRIN RHODOSTOMIN;	CALLOSELASMA RHODOSTOMA	X-RAY DIFFRACTION	A	13	hydrogen bonded turn	8	A	36	hydrogen bonded turn	23	0	0.168	-54.8932	-55.3985	-83.4995	-54.3336	-41.6993	104.008	103.744	6.20535	5.37404	2.02003	.-LHSpiral	P30403	Secreted
1SI5	HORMONE/GROWTH FACTOR	HEPATOCYTE GROWTH FACTOR;	HOMO SAPIENS	X-RAY DIFFRACTION	H	519	extended strand, participates in beta ladder	0	H	535	3-helix (3/10 helix)	0	2.53	0.301	-72.0036	-162.872	-89.1268	-84.7234	-61.2865	101.523	99.9358	8.63597	6.0307	2.02003	.-LHSpiral	P14210	NA
4BCT	ALLERGEN	THAUMATIN-LIKE PROTEIN;	ACTINIDIA DELICIOSA	X-RAY DIFFRACTION	A	33	bend	0	A	224	loops or irregular	27	0	0.13125	-58.3215	-63.0876	89.636	99.0403	-57.5275	101.877	102.092	8.71198	4.80263	2.02003	.-RHHook	P81370	Secreted
2XY2	CELL ADHESION	NEURAL CELL ADHESION MOLECULE 2;	HOMO SAPIENS	X-RAY DIFFRACTION	A	42	extended strand, participates in beta ladder	0	A	93	extended strand, participates in beta ladder	0	1	0.2395	-178.086	175.572	-86.1164	-159.643	174.151	97.2598	105.845	4.84121	6.46012	2.02003	.-/+LHHook	O15394	Membrane
3P95	HYDROLASE/HYDROLASE INHIBITOR	PRSS3 PROTEIN;	HOMO SAPIENS	X-RAY DIFFRACTION	A	22	loops or irregular	2	A	157	extended strand, participates in beta ladder	1	1	0.132	-53.0959	-72.9298	107.25	67.1822	-86.3066	105.694	107.344	15.573	5.25794	2.02006	.-RHHook	P35030	Secreted
3HD8	HYDROLASE INHIBITOR/HYDROLASE	XYLANASE INHIBITOR;	TRITICUM AESTIVUM	X-RAY DIFFRACTION	A	169	extended strand, participates in beta ladder	0	A	380	3-helix (3/10 helix)	0	2	0.275	-164.668	-52.1142	-80.4819	-63.3495	-69.1107	106.009	111.436	6.01591	5.45102	2.02006	.-LHSpiral	Q53IQ4	NA
1IAR	CYTOKINE/RECEPTOR	PROTEIN (INTERLEUKIN-4);	HOMO SAPIENS	X-RAY DIFFRACTION	B	9	extended strand, participates in beta ladder	12	B	19	extended strand, participates in beta ladder	0	2.3	0.289	-40.8938	-107.473	96.5965	-81.4584	-58.8752	103.339	104.076	17.4852	3.86951	2.02006	.-RHStaple	P24394	Secreted
2YQ2	VIRAL PROTEIN	BVDV1 E2;	BOVINE VIRAL DIARRHEA VIRUS 1	X-RAY DIFFRACTION	A	59	loops or irregular	7	A	106	3-helix (3/10 helix)	22	2	NOT GIVEN	-172.262	70.2306	88.7111	-85.8688	-43.7151	102.675	95.1673	9.76767	4.44448	2.02006	.-RHHook	Q01499	Membrane
3CQL	HYDROLASE	ENDOCHITINASE;	CARICA PAPAYA	X-RAY DIFFRACTION	A	97	loops or irregular	53	A	105	loops or irregular	32	1.5	0.187	170.31	63.9961	106.798	168.088	-49.6932	102.764	101.553	10.0131	5.93703	2.02007	.+/-RHSpiral	P85084	Other
5IXB	CELL ADHESION	MELANOMA-DERIVED GROWTH REGULATORY PROTEIN;	HOMO SAPIENS	X-RAY DIFFRACTION	A	12	extended strand, participates in beta ladder	0	A	17	loops or irregular	14	1	0.16	-69.6514	-171.338	82.391	-91.6257	-50.8062	103.986	107.961	9.00965	5.11008	2.02014	.-RHStaple	Q16674	Secreted
4XL1	PROTEIN BINDING	NEUROGENIC LOCUS NOTCH HOMOLOG PROTEIN 1;	RATTUS NORVEGICUS	X-RAY DIFFRACTION	A	516	loops or irregular	44	A	525	hydrogen bonded turn	0	2	0.259	-60.8287	-4.75806	-103.522	-78.8897	-48.8334	118.798	72.3212	17.266	5.1715	2.02014	.-LHSpiral	Q07008	Membrane
1LMQ	HYDROLASE (O-GLYCOSYL)	LYSOZYME;	ONCORHYNCHUS MYKISS	X-RAY DIFFRACTION	A	30	alpha helix	0	A	115	hydrogen bonded turn	1	1.6	NULL	179.258	-92.8259	-91.963	-74.7851	-47.5682	105.601	105.229	10.5129	6.13222	2.02015	.+/-LHSpiral	P11941	Secreted
3S6S	UNKNOWN FUNCTION	AC-ASP-7;	ANCYLOSTOMA CANINUM	X-RAY DIFFRACTION	A	162	loops or irregular	13	A	175	extended strand, participates in beta ladder	0	2	0.241	-51.8616	-81.3428	-87.3683	-78.8074	-59.1858	94.7412	100.221	7.20491	5.75594	2.02015	.-LHSpiral
1EN2	SUGAR BINDING PROTEIN	AGGLUTININ ISOLECTIN I/AGGLUTININ ISOLECTIN V/	URTICA DIOICA	X-RAY DIFFRACTION	A	82	extended strand, participates in beta ladder	14	A	86	loops or irregular	81	1.4	0.203	-176.562	-107.402	-94.5879	-60.2896	-53.7233	104.798	103.768	11.3689	5.99842	2.02016	.-LHSpiral	P11218	NA
1AVB	LECTIN	ARCELIN-1;	PHASEOLUS VULGARIS	X-RAY DIFFRACTION	A	144	loops or irregular	3	A	180	extended strand, participates in beta ladder	12	1.9	0.242	-167.46	66.2947	91.7205	171.323	-62.4411	98.1212	102.705	5.2205	5.6856	2.02016	.-RHSpiral	P19329	NA
1JER	ELECTRON TRANSPORT	CUCUMBER STELLACYANIN;	CUCUMIS SATIVUS	X-RAY DIFFRACTION	A	60	hydrogen bonded turn	18	A	95	3-helix (3/10 helix)	2	1.6	NOT GIVEN	-60.8468	-81.423	-81.3378	-80.5241	175.579	102.953	106.083	6.86599	5.94366	2.02016	.+/-LHSpiral	P29602	NA
1TF4	GLYCOSYL HYDROLASE	T. FUSCA ENDO/EXO-CELLULASE E4 CATALYTIC DOMAIN	THERMOMONOSPORA FUSCA	X-RAY DIFFRACTION	A	147	residue in isolated beta-bridge	9	A	199	hydrogen bonded turn	32	1.9	0.25	-148.737	-63.6544	-90.333	-82.0959	-63.8558	103.173	100.974	14.2239	5.7832	2.02017	.-LHSpiral	P26221	NA
3WMT	HYDROLASE	PROBABLE FERULOYL ESTERASE B-1;	ASPERGILLUS ORYZAE	X-RAY DIFFRACTION	A	297	loops or irregular	21	A	308	bend	2	1	0.168	-59.9346	-66.3306	90.6127	95.6124	61.7026	103.109	103.442	8.2512	4.94147	2.02019	.+/-RHHook	Q2UP89	Secreted
1KXI	CYTOTOXIN	CARDIOTOXIN V;	NAJA ATRA	X-RAY DIFFRACTION	A	44	loops or irregular	10	A	55	extended strand, participates in beta ladder	0	2.19	0.305	-171.244	76.1352	89.0408	111.719	-60.954	103.57	104.934	12.6544	6.1205	2.02019	.-RHSpiral	P62375	Secreted
1CZF	HYDROLASE	POLYGALACTURONASE II;	ASPERGILLUS NIGER	X-RAY DIFFRACTION	A	353	loops or irregular	24	A	362	loops or irregular	22	1.68	0.191	-62.0482	-167.316	-109.132	-173.909	-72.7991	102.173	105.594	10.7295	6.79918	2.02021	.-LHSpiral	P26214	Secreted
3MND	OXIDOREDUCTASE	SUPEROXIDE DISMUTASE [CU-ZN];	TAENIA SOLIUM	X-RAY DIFFRACTION	A	54	hydrogen bonded turn	23	A	143	extended strand, participates in beta ladder	11	2	0.249	-62.9547	-55.9338	-100.498	-85.4422	58.3596	103.666	105.467	8.21426	5.96181	2.02024	.+/-LHSpiral	Q8WRF5	NA
2W86	GLYCOPROTEIN	FIBRILLIN-1;	HOMO SAPIENS	X-RAY DIFFRACTION	A	117	bend	10	A	131	extended strand, participates in beta ladder	8	1	0.2212	-56.4835	-72.162	-85.7979	-60.5627	-63.599	102.178	101.431	3.23121	5.59377	2.02025	.-LHSpiral	P35555	Secreted
2H9U	DNA BINDING PROTEIN	DNA/RNA-BINDING PROTEIN ALBA 2;	AEROPYRUM PERNIX	X-RAY DIFFRACTION	A	3	loops or irregular	11	A	94	extended strand, participates in beta ladder	4	2	0.247	-51.2768	-162.949	-90.2981	176.457	176.38	102.907	101.95	5.18947	6.53388	2.02025	.+/-LHHook	Q9YAX2	Cytoplasm
1LKI	CYTOKINE	LEUKEMIA INHIBITORY FACTOR;	MUS MUSCULUS	X-RAY DIFFRACTION	A	12	3-helix (3/10 helix)	15	A	134	alpha helix	9	2	NULL	-66.1526	-63.5474	-83.675	-79.945	-65.3428	102.07	101.747	4.95891	5.71243	2.02025	.-LHSpiral	P09056	Secreted
1A8L	OXIDOREDUCTASE	PROTEIN DISULFIDE OXIDOREDUCTASE;	PYROCOCCUS FURIOSUS	X-RAY DIFFRACTION	A	35	loops or irregular	23	A	38	alpha helix	6	1.9	0.217	-135.165	-137.465	47.0039	99.3068	-115.803	105.341	105.117	57.8284	4.99501	2.02026	.-RHHook	Q51760	NA
3VX0	HYDROLASE	ALPHA-AMYLASE A TYPE-1/2;	ASPERGILLUS ORYZAE	X-RAY DIFFRACTION	A	440	hydrogen bonded turn	61	A	475	loops or irregular	84	1	0.199	-90.6804	-34.6818	-107.077	-27.8798	-83.1096	104.195	103.836	28.8897	5.12749	2.02026	.-LHSpiral	P0C1B3	Secreted
1N8Y	TRANSFERASE	PROTOONCOPROTEIN;	RATTUS NORVEGICUS	X-RAY DIFFRACTION	C	234	residue in isolated beta-bridge	9	C	243	extended strand, participates in beta ladder	5	2.4	0.282	-63.7859	-53.4181	-65.8745	-61.0824	-62.283	109.26	113.343	5.48715	5.18041	2.02026	.-LHSpiral	P06494	Cytoplasm
1OLR	HYDROLASE	ENDO-BETA-1,4-GLUCANASE;	HUMICOLA GRISEA	X-RAY DIFFRACTION	A	6	loops or irregular	45	A	35	extended strand, participates in beta ladder	8	1.2	0.151	-51.8268	-33.2448	-72.9909	128.67	-173.689	108.817	105.673	15.6929	4.10269	2.02026	.-LHHook	Q8NJY3	NA
5F4Q	CELL ADHESION	SPERM-EGG FUSION PROTEIN JUNO;	HOMO SAPIENS	X-RAY DIFFRACTION	D	136	alpha helix	4	D	186	alpha helix	0	1	0.227	-60.0733	-71.4558	-100.836	169.952	-102.82	99.5958	105.122	19.7635	5.72065	2.02027	.-LHHook	A6ND01	Membrane
3C26	TRANSFERASE	PUTATIVE ACETYLTRANSFERASE TA0821;	THERMOPLASMA ACIDOPHILUM DSM 1728	X-RAY DIFFRACTION	A	173	extended strand, participates in beta ladder	32	A	182	extended strand, participates in beta ladder	21	2	0.242	-55.8993	-87.8782	100.966	-99.906	-43.6753	106.094	107.018	17.9793	3.98355	2.02027	.-RHStaple	Q9HJZ0	NA
3TCL	IMMUNE SYSTEM	CH04 HEAVY CHAIN FAB;	HOMO SAPIENS	X-RAY DIFFRACTION	L	134	extended strand, participates in beta ladder	0	L	194	extended strand, participates in beta ladder	0	1	0.238	-169.928	167.678	-94.5791	-170.72	-173.462	98.0896	97.1863	6.24104	6.29681	2.02028	.-LHHook
2A7T	TOXIN	NEUROTOXIN;	MESOBUTHUS TAMULUS	X-RAY DIFFRACTION	A	26	alpha helix	0	A	48	extended strand, participates in beta ladder	0	2.2	0.225	-70.1834	-68.4011	-84.2278	-46.3571	-58.8072	103.753	106.206	4.65854	5.55434	2.0203	.-LHSpiral	P60277	Secreted
2V5T	CELL ADHESION	NEURAL CELL ADHESION MOLECULE 2;	HOMO SAPIENS	X-RAY DIFFRACTION	A	232	loops or irregular	0	A	281	extended strand, participates in beta ladder	0	2	0.2345	179.115	-168.775	-66.4012	-151.753	161.859	102.88	111.132	12.8445	6.60986	2.02032	.+LHSpiral	O15394	Membrane
5FID	TOXIN	ELICITOR PROTEIN HRIP2;	MAGNAPORTHE ORYZAE	X-RAY DIFFRACTION	A	27	bend	6	A	151	hydrogen bonded turn	18	1	0.2	-49.887	-70.5922	90.0957	101.571	-54.8516	97.1768	106.136	11.1651	4.90801	2.02032	.-RHHook
1HG8	HYDROLASE	ENDOPOLYGALACTURONASE;	FUSARIUM MONILIFORME	X-RAY DIFFRACTION	A	340	loops or irregular	3	A	345	extended strand, participates in beta ladder	8	1.73	0.203	-91.5138	-103.818	-77.2294	176.304	-79.8287	104.206	104.257	22.5669	6.12399	2.02033	.-LHHook	Q07181	Secreted
2W50	HORMONE	ARMET-LIKE PROTEIN 1;	HOMO SAPIENS	X-RAY DIFFRACTION	A	11	hydrogen bonded turn	0	A	98	3-helix (3/10 helix)	9	1	0.24	-55.6882	-66.0383	88.6779	-120.249	-77.9052	105.766	104.206	14.5556	3.79357	2.02034	.-RHStaple	Q49AH0	Secreted
1BOL	HYDROLASE	PROTEIN (RIBONUCLEASE RH);	RHIZOPUS NIVEUS	X-RAY DIFFRACTION	A	10	bend	42	A	53	hydrogen bonded turn	65	2	NULL	-56.6959	-56.8206	-85.3811	-71.6815	-74.3576	106.564	113.659	5.29568	5.68595	2.02034	.-LHSpiral	P08056	NA
4OZW	LYASE	ALGINATE LYASE;	PSEUDOMONAS AERUGINOSA	X-RAY DIFFRACTION	A	50	loops or irregular	60	A	117	alpha helix	2	1	0.192	-178.698	60.9439	82.7363	81.3997	-170.367	105.451	100.652	5.47623	5.6994	2.02035	.-RHSpiral	Q06749	Periplasm
2WV3	CELL ADHESION	NEUROPLASTIN;	RATTUS NORVEGICUS	X-RAY DIFFRACTION	A	114	extended strand, participates in beta ladder	0	A	171	extended strand, participates in beta ladder	1	1	0.2486	-65.5715	-179.49	-87.5901	-152.316	56.0176	104.575	108.38	6.46044	6.73497	2.02038	.+/-LHSpiral	P97546	Membrane
5AWV	OXIDOREDUCTASE/ANTIBIOTIC	PUTATIVE HEXOSE OXIDASE;	NONOMURAEA SP. ATCC 39727	X-RAY DIFFRACTION	A	26	loops or irregular	127	B	26	loops or irregular	131	1	0.205	-163.001	88.1111	90.2704	94.8287	-105.322	99.5679	101.313	29.0338	6.01985	2.02041	.-RHSpiral	Q7WZ62	NA
3E7R	ANTIMICROBIAL PROTEIN	PLECTASIN;	NOT GIVEN	X-RAY DIFFRACTION	L	19	alpha helix	0	L	39	extended strand, participates in beta ladder	35	1	0.224	-68.7618	-73.3663	-76.4113	-49.7526	-54.0648	102.635	104.62	5.32549	5.37032	2.02043	.-LHSpiral	Q53I06	Secreted
4JO1	IMMUNE SYSTEM/VIRAL PROTEIN	MONOCLONAL ANTI-HIV-1 GP120 V3 ANTIBODY R56 LIGHT CHAIN;	ORYCTOLAGUS CUNICULUS	X-RAY DIFFRACTION	L	23	extended strand, participates in beta ladder	0	L	88	extended strand, participates in beta ladder	0	2	0.223	-84.9383	-151.563	-88.7596	-139.535	63.9437	109.292	102.824	18.9206	6.84694	2.02043	.+/-LHSpiral
5A7G	HYDROLASE	LIVER CARBOXYLESTERASE 1;	HOMO SAPIENS	X-RAY DIFFRACTION	A	87	extended strand, participates in beta ladder	4	A	116	loops or irregular	1	1	0.17277	-63.7193	-53.0924	90.5163	125.221	68.0467	100.983	105.008	11.9539	5.00476	2.02047	.+/-RHHook	P23141	Endoplasmic reticulum
4M1U	HYDROLASE	SHIGA TOXIN 2 A-SUBUNIT;	ESCHERICHIA COLI O157:H7	X-RAY DIFFRACTION	A	241	loops or irregular	45	A	260	loops or irregular	26	1	0.192	-59.1605	-57.8616	-77.3572	-112.242	-69.6994	103.618	103.086	11.4884	5.69443	2.02047	.-LHSpiral	Q7DI68	NA
2J8B	LIPID-BINDING PROTEIN	CD59 GLYCOPROTEIN;	HOMO SAPIENS	X-RAY DIFFRACTION	A	64	extended strand, participates in beta ladder	13	A	69	loops or irregular	9	1.15	0.19696	51.6275	93.2872	99.3496	89.9813	63.3252	101.101	102.687	14.4621	6.24709	2.02048	.+RHSpiral	P13987	Secreted
2R32	IMMUNE SYSTEM	GCN4-PII/TUMOR NECROSIS FACTOR LIGAND	SACCHAROMYCES CEREVISIAE, HOM	X-RAY DIFFRACTION	A	58	loops or irregular	33	A	78	bend	0	1.95	0.246	-176.628	-121.256	-91.3744	-78.336	66.8507	104.009	104.63	13.5141	6.32138	2.02049	.+/-LHSpiral	Q9UNG2	Membrane
1RMR	PROTEIN BINDING	DISINTEGRIN SCHISTATIN;	ECHIS CARINATUS	X-RAY DIFFRACTION	A	6	hydrogen bonded turn	3	A	29	hydrogen bonded turn	14	2.5	0.23	-67.195	-57.1736	-85.3191	-50.0067	-42.8146	106.586	108.166	6.45392	5.49312	2.02049	.-LHSpiral	P83658	Secreted
1ULK	SUGAR BINDING PROTEIN	LECTIN-C;	PHYTOLACCA AMERICANA	X-RAY DIFFRACTION	A	45	loops or irregular	0	A	60	extended strand, participates in beta ladder	0	1.8	0.203	56.8164	93.5587	94.2174	74.3201	-177.039	103.916	102.236	9.51615	6.00471	2.02054	.+/-RHSpiral	Q9AYP9	NA
4JZJ	CYTOKINE RECEPTOR/IMMUNE SYSTEM	INTERLEUKIN-3 RECEPTOR SUBUNIT ALPHA;	HOMO SAPIENS	X-RAY DIFFRACTION	C	150	loops or irregular	3	C	164	extended strand, participates in beta ladder	6	2	0.244	-164.554	-112.376	-100.577	-112.295	-156.309	106.946	102.445	29.1326	6.59385	2.02054	.-LHSpiral	P26951	Membrane
1QUA	TOXIN	ACUTOLYSIN-C;	AGKISTRODON ACUTUS	X-RAY DIFFRACTION	A	159	loops or irregular	36	A	162	bend	13	2.2	0.272	-165.615	-168.958	89.5858	76.0435	-74.5369	105.035	102.773	9.10174	5.79845	2.02056	.-RHHook	P60244	Secreted
1G4I	HYDROLASE	PHOSPHOLIPASE A2;	BOS TAURUS	X-RAY DIFFRACTION	A	27	hydrogen bonded turn	5	A	123	loops or irregular	61	0.97	NOT GIVEN	-65.574	-60.7476	-84.8192	-71.3068	-58.7697	101.22	101.974	3.16304	5.52237	2.02056	.-LHSpiral	P00593	Secreted
1H76	IRON TRANSPORT	SEROTRANSFERRIN;	SUS SCROFA	X-RAY DIFFRACTION	A	423	3-helix (3/10 helix)	1	A	646	extended strand, participates in beta ladder	7	2.15	0.182	179.979	-80.7673	-92.4491	-95.9626	73.2365	105.336	103.977	12.5238	6.26321	2.02057	.+LHSpiral	P09571	Secreted
1ABR	COMPLEX (GLYCOSIDASE/CARBOHYDRATE)	ABRIN-A;	NOT GIVEN	X-RAY DIFFRACTION	B	68	extended strand, participates in beta ladder	0	B	85	hydrogen bonded turn	17	2.14	NULL	-80.1884	63.8656	110.328	-73.2957	-64.0717	106.249	104.53	13.7444	5.12039	2.02057	.-RHHook	P11140	NA
1N8Y	TRANSFERASE	PROTOONCOPROTEIN;	RATTUS NORVEGICUS	X-RAY DIFFRACTION	C	523	loops or irregular	8	C	539	loops or irregular	6	2.4	0.282	-71.0395	-44.2362	-95.6569	-31.5263	-64.0068	109.071	110.578	10.2667	5.32738	2.02059	.-LHSpiral	P06494	Cytoplasm
1DTD	HYDROLASE/HYDROLASE INHIBITOR	CARBOXYPEPTIDASE A2;	HOMO SAPIENS	X-RAY DIFFRACTION	B	22	extended strand, participates in beta ladder	1	B	58	extended strand, participates in beta ladder	0	1.65	0.234	-61.0953	-89.529	101.445	-92.1791	-61.9637	106.324	105.364	13.8786	4.01066	2.0206	.-RHStaple	P81511	NA
5JG9	DE NOVO PROTEIN	DE NOVO DESIGN, HYPER STABLE, DISULFIDE-RICH MINI PROTEIN;	SYNTHETIC CONSTRUCT	X-RAY DIFFRACTION	B	8	hydrogen bonded turn	77	B	38	extended strand, participates in beta ladder	28	2	0.251	-63.1109	-69.1722	108.018	-151.479	-59.8028	103.135	100.559	11.7898	4.64403	2.02062	.-RHStaple
5G3M	HYDROLASE	GROUP 10 SECRETORY PHOSPHOLIPASE A2;	HOMO SAPIENS	X-RAY DIFFRACTION	B	11	alpha helix	12	B	69	extended strand, participates in beta ladder	66	1	0.23222	163.563	76.3295	90.5994	74.1556	-175.117	103.543	103.789	8.31274	5.91633	2.02064	.+/-RHSpiral	O15496	Secreted
1WQ9	TOXIN	VASCULAR ENDOTHELIAL GROWTH FACTOR;	DABOIA RUSSELLI RUSSELLI	X-RAY DIFFRACTION	A	45	extended strand, participates in beta ladder	18	A	91	extended strand, participates in beta ladder	30	2	0.252	-65.4474	-74.2742	-89.5483	-81.7493	-36.1935	102.239	102.786	12.04	5.92591	2.02066	.-LHSpiral	P67861	Secreted
2QXI	HYDROLASE	KALLIKREIN-7;	HOMO SAPIENS	X-RAY DIFFRACTION	A	191	loops or irregular	0	A	220	bend	6	1	NOT GIVEN	-162.25	56.4588	80.0499	156.285	-56.3163	105.2	100.951	8.55525	5.68266	2.02066	.-RHSpiral	P49862	Secreted
3VXM	IMMUNE SYSTEM	HLA CLASS I HISTOCOMPATIBILITY ANTIGEN, A-24 ALPHA CHAIN;	HOMO SAPIENS	X-RAY DIFFRACTION	E	23	extended strand, participates in beta ladder	2	E	91	extended strand, participates in beta ladder	0	2	0.267	170.387	168.56	-69.9865	-165.161	-177.413	104.394	105.449	6.80934	6.34611	2.02067	.-/+LHHook
1Z3Q	ANTIFUNGAL PROTEIN	THAUMATIN-LIKE PROTEIN;	MUSA ACUMINATA	X-RAY DIFFRACTION	A	50	extended strand, participates in beta ladder	18	A	60	extended strand, participates in beta ladder	8	1.7	0.177	-55.8816	-86.985	106.38	-91.9369	-61.4939	104.966	104.788	15.0915	3.87338	2.02067	.-RHStaple	O22322	NA
1M07	HYDROLASE/DNA	RIBONUCLEASE;	RANA CATESBEIANA	X-RAY DIFFRACTION	A	19	alpha helix	2	A	71	extended strand, participates in beta ladder	0	1.8	0.228	-88.1496	-69.8843	-81.2969	-58.5475	-60.237	103.616	104.149	10.1954	5.58372	2.0207	.-LHSpiral	P11916	Secreted
2PLH	TOXIN	ALPHA-1-PUROTHIONIN;	TRITICUM AESTIVUM	X-RAY DIFFRACTION	A	3	extended strand, participates in beta ladder	0	A	39	loops or irregular	27	2.5	NULL	-45.2254	-71.7616	-87.735	-51.3879	-91.4451	107.903	102.913	14.828	5.64188	2.02071	.-LHSpiral	P01544	Secreted
4XZ6	TRANSPORT PROTEIN	GLYCINE BETAINE/PROLINE ABC TRANSPORTER, PERIPLASMIC	RUEGERIA POMEROYI (STRAIN ATCC 700808 / DS	X-RAY DIFFRACTION	A	245	hydrogen bonded turn	1	A	261	bend	4	2	0.24	-174.371	152.507	94.3679	104.051	-72.5999	97.3028	91.4487	15.9944	6.25755	2.02071	.-RHSpiral	Q5LT66	NA
4JPH	CYTOKINE	GREMLIN-2;	MUS MUSCULUS	X-RAY DIFFRACTION	A	73	extended strand, participates in beta ladder	26	A	123	extended strand, participates in beta ladder	1	2	NOT GIVEN	178.185	55.8181	77.0731	56.0272	179.414	106.953	107.04	2.63553	5.37786	2.02071	.+RHSpiral	O88273	Secreted
1KJM	IMMUNE SYSTEM	RT1 CLASS I HISTOCOMPATIBILITY ANTIGEN, AA ALPHA	RATTUS NORVEGICUS	X-RAY DIFFRACTION	A	203	extended strand, participates in beta ladder	0	A	259	extended strand, participates in beta ladder	0	2.35	0.268	-174.382	174.378	-80.2601	-170.971	172.144	107.512	105.714	3.81956	6.56095	2.02072	.-/+LHHook	P16391	Membrane
1WQ9	TOXIN	VASCULAR ENDOTHELIAL GROWTH FACTOR;	DABOIA RUSSELLI RUSSELLI	X-RAY DIFFRACTION	A	49	loops or irregular	9	A	93	extended strand, participates in beta ladder	50	2	0.252	-66.6478	-83.3875	-92.0518	-81.4051	-75.3093	102.819	101.476	10.9946	5.98535	2.02074	.-LHSpiral	P67861	Secreted
1KPS	LIGASE/PROTEIN TRANSPORT	UBIQUITIN-LIKE PROTEIN SUMO-1 CONJUGATING ENZYME;	HOMO SAPIENS	X-RAY DIFFRACTION	B	575	loops or irregular	15	C	138	alpha helix	7	2.5	0.3	-118.608	-134.748	89.6802	-134.279	-44.2473	102.614	102.944	36.3052	5.24899	2.02075	.-RHStaple	P46061	Cytoplasm
4E4C	HYDROLASE	PHOSPHOLIPASE A2;	NOTECHIS SCUTATUS SCUTATUS	X-RAY DIFFRACTION	A	44	alpha helix	3	A	99	alpha helix	36	1	0.322	-60.2629	-74.736	-74.9123	-85.6339	-159.545	104.046	107.575	11.4909	5.89212	2.02075	.-LHSpiral	P00608	Secreted
1H76	IRON TRANSPORT	SEROTRANSFERRIN;	SUS SCROFA	X-RAY DIFFRACTION	A	624	residue in isolated beta-bridge	42	A	629	loops or irregular	11	2.15	0.182	-59.495	-64.1664	-88.4391	173.634	-74.2112	102.085	100.968	4.87123	5.59522	2.02076	.-LHHook	P09571	Secreted
1Z6O	METAL BINDING PROTEIN	FERRITIN LIGHT CHAIN;	TRICHOPLUSIA NI	X-RAY DIFFRACTION	A	4	alpha helix	0	A	24	loops or irregular	7	1.91	0.194	169.622	58.7637	95.6256	-69.6336	-59.8359	106.071	104.46	5.25615	4.60743	2.02076	.-/+RHHook	Q52SA8	NA
1DTD	HYDROLASE/HYDROLASE INHIBITOR	CARBOXYPEPTIDASE A2;	HOMO SAPIENS	X-RAY DIFFRACTION	B	11	extended strand, participates in beta ladder	0	B	34	extended strand, participates in beta ladder	36	1.65	0.234	-64.879	-87.8257	112.8	-91.7841	-56.507	102.776	104.695	17.937	4.05266	2.02076	.-RHStaple	P81511	NA
2W86	GLYCOPROTEIN	FIBRILLIN-1;	HOMO SAPIENS	X-RAY DIFFRACTION	A	12	bend	11	A	26	extended strand, participates in beta ladder	6	1	0.2212	-65.5154	-64.0773	-79.0654	-60.8168	-58.7835	110.439	100.16	2.66649	5.47046	2.02077	.-LHSpiral	P35555	Secreted
5FA2	IMMUNE SYSTEM	GP120;	HOMO SAPIENS	X-RAY DIFFRACTION	A	119	bend	23	A	205	loops or irregular	34	2	0.232	-51.5918	-63.7338	91.5349	167.171	51.0737	104.31	103.582	5.41704	4.87386	2.02077	.+/-RHHook
2VXT	CYTOKINE	MURINE IGG 125-2H;	MUS MUSCULUS	X-RAY DIFFRACTION	L	134	extended strand, participates in beta ladder	0	L	194	extended strand, participates in beta ladder	0	1	0.196	-83.4693	-138.584	-94.6997	-137.472	64.2324	104.652	100.83	22.3599	6.64029	2.02077	.+/-LHSpiral
3JR8	HYDROLASE	PHOSPHOLIPASE A2 BOTHROPSTOXIN-2;	BOTHROPS JARARACUSSU	X-RAY DIFFRACTION	A	61	loops or irregular	17	A	91	alpha helix	21	2	0.249	-49.4061	-62.6988	-80.628	-67.4691	-90.0024	106.463	105.861	12.0854	5.65353	2.02078	.-LHSpiral	P45881	Secreted
3EP1	IMMUNE SYSTEM	PGRP-HD - PEPTIDOGLYCAN RECOGNITION PROTEIN	ALVINELLA POMPEJANA	X-RAY DIFFRACTION	A	242	hydrogen bonded turn	47	A	246	loops or irregular	39	2	0.302	-77.8903	152.159	96.1374	-61.0303	-60.7793	104.881	104.679	10.7737	5.24724	2.02079	.-RHHook	D0VX04	NA
3ME4	SIGNALING PROTEIN	TUMOR NECROSIS FACTOR RECEPTOR SUPERFAMILY MEMBER 11A;	MUS MUSCULUS	X-RAY DIFFRACTION	A	176	alpha helix	2	A	195	extended strand, participates in beta ladder	35	2	0.233	-55.7956	-54.3929	-95.1454	-45.7744	-52.7204	105.609	105.336	5.50363	5.4936	2.0208	.-LHSpiral	O35305	Membrane
2EEN	STRUCTURAL GENOMICS, UNKNOWN FUNCTION	HYPOTHETICAL PROTEIN PH1819;	PYROCOCCUS HORIKOSHII	X-RAY DIFFRACTION	A	39	bend	51	B	39	bend	73	1.65	0.244	-36.5739	-75.7899	-77.7024	-84.2895	50.5412	102.558	100.113	13.1835	5.7903	2.02081	.+/-LHSpiral	O59483	NA
2E26	SIGNALING PROTEIN	REELIN;	MUS MUSCULUS	X-RAY DIFFRACTION	A	2195	hydrogen bonded turn	21	A	2235	loops or irregular	37	2	0.219	-170.236	141.215	-86.5483	-74.6851	-61.418	102.403	103.221	10.4768	5.33847	2.02081	.-LHHook	Q60841	Secreted
1WQ8	TOXIN	VASCULAR ENDOTHELIAL GROWTH FACTOR TOXIN;	VIPERA ASPIS ASPIS	X-RAY DIFFRACTION	A	45	extended strand, participates in beta ladder	17	A	91	extended strand, participates in beta ladder	27	1.9	0.233	-65.8777	-68.0155	-86.8611	-77.4669	-46.0205	102.863	101.847	6.71831	5.81715	2.02083	.-LHSpiral	P67863	Secreted
2RFW	HYDROLASE	CELLULOSE 1,4-BETA-CELLOBIOSIDASE;	MELANOCARPUS ALBOMYCE	X-RAY DIFFRACTION	A	49	bend	0	A	69	loops or irregular	0	1.6	NOT GIVEN	-62.5411	-153.969	-101.936	-92.3573	-52.0117	101.942	102.406	14.0472	6.43582	2.02083	.-LHSpiral	Q8J0K6	NA
1K3I	OXIDOREDUCTASE	GALACTOSE OXIDASE PRECURSOR;	FUSARIUM SPP	X-RAY DIFFRACTION	A	515	loops or irregular	36	A	518	loops or irregular	31	1.4	0.193	38.2906	54.6515	82.2508	-175.986	64.8118	104.803	102.957	7.41979	5.47009	2.02083	.+RHHook	P0CS93	Secreted
5I8K	IMMUNE SYSTEM	HHH1 FAB LIGHT CHAIN;	HOMO SAPIENS	X-RAY DIFFRACTION	L	137	extended strand, participates in beta ladder	0	L	197	extended strand, participates in beta ladder	0	1	0.212	-173.42	169.536	-80.3735	-173.487	174.263	102.41	103.748	3.83671	6.35566	2.02085	.-/+LHHook
1Q25	PROTEIN TRANSPORT,SUGAR BINDING PROTEIN	CATION-INDEPENDENT MANNOSE 6-PHOSPHATE RECEPTOR;	BOS TAURUS	X-RAY DIFFRACTION	A	41	hydrogen bonded turn	13	A	48	extended strand, participates in beta ladder	0	1.8	0.283	-55.2199	-86.785	-90.1707	168.918	-165.284	103.036	102.65	9.32514	5.94504	2.02085	.-LHHook	P08169	Cytoplasm
1XWV	ALLERGEN	DER F II;	DERMATOPHAGOIDES FARINAE	X-RAY DIFFRACTION	A	73	3-helix (3/10 helix)	32	A	78	bend	40	1.83	0.257	-70.7533	-61.3727	-86.5682	173.566	-62.1297	103.709	102.884	3.75637	5.52246	2.02086	.-LHHook	Q00855	Secreted
4PJE	IMMUNE SYSTEM	MAJOR HISTOCOMPATIBILITY COMPLEX CLASS I-RELATED GENE	HOMO SAPIENS	X-RAY DIFFRACTION	E	22	extended strand, participates in beta ladder	0	E	88	extended strand, participates in beta ladder	0	1	NOT GIVEN	173.747	-178.219	-79.1438	-165.388	178.607	103.773	103.518	3.8489	6.50983	2.02088	.+LHSpiral
1A3R	VIRAL PROTEIN/IMMUNE SYSTEM	IGG2A 8F5 FAB (LIGHT CHAIN);	MUS MUSCULUS	X-RAY DIFFRACTION	H	22	extended strand, participates in beta ladder	0	H	92	extended strand, participates in beta ladder	0	2.1	NULL	175.494	170.534	-80.139	-171.752	-179.783	102.748	103.636	3.24997	6.38223	2.0209	.-/+LHHook	Q505N9	NA
5IJV	IMMUNE SYSTEM	BOVINE FAB E03 LIGHT CHAIN;	BOS TAURUS	X-RAY DIFFRACTION	B	164	loops or irregular	86	B	251	loops or irregular	110	2	0.247	43.8711	-152.096	-47.7668	-144.387	-57.0935	98.8836	102.274	25.7587	6.0792	2.02091	.+/-LHSpiral
1F8E	HYDROLASE/HYDROLASE INHIBITOR	NEURAMINIDASE;	INFLUENZA A VIRUS	X-RAY DIFFRACTION	A	232	loops or irregular	6	A	237	extended strand, participates in beta ladder	3	1.4	0.221	-50.5719	-98.8441	103.721	-94.3155	-46.1285	104.062	104.486	20.0959	4.08647	2.02091	.-RHStaple	P03472	Membrane
1BY2	EXTRACELLULAR MODULE	MAC-2 BINDING PROTEIN;	HOMO SAPIENS	X-RAY DIFFRACTION	A	31	residue in isolated beta-bridge	1	A	95	loops or irregular	24	2	0.218	-173.562	159.915	-84.8592	-164.159	-51.5534	102.334	101.383	6.8206	6.2519	2.02093	.-LHHook	Q08380	Secreted
5DAE	PROTEIN BINDING	AAEL006007-PA;	AEDES AEGYPTI	X-RAY DIFFRACTION	A	7	loops or irregular	35	A	26	alpha helix	51	1	0.23	-62.9918	-77.8943	-83.0618	-81.3631	172.781	101.05	104.711	6.80067	5.92058	2.02094	.+/-LHSpiral	Q1HRB8	NA
1FON	SERINE PROTEASE	PROCARBOXYPEPTIDASE A-S6;	BOS TAURUS	X-RAY DIFFRACTION	A	28	extended strand, participates in beta ladder	0	A	44	3-helix (3/10 helix)	4	1.7	0.22	-74.2764	-172.544	-90.3317	-84.6796	-62.1188	99.4882	103.449	8.18571	6.11372	2.02094	.-LHSpiral	P05805	Secreted
1MJU	IMMUNE SYSTEM	IMMUNOGLOBULIN MS6-12;	MUS MUSCULUS	X-RAY DIFFRACTION	H	142	extended strand, participates in beta ladder	0	H	208	extended strand, participates in beta ladder	0	1.22	0.154	-169.307	169.952	-80.5523	-171.824	175.85	103.444	104.623	4.52561	6.44077	2.02095	.-/+LHHook
2DSR	PROTEIN BINDING/HORMONE/GROWTH FACTOR	INSULIN-LIKE GROWTH FACTOR-BINDING PROTEIN 4;	HOMO SAPIENS	X-RAY DIFFRACTION	G	153	alpha helix	0	G	183	residue in isolated beta-bridge	2	2.1	0.256	-172.293	-84.6117	-94.4709	-36.5629	-55.0656	105.327	106.079	10.0141	5.72464	2.02095	.-LHSpiral	P22692	Secreted
4JO1	IMMUNE SYSTEM/VIRAL PROTEIN	MONOCLONAL ANTI-HIV-1 GP120 V3 ANTIBODY R56 LIGHT CHAIN;	ORYCTOLAGUS CUNICULUS	X-RAY DIFFRACTION	H	140	extended strand, participates in beta ladder	1	H	193	extended strand, participates in beta ladder	0	2	0.223	-72.6441	176.616	-91.8166	-132.166	68.6172	103.958	106.813	12.9965	6.71716	2.02095	.-/+LHHook
1BU8	HYDROLASE	PROTEIN (PANCREATIC LIPASE RELATED PROTEIN 2);	RATTUS NORVEGICUS	X-RAY DIFFRACTION	A	90	alpha helix	0	A	101	extended strand, participates in beta ladder	0	1.8	0.244	-72.2124	-58.3323	-77.5205	-123.448	-162.962	106.304	103.889	15.4359	5.87639	2.02097	.-LHSpiral	P54318	Secreted
1KV0	TOXIN	ALPHA-LIKE TOXIN BMK-M7;	MESOBUTHUS MARTENSII	X-RAY DIFFRACTION	A	12	extended strand, participates in beta ladder	10	A	63	loops or irregular	65	1.4	0.164	-55.938	-86.4622	91.8613	53.8883	161.927	105.129	109.32	10.0753	4.56622	2.02099	.+/-RHHook	P59854	Secreted
1Z4V	HYDROLASE	HEMAGGLUTININ-NEURAMINIDASE;	SIMIAN PARAINFLUENZA VIRUS 5	X-RAY DIFFRACTION	A	528	extended strand, participates in beta ladder	2	A	539	extended strand, participates in beta ladder	0	2.3	0.226	-55.9921	-92.1165	100.098	-89.1474	-64.7605	105.504	106.93	13.7633	3.93119	2.02102	.-RHStaple	P04850	Membrane
2TGI	GROWTH FACTOR	TRANSFORMING GROWTH FACTOR ,BETA 2;	HOMO SAPIEN	X-RAY DIFFRACTION	A	44	extended strand, participates in beta ladder	20	A	109	extended strand, participates in beta ladder	2	1.8	ULL	-66.122	-72.1992	-86.3478	-75.2767	-54.5905	103.505	103.453	5.00532	5.79927	2.02104	.-LHSpiral	P61812	Secreted
1VCL	TOXIN	HEMOLYTIC LECTIN CEL-III;	CUCUMARIA ECHINATA	X-RAY DIFFRACTION	A	421	extended strand, participates in beta ladder	1	A	426	loops or irregular	1	1.7	0.201	-66.9703	-78.4466	-75.1645	112.892	-164.175	104.775	103.903	15.8201	4.73813	2.02104	.-LHHook	Q868M7	NA
3TI4	HYDROLASE/HYDROLASE INHIBITOR	NEURAMINIDASE;	INFLUENZA A VIRUS	X-RAY DIFFRACTION	A	421	extended strand, participates in beta ladder	0	A	447	extended strand, participates in beta ladder	5	1	0.177	-54.9869	-113.739	99.2197	-70.8026	-76.5754	105.444	107.541	16.4696	3.98582	2.02105	.-RHStaple	C3W5S3	Membrane
2BDZ	HYDROLASE	MEXICAIN;	JACARATIA MEXICANA	X-RAY DIFFRACTION	A	22	bend	0	A	63	hydrogen bonded turn	17	2.1	0.238	170.492	86.9703	-95.2026	-62.3735	-64.229	103.949	104.7	8.20212	4.74818	2.02106	.-/+LHHook	P84346	Secreted
1GPL	SERINE ESTERASE	RP2 LIPASE;	CAVIA PORCELLUS	X-RAY DIFFRACTION	A	90	alpha helix	0	A	101	extended strand, participates in beta ladder	0	2.01	0.246	-72.4336	-53.897	-79.3159	-123.499	-170.017	105.266	102.821	13.5235	5.85493	2.02106	.-LHSpiral	P81139	Secreted
1AOL	VIRAL PROTEIN	GP70;	FRIEND MURINE LEUKEMIA VIRUS	X-RAY DIFFRACTION	A	72	residue in isolated beta-bridge	4	A	87	3-helix (3/10 helix)	2	2	0.264	-50.2347	-74.746	-76.3633	-164.743	-52.2296	98.9077	96.6893	6.69954	5.53367	2.02107	.-LHSpiral	P03390	Cytoplasm
2FZ6	SURFACE ACTIVE PROTEIN	HYDROPHOBIN-1;	TRICHODERMA REESE	X-RAY DIFFRACTION	A	18	extended strand, participates in beta ladder	10	A	48	alpha helix	0	2.1	NOT GIVEN	-87.5191	-32.562	-104.64	-28.604	-84.6219	106.904	104.449	27.5635	5.25392	2.02107	.-LHSpiral	P52754	Secreted
2JLP	OXIDOREDUCTASE	EXTRACELLULAR SUPEROXIDE DISMUTASE (CU-ZN);	HOMO SAPIENS	X-RAY DIFFRACTION	A	45	extended strand, participates in beta ladder	1	A	190	extended strand, participates in beta ladder	4	1.7	0.185	-158.37	-69.5919	113.686	84.2036	50.143	102.799	104.714	18.9688	5.4901	2.02108	.+/-RHHook	P08294	Secreted
4WSR	VIRAL PROTEIN	HEMAGGLUTININ;	INFLUENZA A VIRUS (A/CHICKEN/NEW YORK/14677	X-RAY DIFFRACTION	A	280	extended strand, participates in beta ladder	2	A	304	loops or irregular	7	2	0.246	168.027	66.5879	100.97	-70.2085	-65.678	107.101	104.281	7.72341	4.90824	2.02108	.-/+RHHook	Q0A3A5	Membrane
3BFF	HYDROLASE	CLASS A BETA-LACTAMASE SED1;	CITROBACTER SEDLAKII	X-RAY DIFFRACTION	A	69	3-helix (3/10 helix)	1	A	238	extended strand, participates in beta ladder	7	1.9	0.205	-68.2974	-175.976	89.354	-165.666	45.1172	104.67	103.896	6.83793	6.37202	2.02109	.+/-RHStaple	Q93PQ0	NA
3MTW	HYDROLASE	L-ARGININE CARBOXYPEPTIDASE CC2672;	CAULOBACTER VIBRIOIDES	X-RAY DIFFRACTION	A	172	hydrogen bonded turn	16	A	213	extended strand, participates in beta ladder	1	1	0.203	-81.6894	59.2401	72.3108	97.686	-82.615	109.158	103.477	19.0867	5.82496	2.0211	.-RHSpiral	Q9A4Z9	NA
2AAI	GLYCOSIDASE	RICIN (A CHAIN);	NOT GIVEN	X-RAY DIFFRACTION	B	190	extended strand, participates in beta ladder	0	B	207	bend	4	2.5	NULL	-96.7769	64.3776	104.083	-67.0424	-68.8358	96.2684	101.955	18.4779	4.82766	2.02112	.-RHHook	P02879	NA
1BQY	BLOOD CLOTTING	PLASMINOGEN ACTIVATOR;	TRIMERESURUS STEJNEJERI	X-RAY DIFFRACTION	A	91	loops or irregular	6	A	245E	loops or irregular	5	2.5	0.258	-68.7606	-75.0372	-81.8169	166.094	-64.5385	104.283	103.617	5.45312	5.65146	2.02116	.-LHHook	Q91516	Secreted
1WBA	SEED STORAGE PROTEIN	WINGED BEAN ALBUMIN 1;	PSOPHOCARPUS TETRAGONOLOBUS	X-RAY DIFFRACTION	A	135	extended strand, participates in beta ladder	4	A	141	loops or irregular	59	1.8	NULL	-59.9967	-84.8051	108.105	-107.158	-56.0891	104.09	105.045	18.0699	4.12936	2.02116	.-RHStaple	P15465	NA
1F2S	HYDROLASE/HYDROLASE INHIBITOR	TRYPSIN;	BOS TAURUS	X-RAY DIFFRACTION	I	303	extended strand, participates in beta ladder	0	I	320	loops or irregular	9	1.79	0.226	176.729	40.668	101.263	-54.8886	-72.4148	105.337	104.9	8.96832	4.53715	2.02116	.-/+RHHook	P10295	Secreted
1VIP	HYDROLASE	PHOSPHOLIPASE A2;	DABOIA RUSSELLI RUSSELLI	X-RAY DIFFRACTION	A	51	alpha helix	35	A	98	alpha helix	1	2.2	0.237	-162.858	-86.5015	-85.4912	-56.8104	-70.2784	107.526	103.96	9.91736	5.75156	2.02118	.-LHSpiral	P81458	Secreted
3WPE	DNA BINDING PROTEIN/DNA	TOLL-LIKE RECEPTOR 9;	BOS TAURUS	X-RAY DIFFRACTION	A	97	residue in isolated beta-bridge	0	A	109	loops or irregular	23	2	0.274	-179.164	43.4011	-108.477	-87.1013	-168.941	103.94	103.015	13.926	5.29509	2.02118	.-LHHook	Q5I2M5	Cytoplasm
1SEQ	IMMUNE SYSTEM	MONOCLONAL ANTIBODY MNAC13;	MUS MUSCULUS	X-RAY DIFFRACTION	H	22	extended strand, participates in beta ladder	0	H	92	extended strand, participates in beta ladder	0	1.78	0.232	170.837	173.755	-84.625	176.029	-177.454	102.21	100.185	3.40102	6.26737	2.02119	.+/-LHStaple	P01868	Secreted
2WBF	HYDROLASE	SERINE-REPEAT ANTIGEN PROTEIN;	PLASMODIUM FALCIPARUM	X-RAY DIFFRACTION	X	755	loops or irregular	31	X	809	loops or irregular	27	1	0.18	-52.8546	-50.0573	-78.0341	-60.71	-62.6528	102.593	106.969	3.51404	5.29184	2.0212	.-LHSpiral	P69193	Other
2AOZ	TOXIN	PHOSPHOLIPASE A2 HOMOLOG;	ATROPOIDES NUMMIFER	X-RAY DIFFRACTION	A	75	extended strand, participates in beta ladder	23	A	86	alpha helix	0	2.08	0.275	-74.2858	-74.0519	-93.8006	-88.7026	177.727	102.278	107.614	10.4107	6.05612	2.02122	.+/-LHSpiral	P82950	Secreted
3A57	TOXIN	THERMOSTABLE DIRECT HEMOLYSIN 2;	VIBRIO PARAHAEMOLYTICUS	X-RAY DIFFRACTION	A	151	extended strand, participates in beta ladder	7	A	161	3-helix (3/10 helix)	7	1	0.17	-164.313	-84.7109	-77.9341	-60.7976	-73.8753	106.537	101.944	10.1319	5.63795	2.02122	.-LHSpiral	P19250	NA
3VX0	HYDROLASE	ALPHA-AMYLASE A TYPE-1/2;	ASPERGILLUS ORYZAE	X-RAY DIFFRACTION	A	150	loops or irregular	46	A	164	bend	13	1	0.199	52.7621	108.53	-104.771	-52.3533	-77.5265	104.55	104.405	18.0115	4.90548	2.02123	.-/+LHHook	P0C1B3	Secreted
3WPC	DNA BINDING PROTEIN/DNA	TOLL-LIKE RECEPTOR 9;	EQUUS CABALLUS	X-RAY DIFFRACTION	A	255	bend	2	A	268	loops or irregular	15	1	0.22	-172.627	56.9886	-97.5812	-150.479	-179.055	105.392	104.405	8.74764	5.1647	2.02124	.-LHHook	Q2EEY0	NA
3AUP	PLANT PROTEIN	BASIC 7S GLOBULIN;	GLYCINE MAX	X-RAY DIFFRACTION	A	65	hydrogen bonded turn	3	A	78	extended strand, participates in beta ladder	5	1	0.255	-155.94	-167.469	-87.0089	-36.9339	-62.5628	105.117	102.221	11.6478	5.27395	2.02124	.-LHSpiral	P13917	NA
2GH0	HORMONE/GROWTH FACTOR	ARTEMIN;	HOMO SAPIENS	X-RAY DIFFRACTION	A	162	alpha helix	1	A	218	loops or irregular	0	1.92	0.263	-75.9512	-65.1802	97.7711	99.5633	52.3209	105.895	106.02	13.8052	5.11758	2.02124	.+/-RHHook	O60609	Membrane
1K4Y	HYDROLASE	LIVER CARBOXYLESTERASE;	ORYCTOLAGUS CUNICULUS	X-RAY DIFFRACTION	A	87	extended strand, participates in beta ladder	5	A	116	loops or irregular	1	2.5	0.294	-59.5136	-54.9931	92.8475	135.454	60.3469	102.768	101.989	10.174	4.9859	2.02125	.+/-RHHook	P12337	Membrane
5KVM	CELL ADHESION	ADHESION G-PROTEIN COUPLED RECEPTOR G1;	MUS MUSCULUS	X-RAY DIFFRACTION	A	346	extended strand, participates in beta ladder	1	A	377	extended strand, participates in beta ladder	3	2	0.263	-60.8403	-101.785	-77.9141	-54.0113	-58.9912	101.594	101.549	9.13851	5.5426	2.02128	.-LHSpiral	Q8K209	Secreted
3FJU	HYDROLASE/HYDROLASE INHIBITOR	CARBOXYPEPTIDASE A1;	HOMO SAPIENS	X-RAY DIFFRACTION	B	6	loops or irregular	7	B	18	extended strand, participates in beta ladder	10	1	0.2	55.7731	92.5039	88.5969	61.9712	-165.508	103.219	102.479	9.59681	5.82858	2.0213	.+/-RHSpiral	P19399	Secreted
4HBC	IMMUNE SYSTEM	ANTIGEN BINDING FRAGMENT, IMMUNOGLOBULIN IGG - HEAVY CHAIN;	ORYCTOLAGUS CUNICULUS	X-RAY DIFFRACTION	L	136	extended strand, participates in beta ladder	2	L	195	extended strand, participates in beta ladder	0	1	0.259	178.17	178.99	-80.5182	-167.791	179.983	99.5998	103.297	2.97983	6.37062	2.0213	.+LHHook
3VX0	HYDROLASE	ALPHA-AMYLASE A TYPE-1/2;	ASPERGILLUS ORYZAE	X-RAY DIFFRACTION	A	30	loops or irregular	15	A	38	loops or irregular	12	1	0.199	-166.173	64.8812	86.6083	-170.512	-77.4345	104.364	104.357	8.16104	5.5456	2.02131	.-RHHook	P0C1B3	Secreted
1F94	TOXIN	BUCANDIN;	BUNGARUS CANDIDUS	X-RAY DIFFRACTION	A	3	extended strand, participates in beta ladder	0	A	24	extended strand, participates in beta ladder	0	0.97	NOT GIVEN	-60.3279	-71.934	-86.2248	-49.8337	-58.6505	103.649	102.301	3.53598	5.54464	2.02131	.-LHSpiral	P81782	Secreted
3VBZ	TOXIN	PHOSPHOLIPASE A2 HOMOLOG, TAIPOXIN BETA CHAIN;	OXYURANUS SCUTELLATUS SCUTELLATUS	X-RAY DIFFRACTION	A	27	hydrogen bonded turn	0	A	117	loops or irregular	0	1	0.227	-66.8605	-61.7897	-87.5089	-63.5486	-52.2932	102.723	106.11	3.53579	5.67102	2.02131	.-LHSpiral	P0CG57	Secreted
1LU0	HYDROLASE INHIBITOR	TRYPSIN INHIBITOR I;	CUCURBITA MAXIMA	X-RAY DIFFRACTION	A	3	loops or irregular	36	A	20	loops or irregular	12	1.03	NOT GIVEN	170.448	49.2266	103.067	-59.1347	-59.1354	102.456	105.148	7.28039	4.63004	2.02131	.-/+RHHook	P01074	Secreted
4RZC	IMMUNE SYSTEM	FV M6P-1 LIGHT CHAIN;	LEPUS CURPAEUMS	X-RAY DIFFRACTION	B	23	extended strand, participates in beta ladder	0	B	88	extended strand, participates in beta ladder	0	2	0.267	-159.893	140.883	-173.43	-160.246	-103.746	95.101	105.93	55.3121	6.86282	2.02132	.-LHHook
1NPI	TOXIN	TOXIN VII;	TITYUS SERRULATUS	X-RAY DIFFRACTION	A	15	loops or irregular	6	A	37	extended strand, participates in beta ladder	50	1.16	NOT GIVEN	52.1762	111.233	84.7863	62.44	178.406	106.54	104.104	10.7658	5.95991	2.02132	.+RHSpiral	P15226	Secreted
1Y75	HYDROLASE	PHOSPHOLIPASE A2 ISOFORM 5;	NAJA SAGITTIFERA	X-RAY DIFFRACTION	A	44	alpha helix	3	A	100	alpha helix	49	2.3	0.256	-78.2345	-59.2763	-86.215	-80.0025	-165.444	103.097	103.4	10.0872	5.79526	2.02133	.-LHSpiral	Q5G291	Secreted
1BUD	TOXIN	PROTEIN (ACUTOLYSIN A);	AGKISTRODON ACUTUS	X-RAY DIFFRACTION	A	117	hydrogen bonded turn	36	A	197	3-helix (3/10 helix)	29	1.9	NULL	-47.8176	-54.5363	-91.0881	-75.6963	74.6693	105.042	101.742	8.16401	5.72884	2.02133	.+/-LHSpiral	Q9PW35	Secreted
3NGM	HYDROLASE	EXTRACELLULAR LIPASE;	GIBBERELLA ZEAE	X-RAY DIFFRACTION	A	237	extended strand, participates in beta ladder	9	A	245	bend	11	2	0.264	-9.50608	-135.915	-101.021	161.529	-65.5028	109.155	104.012	29.8224	6.60921	2.02133	.-LHHook	Q6WER3	NA
1DX5	SERINE PROTEINASE	THROMBIN LIGHT CHAIN;	HOMO SAPIENS	X-RAY DIFFRACTION	L	390	loops or irregular	8	L	395	extended strand, participates in beta ladder	19	2.3	0.241	-170.901	72.4881	85.1291	94.6677	-68.0617	103.965	103.306	9.81395	6.05411	2.02135	.-RHSpiral	P07204	Membrane
1YP1	HYDROLASE	FII;	AGKISTRODON ACUTUS	X-RAY DIFFRACTION	A	117	hydrogen bonded turn	40	A	196	alpha helix	31	1.9	0.234	-63.1386	-53.5671	-89.9469	-74.423	86.183	105.309	105.021	10.6955	5.81173	2.02135	.+/-LHSpiral
1OGQ	INHIBITOR	POLYGALACTURONASE INHIBITING PROTEIN;	PHASEOLUS VULGARIS	X-RAY DIFFRACTION	A	281	extended strand, participates in beta ladder	45	A	303	extended strand, participates in beta ladder	57	1.7	0.24	-166.448	98.401	-109.349	82.2132	30.6685	106.971	107.31	26.4409	4.19653	2.02135	.+/-LHStaple	P58822	Secreted
4D0E	TRANSCRIPTION	NEUROGENIC LOCUS NOTCH HOMOLOG PROTEIN 1;	HOMO SAPIENS	X-RAY DIFFRACTION	A	461	loops or irregular	17	A	476	extended strand, participates in beta ladder	26	1	0.27031	-56.184	-62.0862	-83.3352	-60.537	-58.6404	103.87	102.995	2.2608	5.50518	2.02136	.-LHSpiral	P46531	Membrane
3EJJ	CYTOKINE/SIGNALING PROTEIN	COLONY STIMULATING FACTOR-1;	MUS MUSCULUS	X-RAY DIFFRACTION	A	7	3-helix (3/10 helix)	2	A	90	3-helix (3/10 helix)	0	2	0.265	-68.0012	-165.383	100.459	127.58	-111.605	100.463	109.862	30.6563	6.45371	2.02137	.-RHHook	P07141	Secreted
1ELV	HYDROLASE	COMPLEMENT C1S COMPONENT;	HOMO SAPIENS	X-RAY DIFFRACTION	A	344	loops or irregular	22	A	388	extended strand, participates in beta ladder	0	1.7	0.219	-75.002	100.027	90.3434	51.9169	174.329	101.809	106.674	12.0246	5.85748	2.02141	.+/-RHSpiral	P09871	NA
4K6L	TOXIN	PUTATIVE PERTUSSIS-LIKE TOXIN SUBUNIT;	SALMONELLA ENTERICA SUBSP. ENTERICA SEROVA	X-RAY DIFFRACTION	G	56	bend	0	G	207	3-helix (3/10 helix)	0	2	0.253	-62.4413	159.528	81.0488	-53.8201	-65.3059	126.664	112.435	4.8739	5.45617	2.02142	.-RHHook	Q8Z6A4	NA
1XW7	HORMONE/GROWTH FACTOR	INSULIN;	NOT GIVEN	X-RAY DIFFRACTION	A	6	alpha helix	12	A	11	loops or irregular	15	2.3	0.269	-62.6193	-50.5037	-87.664	154.086	-81.7362	104.929	103.061	10.9929	5.09203	2.02142	.-LHHook
1EER	COMPLEX (CYTOKINE/RECEPTOR)	ERYTHROPOIETIN;	HOMO SAPIENS	X-RAY DIFFRACTION	B	28	extended strand, participates in beta ladder	1	B	38	extended strand, participates in beta ladder	1	1.9	0.318	-61.8921	-98.3716	116.959	-80.1157	-70.7786	101.87	102.62	20.4209	3.94836	2.02143	.-RHStaple	P19235	Secreted
1VAP	LIPID DEGRADATION	PHOSPHOLIPASE A2;	AGKISTRODON PISCIVORUS PISCIVORUS	X-RAY DIFFRACTION	A	57	bend	29	A	81	alpha helix	15	1.6	NULL	66.2331	-76.4395	-95.0876	-86.4932	-166.028	105.696	105.583	10.861	6.10783	2.02144	.+/-LHSpiral	P51972	Secreted
1HDF	STRUCTURAL PROTEIN	SPHERULIN 3A;	PHYSARUM POLYCEPHALUM	X-RAY DIFFRACTION	A	3	extended strand, participates in beta ladder	17	B	3	extended strand, participates in beta ladder	13	2.35	NULL	-53.0846	176.816	90.6719	-177.611	-77.8978	105.708	101.648	6.64929	6.52254	2.02145	.-RHHook	P09353	Cytoplasm
1OQC	OXIDOREDUCTASE	AUGMENTER OF LIVER REGENERATION;	RATTUS NORVEGICUS	X-RAY DIFFRACTION	A	15	bend	32	C	124	loops or irregular	78	1.8	0.24	-69.4012	-75.8264	-88.8412	-65.6451	-68.6268	102.209	103.675	5.74055	5.80314	2.02148	.-LHSpiral	Q63042	Cytoplasm
3P3Y	CELL ADHESION	NEUROFASCIN;	HOMO SAPIENS	X-RAY DIFFRACTION	A	358	loops or irregular	0	A	408	extended strand, participates in beta ladder	0	2	0.288	175.615	-171.321	-93.6604	-157.294	-164.688	101.246	106.513	8.92535	6.70719	2.0215	.+/-LHSpiral	O94856	Membrane
2OR7	IMMUNE SYSTEM	T-CELL IMMUNOGLOBULIN AND MUCIN DOMAIN-	MUS MUSCULUS	X-RAY DIFFRACTION	A	19	loops or irregular	3	A	91	extended strand, participates in beta ladder	0	1.5	0.208	-164.928	174.838	-84.5549	-154.761	178.432	104.479	105.515	7.87331	6.57733	2.0215	.-/+LHHook	Q8R183	Membrane
1H80	HYDROLASE	IOTA-CARRAGEENASE;	ALTEROMONAS SP. ATCC 43554	X-RAY DIFFRACTION	A	412	residue in isolated beta-bridge	3	A	484	loops or irregular	5	1.6	0.223	76.0145	87.6215	82.2435	-64.479	-61.1552	102.22	108.037	8.61967	4.7249	2.02151	.-/+RHHook	Q9F5I8	Secreted
1YQT	HYDROLYASE/TRANSLATION	RNASE L INHIBITOR;	PYROCOCCUS FURIOSUS	X-RAY DIFFRACTION	A	79	extended strand, participates in beta ladder	29	A	128	hydrogen bonded turn	38	1.9	0.225	-151.386	-87.3749	-85.5983	176.971	-51.4289	102.521	104.745	14.3625	5.93652	2.02151	.-LHHook	Q8U306	NA
2WNO	GLYCOPROTEIN	TUMOR NECROSIS FACTOR-INDUCIBLE GENE 6 PROTEIN;	HOMO SAPIENS	X-RAY DIFFRACTION	A	188	loops or irregular	15	A	210	loops or irregular	15	2	0.228	-66.581	-57.1289	-87.3778	-72.5961	67.4534	105.524	103.743	4.27385	5.73192	2.02155	.+/-LHSpiral	P98066	NA
4CP0	CELL ADHESION	EPITHELIAL ADHESIN 9;	CANDIDA GLABRATA	X-RAY DIFFRACTION	A	52	residue in isolated beta-bridge	5	A	211	hydrogen bonded turn	4	2	0.19381	-42.3518	-74.8448	-83.547	-63.9873	-67.0377	103.003	103.104	7.22782	5.67759	2.02156	.-LHSpiral	B4UMX2	NA
3UIW	OXIDOREDUCTASE	GLUTAREDOXIN 2;	DANIO RERIO	X-RAY DIFFRACTION	A	28	bend	43	A	113	bend	21	2	0.25	-165.813	47.594	93.0773	166.452	-76.0277	114.785	97.5939	9.84121	5.85372	2.02158	.-RHSpiral	Q6DH06	NA
1DJT	TOXIN	ALPHA-LIKE NEUROTOXIN BMK M1;	MESOBUTHUS MARTENSII	X-RAY DIFFRACTION	A	26	alpha helix	0	A	48	extended strand, participates in beta ladder	0	1.2	NOT GIVEN	-70.5692	-71.11	-76.6894	-52.9915	-54.1327	105.7	104.963	5.05899	5.42567	2.02159	.-LHSpiral	P45697	Secreted
1IAM	VIRAL PROTEIN RECEPTOR	INTERCELLULAR ADHESION MOLECULE-1;	HOMO SAPIENS	X-RAY DIFFRACTION	A	108	extended strand, participates in beta ladder	0	A	159	extended strand, participates in beta ladder	0	2	0.303	-179.072	157.374	-79.27	-179.293	176.574	103.483	102.104	4.94362	6.15685	2.02159	.-/+LHHook	P05362	Membrane
3QPX	IMMUNE SYSTEM	FAB C2507 LIGHT CHAIN;	HOMO SAPIENS, RATTUS NORVEGICUS	X-RAY DIFFRACTION	L	213	loops or irregular	38	H	222	loops or irregular	2	2	0.264	53.8963	163.846	102.21	-76.0128	-62.6222	102.555	104.773	8.61656	5.31524	2.02164	.-/+RHHook
3PLC	TOXIN	BETA-CARDIOTOXIN OH-27;	OPHIOPHAGUS HANNAH	X-RAY DIFFRACTION	A	3	extended strand, participates in beta ladder	1	A	22	extended strand, participates in beta ladder	2	2	0.267	-64.9033	-60.3284	-81.4435	-53.6267	-59.0951	106.798	104.241	2.58638	5.44324	2.02165	.-LHSpiral	Q69CK0	Secreted
1FCQ	HYDROLASE	HYALURONOGLUCOSAMINIDASE;	APIS MELLIFERA	X-RAY DIFFRACTION	A	189	loops or irregular	3	A	201	loops or irregular	7	1.6	0.227	178.589	64.7714	-96.1894	-51.3802	-59.2193	104.213	106.165	4.22889	4.54337	2.02166	.-/+LHHook	Q08169	Secreted
3BDW	IMMUNE SYSTEM RECEPTOR	NATURAL KILLER CELLS ANTIGEN CD94;	HOMO SAPIENS	X-RAY DIFFRACTION	A	152	extended strand, participates in beta ladder	4	A	166	hydrogen bonded turn	27	2.5	0.27	-67.5691	69.091	104.632	-90.7165	-61.1277	104.935	104.555	11.5891	5.02285	2.02166	.-RHHook	Q13241	Membrane
4MGE	TRANSFERASE	PTS SYSTEM, CELLOBIOSE-SPECIFIC IIB COMPONENT;	BACILLUS ANTHRACIS	X-RAY DIFFRACTION	A	6	extended strand, participates in beta ladder	1	A	7	extended strand, participates in beta ladder	24	1	0.224	-162.913	-81.3526	99.1562	-44.0058	-61.1585	106.221	102.517	11.2941	2.97737	2.02167	.-RHStaple	Q81X06	NA
4BXW	BLOOD CLOTTING	FACTOR XA;	PSEUDONAJA TEXTILIS	X-RAY DIFFRACTION	A	96	loops or irregular	1	A	109	extended strand, participates in beta ladder	14	2	0.23308	-80.4351	171.025	102.128	-158.988	-76.0312	104.096	103.192	15.1616	6.49583	2.02167	.-RHHook	Q6IT10	Secreted
4KNG	SIGNALING PROTEIN, MEMBRANE PROTEIN	LEUCINE-RICH REPEAT-CONTAINING G-PROTEIN COUPLED RECEPTOR	HOMO SAPIENS	X-RAY DIFFRACTION	E	119	bend	63	E	91	bend	1	2	0.276	61.4629	-151.55	-86.8306	-49.0565	-81.4954	105.247	104.053	11.4866	5.62411	2.02167	.+/-LHSpiral	Q68DV7	Secreted
1HSS	CEREAL INHIBITOR	0.19 ALPHA-AMYLASE INHIBITOR;	TRITICUM AESTIVUM	X-RAY DIFFRACTION	A	42	alpha helix	22	A	99	hydrogen bonded turn	16	2.06	0.223	-62.9402	-50.9454	-84.7708	-61.3524	-69.2305	102.944	105.298	3.60427	5.44781	2.02169	.-LHSpiral	P01085	Secreted
1N1F	IMMUNE SYSTEM	INTERLEUKIN-19;	HOMO SAPIENS	X-RAY DIFFRACTION	A	57	alpha helix	0	A	109	loops or irregular	2	1.95	0.243	-171.858	-89.5201	-95.1864	96.7823	-161.608	103.967	102.99	17.4791	5.301	2.0217	.-LHHook	Q9UHD0	Secreted
3TVJ	HYDROLASE	MANNAN-BINDING LECTIN SERINE PROTEASE 2 A CHAIN;	HOMO SAPIENS	X-RAY DIFFRACTION	I	14	hydrogen bonded turn	29	I	33	extended strand, participates in beta ladder	24	1	0.205	76.0196	-69.8534	-86.5108	-49.4772	-50.1139	105.597	105.995	7.19794	5.61205	2.02172	.+/-LHSpiral	O46162	Secreted
3SKN	IMMUNE SYSTEM	RL42 T CELL RECEPTOR, ALPHA CHAIN;	HOMO SAPIENS	X-RAY DIFFRACTION	A	23	extended strand, participates in beta ladder	1	A	104	extended strand, participates in beta ladder	0	2	0.292	162.498	-152.835	-87.9077	-166.433	-167.625	99.8805	88.6134	11.8227	6.35809	2.02173	.+/-LHSpiral	P01848	Membrane
2YOK	HYDROLASE	EXOGLUCANASE 1;	HYPOCREA LIXII	X-RAY DIFFRACTION	A	66	bend	0	A	87	extended strand, participates in beta ladder	0	1	0.16057	-72.2937	-141.629	-94.964	-83.1983	-64.978	103.092	104.105	14.0171	6.28206	2.02174	.-LHSpiral	Q9P8P3	Secreted
4ZTP	IMMUNE SYSTEM	LIGHT CHAIN OF FAB FRAGMENT OF RABBIT MONOCLONAL ANTIBODY	ORYCTOLAGUS CUNICULUS	X-RAY DIFFRACTION	L	134	extended strand, participates in beta ladder	1	L	193	extended strand, participates in beta ladder	0	1	0.228	178.978	176.189	-82.4267	-165.57	179.271	100.34	103.1	3.28916	6.3995	2.02174	.+LHHook
1QUA	TOXIN	ACUTOLYSIN-C;	AGKISTRODON ACUTUS	X-RAY DIFFRACTION	A	157	3-helix (3/10 helix)	20	A	179	alpha helix	34	2.2	0.272	-90.2259	-65.7431	-112.711	173.176	-68.221	104.6	101.091	18.8883	5.98859	2.02175	.-LHHook	P60244	Secreted
2AAB	IMMUNE SYSTEM	ANTI-IDIOTYPIC MONOCLONAL ANTIBODY (LIGHT CHAIN);	MUS MUSCULUS	X-RAY DIFFRACTION	L	23	extended strand, participates in beta ladder	0	L	88	extended strand, participates in beta ladder	0	2.5	0.297	178.243	176.548	-87.2178	169.233	-172.638	104.149	104.605	3.57998	6.38094	2.02176	.+/-LHStaple
1IAK	HISTOCOMPATIBILITY ANTIGEN I-AK	MHC CLASS II I-AK;	MUS MUSCULUS	X-RAY DIFFRACTION	B	117	extended strand, participates in beta ladder	0	B	173	extended strand, participates in beta ladder	0	1	0.263	-172.939	166.777	-90.3589	176.606	-178.76	101.607	106.021	4.17095	6.38507	2.02176	.-LHStaple	P06343	Membrane
1VB0	TOXIN	COBROTOXIN B;	NAJA ATRA	X-RAY DIFFRACTION	A	17	loops or irregular	14	A	40	extended strand, participates in beta ladder	17	0.92	NOT GIVEN	-54.5063	-55.353	-91.0899	-93.6725	-64.0864	106.301	105.715	8.30564	5.95835	2.02177	.-LHSpiral	P80958	Secreted
1NC2	IMMUNE SYSTEM	MONOCLONAL ANTIBODY 2D12.5, LAMBDA LIGHT CHAIN;	MUS MUSCULUS	X-RAY DIFFRACTION	B	146	extended strand, participates in beta ladder	0	B	201	extended strand, participates in beta ladder	0	2.1	0.247	-156.197	169.431	-89.5202	-172.609	169.041	102.786	103.635	10.4237	6.46467	2.02179	.-/+LHHook
2MPR	OUTER MEMBRANE PROTEIN	MALTOPORIN;	SALMONELLA TYPHIMURIUM	X-RAY DIFFRACTION	A	22	loops or irregular	40	A	38	loops or irregular	35	2.4	0.222	-73.2177	78.581	104.095	69.2786	-68.0533	106.654	107.5	10.9077	6.09987	2.02181	.-RHSpiral	P26466	Membrane
1RP1	HYDROLASE	PANCREATIC LIPASE RELATED PROTEIN 1;	CANIS FAMILIARIS	X-RAY DIFFRACTION	A	237	loops or irregular	19	A	261	alpha helix	34	2.1	0.256	-82.3798	-50.2147	-72.093	-84.3289	-166.058	103.626	103.989	14.002	5.46011	2.02181	.-LHSpiral	P06857	Secreted
1FK5	LIPID TRANSPORT	NONSPECIFIC LIPID-TRANSFER PROTEIN;	ZEA MAYS	X-RAY DIFFRACTION	A	14	3-helix (3/10 helix)	7	A	29	alpha helix	0	1.3	NOT GIVEN	-58.0485	-65.9072	98.1583	60.1836	167.626	102.962	105.492	6.07844	4.64164	2.02182	.+/-RHHook	P19656	NA
3W3E	HYDROLASE	COTYLEDONEOUS YIELDIN-LIKE PROTEIN;	VIGNA UNGUICULATA	X-RAY DIFFRACTION	A	203	bend	2	A	235	loops or irregular	0	1	0.235	-56.4849	-65.4625	-77.735	143.915	69.2811	102.385	103.86	9.10327	4.99401	2.02182	.+/-LHHook	Q8H0C9	NA
1THE	HYDROLASE	CATHEPSIN B;	RATTUS NORVEGICUS	X-RAY DIFFRACTION	A	100	bend	0	A	132	loops or irregular	28	1.9	NULL	179.149	78.5829	-99.1792	-51.4198	-58.0312	103.898	101.573	6.7134	4.48712	2.02183	.-/+LHHook	P00787	Secreted
2CG7	SIGNALING PROTEIN	FIBRONECTIN;	HOMO SAPIENS	X-RAY DIFFRACTION	A	92	extended strand, participates in beta ladder	0	A	104	extended strand, participates in beta ladder	34	1.2	0.219	-58.384	-90.4615	106.455	-90.3476	-61.6568	104.879	105.42	15.3723	3.94627	2.02184	.-RHStaple	P02751	Secreted
1QNW	LECTIN	CHITIN BINDING LECTIN, UEA-II;	ULEX EUROPEUS	X-RAY DIFFRACTION	A	184	extended strand, participates in beta ladder	7	C	184	extended strand, participates in beta ladder	6	2.35	0.218	-146.411	102.493	133.032	107.057	-144.41	100.854	100.505	52.9843	6.38786	2.02184	.-RHSpiral
1B80	OXIDOREDUCTASE	PROTEIN (RECOMBINANT LIGNIN PEROXIDASE H8);	PHANEROCHAETE CHRYSOSPORIUM	X-RAY DIFFRACTION	A	14	3-helix (3/10 helix)	0	A	285	loops or irregular	0	1.73	0.208	-58.4657	-61.5996	-79.3594	-53.3037	-71.3748	108.685	104.671	3.91855	5.44273	2.02184	.-LHSpiral	P06181	NA
1FLR	IMMUNOGLOBULIN	4-4-20 (IG*G2A=KAPPA=) FAB FRAGMENT;	MUS MUSCULUS	X-RAY DIFFRACTION	H	145	extended strand, participates in beta ladder	0	H	200	extended strand, participates in beta ladder	0	1.85	NULL	-166.208	178.213	-83.9055	-179.406	171.091	106.959	102.472	5.05607	6.48418	2.02184	.-/+LHHook	P01865	Membrane
1JFU	MEMBRANE PROTEIN	THIOL:DISULFIDE INTERCHANGE PROTEIN TLPA;	BRADYRHIZOBIUM JAPONICUM	X-RAY DIFFRACTION	A	10	3-helix (3/10 helix)	0	A	155	residue in isolated beta-bridge	0	1.6	0.234	-65.8096	-49.883	-68.5412	-96.9611	-55.4728	102.578	102.924	11.0336	5.33683	2.02185	.-LHSpiral	P43221	Membrane
3MAY	HEME-BINDING PROTEIN	POSSIBLE EXPORTED PROTEIN;	MYCOBACTERIUM TUBERCULOSIS	X-RAY DIFFRACTION	A	40	loops or irregular	73	A	114	hydrogen bonded turn	17	2	0.256	-75.261	-61.1611	-91.0557	-69.3986	-50.9021	100.077	104.013	6.6272	5.65394	2.02186	.-LHSpiral
3EP1	IMMUNE SYSTEM	PGRP-HD - PEPTIDOGLYCAN RECOGNITION PROTEIN	ALVINELLA POMPEJANA	X-RAY DIFFRACTION	A	125	loops or irregular	59	A	131	loops or irregular	21	2	0.302	174.773	-0.767777	100.773	144.651	86.2067	104.184	105.529	25.6095	5.35537	2.02187	.+RHHook	D0VX04	NA
2POS	TOXIN	SYLVATICIN;	PYTHIUM SYLVATICUM	X-RAY DIFFRACTION	A	51	alpha helix	30	A	93	hydrogen bonded turn	38	1.6	0.187	-66.9911	-76.6334	-77.0257	-57.1152	-72.7814	104.344	102.547	6.30553	5.4634	2.02187	.-LHSpiral	D0VWX7	NA
1IDK	LYASE	PECTIN LYASE A;	ASPERGILLUS NIGER	X-RAY DIFFRACTION	A	302	3-helix (3/10 helix)	0	A	310	loops or irregular	4	1.93	0.232	-58.4301	-167.632	-109.35	111.836	-76.3102	99.9952	98.2426	19.5932	5.64968	2.02188	.-LHHook	Q01172	Secreted
1IEJ	METAL BINDING PROTEIN	OVOTRANSFERRIN;	GALLUS GALLUS	X-RAY DIFFRACTION	A	228	loops or irregular	3	A	242	bend	2	1.65	0.242	-34.5136	-58.3756	-101.161	97.0233	-175.96	103.402	106.429	17.2913	4.83725	2.02188	.-LHHook	P02789	Secreted
4M82	HYDROLASE	EXO-1,3-BETA-GLUCANASE;	CANDIDA ALBICANS	X-RAY DIFFRACTION	A	300	loops or irregular	7	A	326	bend	3	1	0.184	-71.4502	-66.1226	-71.2929	-58.296	-78.751	101.642	104.347	8.84756	5.22821	2.02188	.-LHSpiral	P29717	Secreted
3WPF	DNA BINDING PROTEIN	TOLL-LIKE RECEPTOR 9;	MUS MUSCULUS	X-RAY DIFFRACTION	A	258	loops or irregular	22	A	265	loops or irregular	33	1	0.265	-64.5749	-53.8381	-68.8654	-90.3333	177.72	108.114	94.3131	8.84459	5.35021	2.02189	.+/-LHSpiral	Q9EQU3	Cytoplasm
1TU5	OXIDOREDUCTASE	COPPER AMINE OXIDASE, LIVER ISOZYME;	BOS TAURUS	X-RAY DIFFRACTION	A	403	residue in isolated beta-bridge	3	A	429	extended strand, participates in beta ladder	0	2.37	0.237	-56.3526	-130.305	-87.7656	-162.397	86.8862	104.232	103.529	18.8522	6.71698	2.02189	.+/-LHSpiral	Q29437	Secreted
1KZQ	IMMUNE SYSTEM	MAJOR SURFACE ANTIGEN P30;	TOXOPLASMA GONDII	X-RAY DIFFRACTION	A	34	loops or irregular	4	A	113	extended strand, participates in beta ladder	5	1.7	0.226	-63.8013	-50.0546	-80.4327	-87.97	-49.7155	102.858	102.48	7.75797	5.59367	2.0219	.-LHSpiral	P13664	Other
3D9A	HYDROLASE/IMMUNE SYSTEM	LYSOZYME C;	GALLUS GALLUS	X-RAY DIFFRACTION	L	134	extended strand, participates in beta ladder	0	L	194	extended strand, participates in beta ladder	0	1.2	0.205	-174.679	-179.468	-87.0901	-176.965	-176.241	103.336	102.074	2.74345	6.47546	2.02191	.-LHSpiral	P01837	NA
1UCY	COMPLEX (SERINE PROTEASE/COAGULATION)	THROMBIN;	BOS TAURUS	X-RAY DIFFRACTION	K	168	alpha helix	4	K	182	extended strand, participates in beta ladder	2	2.2	NULL	-70.8172	-66.5836	-94.2271	-76.4696	89.283	107.159	105.27	14.2891	6.10334	2.02191	.+/-LHSpiral	P00735	Secreted
1GWU	OXIDOREDUCTASE	PEROXIDASE C1A;	ARMORACIA RUSTICANA	X-RAY DIFFRACTION	A	177	3-helix (3/10 helix)	0	A	209	bend	2	1.31	0.193	-76.2188	-66.196	-76.9134	-65.1713	-59.7495	103.427	104.244	5.63497	5.5184	2.02193	.-LHSpiral	P00433	Secreted
1ECE	GLYCOSYL HYDROLASE	ENDOCELLULASE E1;	ACIDOTHERMUS CELLULOLYTICUS	X-RAY DIFFRACTION	A	34	hydrogen bonded turn	18	A	120	hydrogen bonded turn	2	2.4	0.236	-47.9513	-65.2163	95.7597	95.0998	81.6926	104.863	103.37	15.4466	4.99564	2.02193	.+/-RHHook	P54583	NA
3NT8	IMMUNE SYSTEM	ANCYLOSTOMA SECRETED PROTEIN 1;	NECATOR AMERICANUS	X-RAY DIFFRACTION	A	201	loops or irregular	10	A	214	extended strand, participates in beta ladder	0	2	0.237	-51.7621	-94.9943	-84.6685	-84.3638	-65.538	100.697	104.549	11.4201	6.01348	2.02195	.-LHSpiral	O76744	NA
2YX0	METAL BINDING PROTEIN	RADICAL SAM ENZYME;	PYROCOCCUS HORIKOSHII	X-RAY DIFFRACTION	A	85	loops or irregular	7	A	88	loops or irregular	33	2.21	0.242	23.8156	112.55	-91.5576	146.181	-69.9288	104.723	105.805	27.9414	5.16808	2.02195	.+/-LHStaple	O59412	Cytoplasm
1A14	COMPLEX (ANTIBODY/ANTIGEN)	NEURAMINIDASE;	INFLUENZA A VIRUS	X-RAY DIFFRACTION	L	23	extended strand, participates in beta ladder	0	L	88	extended strand, participates in beta ladder	0	2	0.27	177.611	126.095	64.2249	156.281	60.7152	105.414	101.719	16.6597	6.40998	2.02195	.+RHSpiral	P01645	NA
2HWZ	IMMUNE SYSTEM	IMMUNOGLOBULIN FAB LIGHT CHAIN;	NOT GIVEN	X-RAY DIFFRACTION	L	23	extended strand, participates in beta ladder	0	L	88	extended strand, participates in beta ladder	0	1.8	NULL	-82.4661	-161.838	-90.1103	-137.355	60.343	105.508	102.974	16.188	6.73382	2.02195	.+/-LHSpiral
1C3A	MEMBRANE PROTEIN	FLAVOCETIN-A: ALPHA SUBUNIT;	TRIMERESURUS FLAVOVIRIDIS	X-RAY DIFFRACTION	B	298	extended strand, participates in beta ladder	2	B	313	hydrogen bonded turn	20	2.5	0.269	-70.7541	72.9438	97.9304	-95.5855	-49.6569	103.331	102.983	12.8849	5.0089	2.02198	.-RHHook	Q8AV98	Secreted
1KBA	TOXIN	KAPPA-BUNGAROTOXIN;	BUNGARUS MULTICINCTU	X-RAY DIFFRACTION	A	27	loops or irregular	36	A	31	alpha helix	12	2.3	ULL	-70.5529	-67.2983	-51.2969	157.866	-153.167	107.105	101.749	22.7498	4.77155	2.02199	.-LHHook	P01398	Secreted
2WQ5	HYDROLASE	PHOSPHOLIPASE A2, ACIDIC;	NAJA NAJA	X-RAY DIFFRACTION	A	28	residue in isolated beta-bridge	2	A	44	alpha helix	4	1	0.23	-56.6555	-59.9012	95.4231	154.207	-66.6857	104.383	102.911	7.38057	5.01237	2.022	.-RHHook	P15445	Secreted
3MJ8	IMMUNE SYSTEM	STIMULATORY HAMSTER ANTIBODY HL4E10 FAB LIGHT CHAIN;	CRICETULUS MIGRATORIUS	X-RAY DIFFRACTION	H	142	extended strand, participates in beta ladder	0	H	208	extended strand, participates in beta ladder	0	2	0.281	-97.2369	-174.199	-102.346	-139.265	91.5438	107.326	103.055	32.4739	6.81592	2.02202	.+/-LHSpiral
1KCV	IMMUNE SYSTEM	PC282 IMMUNOGLOBULIN;	MUS MUSCULUS	X-RAY DIFFRACTION	L	134	extended strand, participates in beta ladder	0	L	194	extended strand, participates in beta ladder	0	1.8	0.233	-173.092	168.451	-85.3969	-176.56	177.302	102.533	103.155	3.53429	6.37399	2.02202	.-/+LHHook	P01837	NA
2W9D	IMMUNE SYSTEM	ICSM 18-ANTI-PRP THERAPEUTIC FAB HEAVY CHAIN;	MUS MUSCULUS	X-RAY DIFFRACTION	H	142	extended strand, participates in beta ladder	0	H	197	extended strand, participates in beta ladder	0	1	0.217	-88.3531	-168.431	-71.4042	-142.293	58.4578	107.237	102.95	17.6587	6.50656	2.02205	.+/-LHSpiral
2W9D	IMMUNE SYSTEM	ICSM 18-ANTI-PRP THERAPEUTIC FAB HEAVY CHAIN;	MUS MUSCULUS	X-RAY DIFFRACTION	H	142	extended strand, participates in beta ladder	0	H	197	extended strand, participates in beta ladder	0	1	0.217	-88.3531	-168.431	-71.4042	-142.293	58.4578	107.237	102.95	17.6587	6.50656	2.02205	.+/-LHSpiral
4YU8	ANTITUMOR PROTEIN	NEUROBLASTOMA SUPPRESSOR OF TUMORIGENICITY 1;	HOMO SAPIENS	X-RAY DIFFRACTION	A	35	extended strand, participates in beta ladder	26	A	85	extended strand, participates in beta ladder	25	1	0.258	174.995	60.3088	86.9467	49.0978	-177.953	106.126	107.208	3.19151	5.58945	2.02206	.+/-RHSpiral	P41271	Secreted
1JAE	GLYCOSIDASE	ALPHA-AMYLASE;	TENEBRIO MOLITOR	X-RAY DIFFRACTION	A	28	alpha helix	0	A	84	alpha helix	0	1.65	0.206	-77.3384	154.842	91.5962	-84.3419	-72.0157	105.198	103.172	13.6598	5.24277	2.02207	.-RHHook	P56634	NA
1IA5	HYDROLASE	POLYGALACTURONASE;	ASPERGILLUS ACULEATUS	X-RAY DIFFRACTION	A	306	loops or irregular	0	A	311	extended strand, participates in beta ladder	12	2	0.215	-76.6057	-105.36	-90.52	162.654	-62.4634	102.937	106.349	14.4275	6.17517	2.02207	.-LHHook	O74213	Secreted
3X1B	OXIDOREDUCTASE	LACCASE;	LENTINUS	X-RAY DIFFRACTION	A	138	3-helix (3/10 helix)	2	A	226	bend	0	1	0.197	-50.511	-44.4644	-101.154	-147.15	-93.2871	104.518	105.693	21.9194	5.7584	2.02207	.-LHSpiral
1BEC	RECEPTOR	14.3.D T CELL ANTIGEN RECEPTOR;	MUS MUSCULUS	X-RAY DIFFRACTION	A	147	extended strand, participates in beta ladder	0	A	212	extended strand, participates in beta ladder	0	1.7	NULL	172.437	174.465	-73.4814	-158.719	167.455	100.73	108.244	7.87043	6.39033	2.02207	.+LHHook
1WTA	TRANSFERASE	5'-METHYLTHIOADENOSINE PHOSPHORYLASE;	AEROPYRUM PERNIX K1	X-RAY DIFFRACTION	A	205	alpha helix	2	A	266	hydrogen bonded turn	5	1.78	0.196	-169.875	70.2505	-79.0928	-110.61	-67.3876	113.312	107.883	12.4297	5.11161	2.02208	.-LHHook	Q9YAQ8	NA
4EI6	IMMUNE SYSTEM	VALPHA1 XV19 TYPE II NATURAL KILLER T CELL RECEPTOR (MOUSE	MUS MUSCULUS, HOMO SAPIENS	X-RAY DIFFRACTION	B	23	extended strand, participates in beta ladder	0	B	92	extended strand, participates in beta ladder	0	1	0.241	168.758	170.059	-69.0082	-166.035	-179.578	104.104	100.359	7.06692	6.20278	2.02209	.-/+LHHook
1CYG	GLYCOSYLTRANSFERASE	CYCLODEXTRIN GLUCANOTRANSFERASE;	BACILLUS STEAROTHERMOPHILU	X-RAY DIFFRACTION	A	40	3-helix (3/10 helix)	15	A	47	loops or irregular	12	2.5	NULL	-151.109	58.7029	83.4699	-158.256	-71.4868	102.729	106.17	13.8389	5.1102	2.02209	.-RHHook	P31797	Secreted
4ZH5	HYDROLASE	ENDOGLUCANASE;	PERINEREIS BREVICIRRIS	X-RAY DIFFRACTION	B	367	bend	1	B	374	loops or irregular	18	1	0.148	-61.4008	-68.0819	-66.6814	179.86	-177.871	105.057	105.128	5.18488	5.41825	2.02209	.-LHHook	F2Z7L1	NA
2GSJ	HYDROLASE	PROTEIN PPL-2;	PARKIA PLATYCEPHAL	X-RAY DIFFRACTION	A	158	bend	0	A	187	hydrogen bonded turn	5	1.73	0.199	62.4799	73.9595	84.1864	88.5484	37.8126	103.638	104.847	12.1036	5.99456	2.02211	.+RHSpiral
5IU4	MEMBRANE PROTEIN	ADENOSINE RECEPTOR A2A,SOLUBLE CYTOCHROME B562,ADENOSINE	HOMO SAPIENS, ESCHERICHIA COLI	X-RAY DIFFRACTION	A	74	alpha helix	12	A	146	hydrogen bonded turn	20	1	0.2	-172.585	-102.522	-80.3012	-58.1011	-69.1604	105.966	103.998	10.4434	5.80619	2.02211	.-LHSpiral	P29274	Membrane
1DX5	SERINE PROTEINASE	THROMBIN LIGHT CHAIN;	HOMO SAPIENS	X-RAY DIFFRACTION	L	356	loops or irregular	24	L	370	extended strand, participates in beta ladder	8	2.3	0.241	-58.0072	-61.8489	-81.401	-42.8091	-78.4826	102.69	104.73	7.34337	5.26642	2.02211	.-LHSpiral	P07204	Membrane
4W6W	CELL ADHESION	F18 FIMBRIAL ADHESIN AC;	ESCHERICHIA COLI DH5[ALPHA]	X-RAY DIFFRACTION	B	850	extended strand, participates in beta ladder	0	B	906	3-helix (3/10 helix)	0	2	0.254	42.7628	103.662	79.6527	59.4954	84.889	103.425	104.659	18.4286	5.88752	2.02214	.+RHSpiral
1BUN	TOXIN	BETA2-BUNGAROTOXIN;	BUNGARUS MULTICINCTUS	X-RAY DIFFRACTION	A	51	alpha helix	42	A	93	alpha helix	1	2.45	0.281	-161.062	-86.0046	-84.2047	-49.1905	-72.1067	102.829	102.365	11.4398	5.63978	2.02214	.-LHSpiral	P00617	Secreted
5K9K	IMMUNE SYSTEM	56.A.09 HEAVY CHAIN;	HOMO SAPIENS	X-RAY DIFFRACTION	A	140	extended strand, participates in beta ladder	3	A	196	extended strand, participates in beta ladder	0	2	0.265	-37.9496	162.771	120.086	144.16	-146.702	105.186	102.509	34.2051	6.91576	2.02216	.-RHSpiral
2GV0	HYDROLASE	LYSOZYME C;	TRIONYX SINENSIS	X-RAY DIFFRACTION	A	31	alpha helix	0	A	117	hydrogen bonded turn	1	1.9	0.232	-177.281	-98.0643	-85.7001	-78.7608	-39.9135	101.53	101.972	14.1763	6.08429	2.02217	.-LHSpiral	Q7LZQ1	Secreted
3VTT	VIRAL PROTEIN, STRUCTURAL PROTEIN	ENVELOPE PROTEIN E;	DENGUE VIRUS TYPE 3	X-RAY DIFFRACTION	A	580	loops or irregular	0	A	611	extended strand, participates in beta ladder	2	1	0.255	-58.5122	-53.389	93.5277	84.4389	53.4227	106.191	102.58	6.83009	4.926	2.02218	.+/-RHHook	P27915	Secreted
1TVD	IMMUNORECEPTOR	T CELL RECEPTOR;	HOMO SAPIENS	X-RAY DIFFRACTION	A	22	loops or irregular	0	A	88	extended strand, participates in beta ladder	1	1.9	0.224	174.469	170.475	-76.8832	-157.757	-173.54	104.554	102.749	6.29032	6.40243	2.02221	.-/+LHHook	A0JD37	NA
2ILN	HYDROLASE/HYDROLASE INHIBITOR	CATIONIC TRYPSIN;	BOS TAURUS	X-RAY DIFFRACTION	I	14	extended strand, participates in beta ladder	13	I	22	extended strand, participates in beta ladder	2	2	0.287	-64.9746	-91.9834	111.83	-90.1316	-57.5582	103.559	104.664	18.0253	4.076	2.02223	.-RHStaple	P80321	NA
1QNX	ALLERGEN	VES V 5;	VESPULA VULGARIS	X-RAY DIFFRACTION	A	8	loops or irregular	8	A	101	loops or irregular	1	1.9	0.236	-68.216	100.337	86.3035	39.4149	177.769	103.874	103.76	11.5123	5.64776	2.02225	.+/-RHSpiral	Q05110	Secreted
1FGV	IMMUNOGLOBULIN	H52 FV (LIGHT CHAIN);	NOT GIVEN	X-RAY DIFFRACTION	H	22	extended strand, participates in beta ladder	0	H	96	extended strand, participates in beta ladder	0	1.9	NULL	176.263	109.651	73.6222	162.267	52.2066	105.761	100.995	13.2335	6.34984	2.02226	.+RHSpiral
4G6M	IMMUNE SYSTEM	INTERLEUKIN-1 BETA;	HOMO SAPIENS	X-RAY DIFFRACTION	L	134	extended strand, participates in beta ladder	0	L	194	extended strand, participates in beta ladder	0	1	NOT GIVEN	-172.065	164.002	-82.3557	-166.564	176.45	100.372	103.717	5.28402	6.29824	2.02227	.-/+LHHook
1L8F	HYDROLASE	ENDOGLUCANASE;	MELANOCARPUS ALBOMYCES	X-RAY DIFFRACTION	A	86	hydrogen bonded turn	1	A	198	loops or irregular	0	1.8	0.257	-57.5939	-165.959	95.191	-135.303	-170.127	105.429	104.084	12.7597	5.94955	2.02227	.-RHStaple	Q8J0K8	NA
4P10	HYDROLASE	CARBOXYPEPTIDASE B2;	HOMO SAPIENS	X-RAY DIFFRACTION	A	178	loops or irregular	0	A	191	alpha helix	0	2	0.218	-57.3879	98.8308	87.2682	78.645	-87.4689	104.845	103.259	17.4503	6.14128	2.02227	.-RHSpiral	Q96IY4	Secreted
3LQ0	HYDROLASE	PROASTACIN;	ASTACUS ASTACUS	X-RAY DIFFRACTION	A	64	extended strand, participates in beta ladder	1	A	84	hydrogen bonded turn	0	1	0.18	-34.9429	-45.3866	-92.8237	-76.9461	-55.9819	105.083	104.35	12.0701	5.72061	2.02228	.-LHSpiral	P07584	NA
1BRU	SERINE PROTEASE	ELASTASE;	SUS SCROFA	X-RAY DIFFRACTION	P	136	extended strand, participates in beta ladder	0	P	201	extended strand, participates in beta ladder	0	2.3	NULL	-64.8509	-102.365	101.759	-100.041	-41.5318	108.318	107.756	22.0532	4.43017	2.0223	.-RHStaple	P08419	Secreted
2Q76	IMMUNE SYSTEM	FAB F10.6.6 FRAGMENT LIGHT CHAIN;	MUS MUSCULUS	X-RAY DIFFRACTION	B	22	extended strand, participates in beta ladder	0	B	96	extended strand, participates in beta ladder	0	2	0.233	-179.302	162.358	-82.5146	-168.286	178.613	104.257	101.51	4.50056	6.27615	2.0223	.-/+LHHook
1KLO	GLYCOPROTEIN	LAMININ;	MUS MUSCULUS	X-RAY DIFFRACTION	A	68	bend	3	A	87	residue in isolated beta-bridge	8	2.1	NULL	-57.5561	-69.0809	-95.6168	-94.8991	-53.704	102.983	106.133	9.7473	5.96036	2.02231	.-LHSpiral	P02468	Secreted
2G5B	APOPTOSIS	6A7 FAB LIGHT CHAIN;	MUS MUSCULUS	X-RAY DIFFRACTION	B	22	extended strand, participates in beta ladder	0	B	92	extended strand, participates in beta ladder	0	2.3	0.275	175.847	162.955	-83.3875	-177.378	176.626	103.325	102.913	3.97219	6.27918	2.02233	.+LHHook	P84751	Secreted
1BUN	TOXIN	BETA2-BUNGAROTOXIN;	BUNGARUS MULTICINCTUS	X-RAY DIFFRACTION	B	16	bend	82	B	40	loops or irregular	32	2.45	0.281	-58.1479	80.0863	108.491	-68.0743	-59.6922	103.097	101.754	10.0417	5.08804	2.02234	.-RHHook	P00989	Secreted
[truncated: 11,552 more rows]
