# Supplementary material for: Identification of allosteric disulfides from labile bonds in X-ray structures
Source: R Soc Open Sci. 2018 Feb 7;5(2):171058. doi: 10.1098/rsos.171058 (PMC5830721; doi:10.1098/rsos.171058)
Supplement: Table S2 [file rsos171058supp3.xlsx]

## Sheet: Sheet1
Uniprot	Uniprot Cys1	Uniprot Cys2	PDBs with Bond	PDB missing Bond	PDB Cys1	PDB Cys2	Status	Bond exists in same PDB with on different chain	PDB of annotation	Header	Compound	Organism	Experiment	Cys1 chain	Cys1 residue	Cys1 secondary structure	Cys1 solvent accessibility, ~?²	Cys2 chain	Cys2 residue	Cys2 secondary structure	Cys2 solvent accessibility, ~?²	Resolution	R-factor	chi1 angle, degree	chi2 angle, degree	chi3 angle, degree	chi2' angle, degree	chi1' angle, degree	?1 angle, degree	?2 angle, degree	Dihedral strain energy, kJ/mol	Distance between ?-carbon atoms of the Cys residues, ?	Distance between sulfur atoms of the Cys residues ?	Disulfide bond classification
P56690	502	504	['1ILEA']	1JZSA	502	504	SSMissing	0	1ILE	AMINOACYL-TRNA SYNTHETASE	ISOLEUCYL-TRNA SYNTHETASE;	THERMUS THERMOPHILUS	X-RAY DIFFRACTION	A	502	loops or irregular	4	A	504	hydrogen bonded turn	71	2.5	0.298	171.767	-47.2759	-20.4003	14.9492	43.9493	134.184	162.345	41.045	4.77517	0.926746	.+LHHook	Cytoplasm
P56690	461	464	['1ILEA']	1JZSA	461	464	SSMissing	0	1ILE	AMINOACYL-TRNA SYNTHETASE	ISOLEUCYL-TRNA SYNTHETASE;	THERMUS THERMOPHILUS	X-RAY DIFFRACTION	A	461	extended strand, participates in beta ladder	7	A	464	bend	45	2.5	0.298	-165.491	-155.984	49.6509	5.79693	46.0539	137.63	142.854	28.1423	5.30679	0.942862	.+/-RHHook	Cytoplasm
P56690	389	392	['1ILEA']	1JZSA	389	392	SSMissing	0	1ILE	AMINOACYL-TRNA SYNTHETASE	ISOLEUCYL-TRNA SYNTHETASE;	THERMUS THERMOPHILUS	X-RAY DIFFRACTION	A	389	loops or irregular	4	A	392	bend	13	2.5	0.298	-119.941	-138.763	-36.8288	62.774	43.5371	116.347	138.778	46.6035	5.09672	1.06157	.+/-LHHook	Cytoplasm
P00876	449	459	['1RLDA', '1RLDB']	3RUBL,1EJ7L	449	459	SSMissing	0	1RLD	LYASE(CARBON-CARBON)	RIBULOSE 1,5 BISPHOSPHATE CARBOXYLASE/OXYGENASE	NICOTIANA TABACUM	X-RAY DIFFRACTION	A	449	alpha helix	17	A	459	alpha helix	8	2.5	NULL	-66.1841	-94.3545	-84.7068	-155.601	-51.2051	114.392	121.864	11.4835	6.41002	1.8836	.-LHSpiral	Other
A3F9D6	123	284	['2R5LA', '5FF1A', '5FF1B', '4MSFA', '4OEKA', '4IG5A', '4IG5B', '3RKEA', '2OJVA', '4N7AA', '4LJJA', '3SXVA', '5HPWA', '5HPWB', '5HPWD', '4QJQA', '4QYQA', '4QYQB', '4QYQD', '3R55A']	5HPWC,4QYQC	6	167	SSMissing	1	2R5L	OXIDOREDUCTASE	LACTOPEROXIDASE;	CAPRA HIRCUS	X-RAY DIFFRACTION	A	6	loops or irregular	52	A	167	bend	29	2.4	0.203	-151.178	-114.23	128.18	-88.6235	-70.4153	115.883	125.972	37.1119	5.65736	1.91061	.-RHStaple	NA
P56690	181	184	['1ILEA']	1JZSA	181	184	SSMissing	0	1ILE	AMINOACYL-TRNA SYNTHETASE	ISOLEUCYL-TRNA SYNTHETASE;	THERMUS THERMOPHILUS	X-RAY DIFFRACTION	A	181	extended strand, participates in beta ladder	0	A	184	hydrogen bonded turn	0	2.5	0.298	-175.823	-139.861	22.9518	96.9731	-44.4757	122.342	98.9621	43.0453	5.0441	1.95026	.-RHHook	Cytoplasm
P61823	66	121	['1RNOA', '3D6PA', '3D6PB', '9RSAA', '9RSAB', '4POUA', '1W4OA', '1W4OB', '1J82B', '1RCNE', '4G8VA', '4G8VB', '3MWQA', '1O0HA', '1O0HB', '1LSQA', '1LSQB', '2APQA', '1Z3LE', '3RH1A', '1J81B', '2OQFA', '2OQFB', '2OQFC', '3I7WA', '2E3WA', '1EOWA', '2W5KA', '2W5KB', '7RATA', '3I6FA', '3DICA', '1SSAA', '2XOGA', '4WYZA', '4WYZB', '1SSCA', '5E5FA', '5E5FB', '1B6VA', '1B6VB', '1YMRA', '1IZRA', '1Z6SA', '1…	1WBUA,1WBUB	40	95	SSMissing	0	1RNO	HYDROLASE (PHOSPHORIC DIESTER)	RIBONUCLEASE A;	BOS TAURUS	X-RAY DIFFRACTION	A	40	loops or irregular	11	A	95	loops or irregular	25	1.9	NULL	-54.772	-68.8164	-81.8861	-66.5044	-57.5415	106.93	107.345	3.11816	5.70294	1.95308	.-LHSpiral	Secreted
Q4W8A1	310	363	['3AWFA', '3AWFB', '3AWFC', '3AWGA', '3AWGB', '3AWGC']	3V0IA	310	363	SSMissing	0	3AWF	HYDROLASE, MEMBRANE PROTEIN	VOLTAGE-SENSOR CONTAINING PHOSPHATASE;	CIONA INTESTINALIS	X-RAY DIFFRACTION	A	310	extended strand, participates in beta ladder	0	A	363	loops or irregular	2	1	0.223	-56.1958	-49.7923	114.215	50.6475	-179.845	111.496	107.388	11.0747	5.04801	1.95403	.-RHHook	NA
Q8U1R4	11	23	['3LWRB', '3LWPB', '3HJWB', '3LWVB']	3HAXC,2EY4E,2EY4F,2HVYC	11	23	SSMissing	0	3LWR	ISOMERASE/RNA BINDING PROTEIN/RNA	PSEUDOURIDINE SYNTHASE CBF5;	PYROCOCCUS FURIOSUS	X-RAY DIFFRACTION	B	11	hydrogen bonded turn	48	B	23	hydrogen bonded turn	48	2	0.259	45.8628	-101.541	149.741	126.272	-0.614593	65.2132	168.689	58.0225	5.43747	1.95661	.+/-RHHook	NA
P30305	440	487	['1CWRA', '1YS0A']	2UZQA,2UZQB,2UZQC,2UZQD,2UZQE,2UZQF,1CWTA,1YMKA,2IFDA,1QB0A,1CWSA	426	473	SSMissing	0	1CWR	HYDROLASE	PROTEIN (M-PHASE INDUCER PHOSPHATASE 2 (CDC25B));	HOMO SAPIENS	X-RAY DIFFRACTION	A	426	loops or irregular	2	A	473	loops or irregular	4	2.1	NOT GIVEN	63.9612	43.3016	-142.436	77.8112	-97.1488	110.999	111.183	36.6798	5.08942	1.95705	.+/-LHStaple	Cytoplasm
P00390	102	107	['4GR1A', '5GRTA', '1GRAA', '3DK9A', '1BWCA', '3GRSA', '3DK4A', '1K4QA', '3SQPA', '3SQPB', '1XANA', '3GRTA', '1GRTA']	1GRBA,1GREA,3DK8A,1GRFA,3DJGX,3DJJA	58	63	SSMissing	0	4GR1	OXIDOREDUCTASE (FLAVOENZYME)	GLUTATHIONE REDUCTASE;	HOMO SAPIEN	X-RAY DIFFRACTION	A	58	alpha helix	6	A	63	alpha helix	49	2.4	ULL	178.66	76.5411	-132.239	114.079	-26.5208	103.429	99.058	37.3043	4.63401	1.96123	.+/-LHStaple	Cytoplasm
Q54324	191	196	['1RO2A']	1RO0A,3M1MA,1RNIA	191	196	SSMissing	0	1RO2	REPLICATION	HYPOTHETICAL PROTEIN ORF904;	SULFOLOBUS ISLANDICUS	X-RAY DIFFRACTION	A	191	loops or irregular	34	A	196	loops or irregular	11	1.6	0.265	-157.576	-77.7371	-54.2505	-97.2453	-55.8468	122.015	114.663	22.8539	5.97679	1.96711	.-LHSpiral	NA
O67582	155	164	['1XM7B']	1XM7A	155	164	SSMissing	1	1XM7	STRUCTURAL GENOMICS, UNKNOWN FUNCTION	HYPOTHETICAL PROTEIN AQ_1665;	AQUIFEX AEOLICUS	X-RAY DIFFRACTION	B	155	loops or irregular	47	B	164	extended strand, participates in beta ladder	30	2.4	0.267	-111.371	-142.978	-151.828	121.239	56.5365	108.715	108.34	55.1111	6.97931	1.97772	.+/-LHHook	NA
Q9SWE5	118	124	['1E20A']	1MVNA,1MVLA	118	124	SSMissing	0	1e+20	FLAVOPROTEIN	HALOTOLERANCE PROTEIN HAL3;	ARABIDOPSIS THALIANA	X-RAY DIFFRACTION	A	118	loops or irregular	65	A	124	alpha helix	8	2.02	0.26	167.802	23.1067	104.759	-66.7355	-71.3193	113.636	104.137	15.1596	4.34102	1.9785	.-/+RHHook	NA
P0A9J4	8	37	['1KS9A', '1YONA']	2OFPB,1YJQA	8	37	SSMissing	0	1KS9	OXIDOREDUCTASE	2-DEHYDROPANTOATE 2-REDUCTASE;	ESCHERICHIA COLI	X-RAY DIFFRACTION	A	8	loops or irregular	11	A	37	extended strand, participates in beta ladder	5	1.7	0.289	-123.898	-162.948	-93.1339	142.611	168.24	112.969	113.131	28.4297	6.54988	1.98101	.+/-LHHook	Cytoplasm
Q9NLB2	29	32	['4N10A', '4HJMA', '4MZCA', '4N0ZA', '4MZBA']	4N11A	29	32	SSMissing	0	4N10	OXIDOREDUCTASE	GLUTAREDOXIN;	PLASMODIUM FALCIPARUM	X-RAY DIFFRACTION	A	29	loops or irregular	7	A	32	alpha helix	3	1	0.223	170.001	-140.131	67.2419	79.7288	-57.7184	103.564	106.497	14.0335	5.15221	1.98881	.+/-RHHook	NA
P10599	62	69	['5DQYA']	2HSHA,1ERTA,4POMA,4POMB,4POMC,4POMD,3E3EB,2IFQB,1AUCA,1ERVA,1AIUA,1ERUA,1ERWA	62	69	SSMissing	0	5DQY	OXIDOREDUCTASE	THIOREDOXIN;	HOMO SAPIENS	X-RAY DIFFRACTION	A	62	bend	31	A	69	loops or irregular	33	1	0.209	-65.3694	-89.1002	-77.7078	-164.122	-70.7011	104.551	100.389	9.29095	5.96485	1.99448	.-LHSpiral	Secreted
Q8WSF8	144	157	['2WNCA', '2WNCB', '2WNCC', '2WNCD', '2WNCE', '2BR8A', '2BR8B', '2BR8C', '2BR8D', '2BR8E', '3PEOA', '3PEOB', '3PEOC', '3PEOD', '3PEOE', '3PEOF', '3PEOG', '3PEOH', '3PEOI', '3PEOJ', '2X00A', '2X00B', '2X00C', '2X00D', '2X00E', '2C9TA', '2C9TB', '2C9TC', '2C9TD', '2C9TE', '2C9TF', '2C9TG', '2C9TH', '2C9TI', '2C9TJ', '4DBMA', '4DBMB', '4DBMC', '4DBMD', '4DBME', '4FRRA', '4FRRB', '4FRRC', '4FRRD', '4…	5LXBA	125	138	SSMissing	1	2WNC	RECEPTOR	SOLUBLE ACETYLCHOLINE RECEPTOR;	APLYSIA CALIFORNICA	X-RAY DIFFRACTION	A	127	loops or irregular	0	A	140	extended strand, participates in beta ladder	10	2	0.21171	169.621	55.2419	80.7258	176.188	-74.2208	103.958	103.422	5.7316	5.47674	1.99453	.+/-RHSpiral	NA
Q9UNA4	434	436	['1T3NB']	2FLNA,3G6YA,3GV5B,3GV5D,4FS2A,3OSNA,2DPIA,2DPJA,3G6XA,3GV8B,3H40A,3GV7B,3H4DA,3Q8QB,2ALZA,3G6VA,2FLPA,3Q8PB,4EBEA,3Q8RB,5KT2A,4FS1A,3Q8SB	409	411	SSMissing	0	1T3N	REPLICATION/DNA	POLYMERASE (DNA DIRECTED) IOTA;	HOMO SAPIENS	X-RAY DIFFRACTION	B	829	residue in isolated beta-bridge	16	B	831	loops or irregular	28	2.3	0.286	-164.09	-122.748	122.674	-118.161	72.5864	110.573	95.7672	34.6971	5.27334	1.99813	.+/-RHStaple	Nucleus
P00761	117	218	['1S81A', '1YF4A', '1TX6A', '1TX6B', '1TX6C', '1TX6D', '4DOQA', '4DOQC', '4DOQE', '1AN1E', '1FN6A', '2A32A', '1FNIA', '1LDTT', '1V6DA', '1MCTA', '1AVXA', '1H9IE', '1S5SA', '1FMGA', '2A31A', '1S84A', '1S85A', '1AVWA', '1Z7KA', '1S6FA', '1QQUA', '1S82A', '1S6HA', '4AN7A', '1S83A', '3MYWA', '3MYWB']	1H9HE	128	232	SSMissing	0	1S81	HYDROLASE	TRYPSIN;	SUS SCROFA	X-RAY DIFFRACTION	A	128	loops or irregular	54	A	232	3-helix (3/10 helix)	22	1.7	0.216	-64.3336	-64.9767	96.788	134.565	61.1064	103.712	106.396	11.3721	5.17086	1.99985	.+/-RHHook	Secreted
Q89VB6	74	78	['4WBJA', '4WBJB']	4WBRD	74	78	SSMissing	0	4WBJ	CHAPERONE	BLR1131 PROTEIN;	BRADYRHIZOBIUM DIAZOEFFICIENS	X-RAY DIFFRACTION	A	74	loops or irregular	5	A	78	alpha helix	3	1	0.142	177.98	-159.605	79.5664	85.1117	-57.49	100.019	103.638	7.57783	5.58879	2.00188	.+/-RHHook	NA
Q7KQK5	263	275	['3ZWZA', '1Z40A', '2Z8VA', '2Z8VB', '2Z8WA', '2Z8WB', '4R19B', '3SRJA', '3SRJB']	4R19A	263	275	SSMissing	1	3ZWZ	IMMUNE SYSTEM	APICAL MEMBRANE ANTIGEN 1, AMA1;	PLASMODIUM FALCIPARUM	X-RAY DIFFRACTION	A	263	loops or irregular	6	A	275	loops or irregular	3	2	0.20085	74.3987	114.559	78.1298	-59.9604	-48.3697	111.107	103.483	14.259	4.89188	2.00228	.-/+RHHook	NA
P00533	510	523	['1MOXA', '1MOXB', '3P0YA', '4UV7A', '5SX5N']	5SX5M	486	499	SSMissing	1	1MOX	TRANSFERASE/GROWTH FACTOR	EPIDERMAL GROWTH FACTOR RECEPTOR;	HOMO SAPIENS	X-RAY DIFFRACTION	A	486	loops or irregular	9	A	499	residue in isolated beta-bridge	30	2.5	0.289	-42.9012	-146.308	83.31	-166.101	-72.2575	102.913	104.33	12.8948	5.87497	2.00366	.-RHStaple	Secreted
Q83PT1	42	47	['1GESA']	1GEUA	42	47	SSMissing	0	1GES	OXIDOREDUCTASE(FLAVOENZYME)	GLUTATHIONE REDUCTASE;	ESCHERICHIA COL	X-RAY DIFFRACTION	A	42	alpha helix	7	A	47	alpha helix	21	1.74	NULL	-178.697	65.9312	-128.53	121.075	-28.1686	104.703	100.789	33.8895	4.66454	2.00461	.-LHStaple	NA
P09945	13	21	['4HTCI']	3HTCI	6	14	SSMissing	0	4HTC	HYDROLASE(SERINE PROTEASE)	ALPHA-THROMBIN (SMALL SUBUNIT);	HOMO SAPIENS	X-RAY DIFFRACTION	I	6	loops or irregular	15	I	14	extended strand, participates in beta ladder	0	2.3	NULL	-50.5759	-66.3129	96.7574	86.2067	54.2421	101.84	106.692	8.7463	4.99083	2.00532	.+/-RHHook	Secreted
P38636	15	18	['1CC7A']	3K7RA,3K7RB,3K7RC,3K7RD,3K7RE,3K7RF,3K7RG,3K7RJ,3K7RK,1CC8A	15	18	SSMissing	0	1CC7	METAL TRANSPORT	PROTEIN (METALLOCHAPERONE ATX1);	SACCHAROMYCES CEREVISIAE	X-RAY DIFFRACTION	A	15	bend	57	A	18	alpha helix	3	1.2	NOT GIVEN	40.9166	84.9616	-112.801	170.822	-73.9256	103.441	104.161	18.7786	5.41809	2.0063	.+/-LHStaple	Cytoplasm
P00452	225	462	['1RLRA']	2X0XA,2X0XB,2X0XC,2XAPA,2XAPB,2XAPC,2XO4A,2XO4B,2XO4C	225	462	SSMissing	0	1RLR	OXIDOREDUCTASE	RIBONUCLEOTIDE REDUCTASE PROTEIN R1;	ESCHERICHIA COLI	X-RAY DIFFRACTION	A	225	loops or irregular	8	A	462	loops or irregular	7	2.5	NULL	26.2551	72.5623	-102.338	155.006	-48.0287	105.089	103.085	20.9206	5.0018	2.00664	.+/-LHStaple	NA
P28907	287	296	['3ROPA', '3ROPB', '3I9NA', '3I9NB', '3DZJA', '3DZJB', '1YH3B', '3ROMA', '3ROMB', '2I65A', '2I65B', '2I66A', '2I66B', '3U4IA', '4F46B', '5F21A', '2PGLA', '2PGLB', '2O3UA', '2O3UB', '1ZVMA', '1ZVMB', '1ZVMC', '1ZVMD', '2O3TA', '2O3TB', '2O3QA', '2O3QB', '3ROKA', '3ROKB', '3I9MA', '3I9MB', '2O3RA', '2O3RB', '4TMFA', '2PGJA', '2PGJB', '3DZHA', '3DZHB', '4F45A', '4F45B', '3DZFA', '3DZFB', '3DZFC', '3…	1YH3A	287	296	SSMissing	1	3ROP	HYDROLASE/HYDROLASE INHIBITOR	ADP-RIBOSYL CYCLASE 1;	HOMO SAPIENS	X-RAY DIFFRACTION	A	287	alpha helix	27	A	296	loops or irregular	79	1	0.208	-66.8967	-59.7679	-84.0059	-84.9023	-53.6499	102.728	101.17	6.13351	5.58898	2.00849	.-LHSpiral	Membrane
P41266	873	877	['5J81A']	5J9HA	873	877	SSMissing	0	5J81	VIRAL PROTEIN	ENVELOPMENT POLYPROTEIN;	PUUMALA VIRUS (STRAIN P360)	X-RAY DIFFRACTION	A	873	loops or irregular	18	A	877	loops or irregular	2	1	0.209	70.4033	92.5391	101.237	-82.0041	-71.3131	100.492	102.663	14.8742	5.16601	2.00861	.-/+RHHook	Membrane
Q02834	351	405	['1W8NA', '1W8OA', '1EUTA', '1EUUA', '2BZDA', '2BZDB', '2BZDC', '1WCQA', '1WCQB', '1WCQC', '2BERA']	1EURA	351	405	SSMissing	0	1W8N	HYDROLASE	BACTERIAL SIALIDASE;	MICROMONOSPORA VIRIDIFACIENS	X-RAY DIFFRACTION	A	351	bend	12	A	405	bend	22	2.1	0.219	-39.9481	-156.536	-72.7214	-76.3366	-64.5292	100.85	99.339	11.7778	5.72227	2.00883	.-LHSpiral	Secreted
Q9HCE5	338	388	['5TEYB', '5L6EB', '5L6DB']	5IL1B,5IL0B,5K7WB,5K7MB,5K7UB	338	388	SSMissing	0	5TEY	TRANSFERASE	N6-ADENOSINE-METHYLTRANSFERASE 70 KDA SUBUNIT;	HOMO SAPIENS	X-RAY DIFFRACTION	B	338	loops or irregular	28	B	388	bend	18	1	0.224	-48.3742	-74.2529	-87.6678	162.222	-63.5582	103.994	101.648	6.69853	5.63872	2.00947	.-LHHook	Nucleus
Q60343	91	186	['3AJDA']	3A4TA,3A4TB	91	186	SSMissing	0	3AJD	TRANSFERASE	PUTATIVE METHYLTRANSFERASE MJ0026;	METHANOCALDOCOCCUS JANNASCHII	X-RAY DIFFRACTION	A	91	hydrogen bonded turn	8	A	186	3-helix (3/10 helix)	7	1	0.185	-57.9451	-174.805	85.578	134.868	-157.744	103.739	104.938	14.5407	6.51398	2.0099	.-RHHook	Cytoplasm
P0A9P4	136	139	['1TDEA']	1CL0A	135	138	SSMissing	0	1TDE	OXIDOREDUCTASE(FLAVOENZYME)	THIOREDOXIN REDUCTASE;	ESCHERICHIA COL	X-RAY DIFFRACTION	A	135	loops or irregular	29	A	138	alpha helix	35	2.1	NULL	177.243	-142.634	73.8962	80.1072	-53.2794	102.836	106.838	11.3592	5.27591	2.01055	.+/-RHHook	Cytoplasm
P04058	275	286	['1W4LA', '1JJBA', '3I6ZA', '2C5GA', '1ODCA', '2WG2A', '2ACKA', '2VA9A', '2VA9B', '2C58A', '5EI5A', '1W75A', '1W75B', '1GPKA', '1HBJA', '2XI4A', '2XI4B', '1W6RA', '1UT6A', '5EHXA', '5BWCA', '2VJAB', '1EA5A', '4TVKA', '2WFZA', '1QTIA', '2VT6B', '2CEKA', '2VT7B', '2V97A', '2V97B', '2VJDB', '2WG1A', '1VOTA', '2CKMA', '1H22A', '3ZV7A', '2VJBB', '2DFPA', '1W76A', '1W76B', '2V96A', '2V96B', '1SOMA', '2…	1QIGA,1QIEA,1QIHA,1QIFA,1QIDA	254	265	SSMissing	0	1W4L	HYDROLASE	ACETYLCHOLINESTERASE;	TORPEDO CALIFORNICA	X-RAY DIFFRACTION	A	254	loops or irregular	13	A	265	alpha helix	21	2.16	0.218	-73.8579	-56.828	-73.8804	-124.699	171.658	103.883	102.407	14.0851	5.72996	2.01071	.+/-LHSpiral	Membrane
O15350	153	159	['2XWCA']	4A63A,4A63C,4A63E,4A63G,4A63I,4A63K	153	159	SSMissing	0	2XWC	DNA-BINDING PROTEIN	TUMOUR PROTEIN P73;	HOMO SAPIENS	X-RAY DIFFRACTION	A	153	extended strand, participates in beta ladder	0	A	159	extended strand, participates in beta ladder	2	1	0.22824	-67.1949	167.058	79.1385	74.9673	-174.611	103.321	100.419	5.26099	5.84234	2.01149	.-RHSpiral	Cytoplasm
Q15782	31	56	['4P8XA', '4P8VA', '4P8WA', '4AY1A', '4AY1B', '4AY1C', '4AY1D', '4AY1E', '4AY1F', '4AY1G', '4AY1H', '4AY1I', '4AY1J', '4AY1K', '4AY1L']	4P8UA	31	56	SSMissing	0	4P8X	SUGAR BINDING PROTEIN	CHITINASE-3-LIKE PROTEIN 2;	HOMO SAPIENS	X-RAY DIFFRACTION	A	31	extended strand, participates in beta ladder	0	A	56	loops or irregular	7	2	0.235	-68.5625	156.361	-87.1906	-136.447	-43.6168	107.909	103.663	15.6605	6.36777	2.01172	.-LHHook	Secreted
B7A012	37	39	['2Y2YA']	2Y2TA	29	31	SSMissing	0	2Y2Y	CHAPERONE	CURLI PRODUCTION PROTEIN CSGC;	ESCHERICHIA COLI O157\:H7	X-RAY DIFFRACTION	A	29	extended strand, participates in beta ladder	20	A	31	extended strand, participates in beta ladder	0	2	0.32842	171.556	-134.694	107.696	37.5301	-88.0878	104.179	108.372	25.3264	5.28706	2.01357	.+/-RHHook	NA
Q0ED31	118	207	['3SE9G', '4OLVG', '4DKVA', '4DKVB', '4DKPA', '4DKPC', '4LSQG', '4YDLG', '4YDLA', '4OLXG', '3U7YG', '4OM0G', '4DVWA', '4DVWB', '4DKOA', '4DKOC', '4DVSA', '4DVSB', '4LSRG', '3TGTA', '4OLZG', '4DVVA', '4DVVB', '4OLYG', '4DKUA', '4DKUB', '4YDKG', '4XVTG', '4DVXA', '4DVXB', '4OLUG', '4DKRA', '4DKRC', '4I54A', '4I54B', '3SE8G', '4LSUG', '4H8WG', '4LSPG', '4DVTA', '4DVTB', '4RZ8A', '4RZ8B', '4RZ8C', '4…	4DKQA	119	205	SSMissing	0	3SE9	VIRAL PROTEIN/IMMUNE SYSTEM	HIV-1 CLADE AE STRAIN 93TH057 GP120;	HUMAN IMMUNODEFICIENCY VIRUS 1	X-RAY DIFFRACTION	G	119	bend	21	G	205	loops or irregular	33	2	0.233	-34.5655	-70.9887	103.584	167.214	46.2617	89.5086	107.493	15.8016	4.82322	2.01364	.+/-RHHook	Membrane
P00742	390	404	['2W3KA', '3KQCA', '2VH6A', '3M37A', '2XBVA', '3KL6A', '3K9XB', '3K9XD', '2WYGA', '2Y80A', '4Y7AA', '2J34A', '3HPTB', '3HPTD', '2CJIA', '1NFYA', '2UWPA', '5K0HA', '3TK6A', '2Y81A', '2H9EH', '2RA0A', '1NFWA', '2EI7A', '2Y82A', '2Y5FA', '3M36A', '1MQ5A', '4Y7BA', '1F0SA', '2PHBA', '4BTUB', '4BTUF', '2P94A', '3LIWA', '2Y5HA', '2Y5GA', '2XC0A', '1XKAC', '1FJSA', '3CS7A', '2Y7XA', '2UWOA', '2UWOA', '3…	3CENA,2P95A	168	182	SSMissing	0	2W3K	HYDROLASE	COAGULATION FACTOR X, HEAVY CHAIN;	HOMO SAPIENS	X-RAY DIFFRACTION	A	168	alpha helix	2	A	182	extended strand, participates in beta ladder	3	2	0.255	100.333	133.407	54.9224	129.885	-49.3697	101.55	106.018	38.9004	6.26141	2.01572	.+/-RHSpiral	Secreted
P00766	168	182	['1ACBE', '1AFQC', '4GCHG', '1T8LA', '1T8LC', '1GGDC', '1GMHG', '4VGCC', '1K2I1', '3T62A', '3T62B', '3T62C', '1OXGA', '1T8MA', '1T8MC', '1T8OA', '1T8OC', '2VGCC', '4Q2KA', '4Q2KB', '4Q2KC', '4Q2KD', '3VGCC', '2CGAA', '2CGAB', '1CHGA', '1HJAC', '1T8NA', '1T8NC', '1DLKB', '1DLKD', '8GCHG', '1YPHE', '1YPHF', '2P8OC', '7GCHG', '1P2MA', '1P2MC', '1AB9C', '1N8OC', '1GMDG', '1VGCC', '1GG6C', '1CGJE', '1…	5CHAB,4CHAB,6CHAB	168	182	SSMissing	0	1ACB	HYDROLASE(SERINE PROTEASE)	ALPHA-CHYMOTRYPSIN;	NOT GIVEN	X-RAY DIFFRACTION	E	168	alpha helix	0	E	182	extended strand, participates in beta ladder	0	2	ULL	-166.617	162.732	-86.8616	-172.138	-51.0865	98.949	102.53	7.00066	6.21666	2.01631	.-LHHook	Secreted
Q3E840	25	47	['5AX2A']	4X33A	25	47	SSMissing	0	5AX2	METAL BINDING PROTEIN	DIPHTHAMIDE BIOSYNTHESIS PROTEIN 3;	SACCHAROMYCES CEREVISIAE S288C	X-RAY DIFFRACTION	A	26	loops or irregular	9	A	48	loops or irregular	0	2	0.262	169.748	171.065	-88.0577	175.198	178.927	104.013	106.062	4.06051	6.44562	2.01638	.+LHStaple	Cytoplasm
P14210	70	96	['3HMSA', '5CT3A', '5CT3B', '5CS3A', '5CS3B', '5CP9A', '5CP9B', '2QJ2A', '2QJ2B', '5COEA', '5COEB', '3SP8A', '3SP8B', '5CS5A', '5CS5B', '1BHTA', '1BHTB', '1GP9A', '1GP9B', '1GP9C', '1GP9D', '3HMTA', '3HMTB', '1NK1A', '1NK1B', '5CS1A', '5CS1B', '5CSQA', '5CSQB', '5CT2A', '5CT2B', '5CS9A', '5CS9B', '5CT1A', '5CT1B']	1GMNA	70	96	SSMissing	0	5CT3	HORMONE	HEPATOCYTE GROWTH FACTOR;	HOMO SAPIENS	X-RAY DIFFRACTION	A	70	alpha helix	0	A	96	extended strand, participates in beta ladder	0	2	0.251	-48.1617	-52.6796	-83.7892	-70.0115	-52.3567	103.977	103.707	5.13453	5.57771	2.01647	.-LHSpiral	NA
O95445	128	157	['2YG2A', '2YG2B']	2WEXA,2WEWA	128	157	SSMissing	0	2YG2	LIPID TRANSPORT	APOLIPOPROTEIN M;	HOMO SAPIENS	X-RAY DIFFRACTION	A	128	bend	7	A	157	alpha helix	6	1	0.22084	-82.4071	-173.424	-89.7804	-57.4891	-55.6449	100.17	103.815	8.10844	5.54355	2.01667	.-LHSpiral	Secreted
A3MUJ4	148	159	['3AW9A']	3ICPA,3KO8A	148	159	SSMissing	0	3AW9	ISOMERASE	UDP-GALACTOSE 4-EPIMERASE;	PYROBACULUM CALIDIFONTIS	X-RAY DIFFRACTION	A	144	alpha helix	1	A	155	extended strand, participates in beta ladder	0	2	0.236	88.9414	123.683	-78.2916	-176.339	178.295	108.479	109.765	18.5769	5.89869	2.01689	.+LHHook	NA
P04058	423	542	['1W4LA', '1JJBA', '3I6ZA', '2C5GA', '1ODCA', '2WG2A', '2ACKA', '2VA9A', '2VA9B', '2C58A', '5EI5A', '1W75A', '1W75B', '1GPKA', '1HBJA', '2XI4A', '2XI4B', '1W6RA', '1UT6A', '5EHXA', '5BWCA', '2VJAB', '1EA5A', '4TVKA', '2WFZA', '1QTIA', '2VT6B', '2CEKA', '2VT7B', '2V97A', '2V97B', '2VJDB', '2WG1A', '1VOTA', '2CKMA', '1H22A', '3ZV7A', '2VJBB', '2DFPA', '1W76A', '1W76B', '2V96A', '2V96B', '1SOMA', '2…	1QIGA,1QIEA,1QIHA,1QIFA,1QIDA	402	521	SSMissing	0	1W4L	HYDROLASE	ACETYLCHOLINESTERASE;	TORPEDO CALIFORNICA	X-RAY DIFFRACTION	A	402	alpha helix	0	A	521	alpha helix	7	2.16	0.218	-63.1591	-50.7471	-80.1602	-37.415	-67.292	104.174	105.615	5.92717	4.94603	2.01698	.-LHSpiral	Membrane
P61258	135	162	['2ZVLA', '2ZVLF']	2ZVMB	135	162	SSMissing	0	2ZVL	TRANSFERASE	PROLIFERATING CELL NUCLEAR ANTIGEN;	HOMO SAPIENS	X-RAY DIFFRACTION	A	135	extended strand, participates in beta ladder	0	A	162	extended strand, participates in beta ladder	1	2	0.289	-175.416	-165.609	-45.1761	-144.039	-113.48	113.385	111.314	38.3675	6.64076	2.01713	.-LHSpiral	Nucleus
P19515	134	137	['3TGLA']	1TGLA	40	43	SSMissing	0	3TGL	HYDROLASE(CARBOXYLIC ESTERASE)	TRIACYL-GLYCEROL ACYLHYDROLASE;	RHIZOMUCOR MIEHE	X-RAY DIFFRACTION	A	40	bend	26	A	43	3-helix (3/10 helix)	0	1.9	NULL	82.3927	-71.8464	99.0319	57.2593	-69.0347	109.349	117.691	11.2393	5.11102	2.01761	.+/-RHHook	NA
P63327	18	37	['4GV5A', '4GV5B']	4GV5C	18	37	SSMissing	1	4GV5	TOXIN	CROTAMINE ILE-19;	CROTALUS DURISSUS RURUIMA	X-RAY DIFFRACTION	A	18	loops or irregular	0	A	37	extended strand, participates in beta ladder	0	1	0.225	-63.7433	-176.046	85.3178	-168.39	-66.0662	103.572	101.93	3.51393	6.26317	2.01778	.-RHStaple	Secreted
P0A006	10	82	['1LK0A', '1LK0B']	1LJLA,2CD7A	10	82	SSMissing	0	1LK0	OXIDOREDUCTASE	ARSENATE REDUCTASE;	STAPHYLOCOCCUS AUREUS	X-RAY DIFFRACTION	A	10	loops or irregular	7	A	82	bend	3	1.6	0.234	-175.979	105.855	-103.923	156.389	-48.2735	104.293	105.304	17.6736	5.39704	2.01789	.-LHStaple	Cytoplasm
D2KW09	372	427	['3SUTA', '3SUWA', '3SUSA', '3SURA', '3SUUA']	3SUVA	372	427	SSMissing	0	3SUT	HYDROLASE	BETA-HEXOSAMINIDASE;	PAENIBACILLUS	X-RAY DIFFRACTION	A	372	loops or irregular	29	A	427	alpha helix	8	1	0.184	-62.6828	-66.7615	-84.1763	85.4711	175.064	105.036	104.184	5.87924	4.48356	2.02098	.+/-LHHook	NA
P35557	213	220	['4IWVA', '4IXCA']	3FGUA,3F9MA,3A0IX,3VEYA,4DCHA,4ISFA,1V4SA,3H1VX,4NO7A,3S41A,3IDHA,3ID8A,4DHYA,3VEVA,4ISEA,3IMXA,3QICA,4RCHA,3VF6A	213	220	SSMissing	0	4IWV	TRANSFERASE/TRANSFERASE INHIBITOR	GLUCOKINASE ISOFORM 3;	HOMO SAPIENS	X-RAY DIFFRACTION	A	213	alpha helix	1	A	220	extended strand, participates in beta ladder	1	2	0.25	174.256	-119.315	101.014	153.257	-160.662	103.403	103.162	21.0982	6.00488	2.021	.+/-RHHook	Cytoplasm
G0S8G9	527	612	['4NCLA', '4NCLB', '4TMZB', '4TMVB']	4NCNA,4NCNB	527	612	SSMissing	0	4NCL	TRANSLATION	EUKARYOTIC TRANSLATION INITIATION FACTOR 5B-LIKE PROTEIN;	CHAETOMIUM THERMOPHILUM VAR. THERMOPHILUM	X-RAY DIFFRACTION	A	527	extended strand, participates in beta ladder	0	A	612	loops or irregular	6	2	0.248	-85.169	123.227	-71.0672	-66.556	-77.8401	89.9813	162.321	21.7124	5.89566	2.02133	.-LHHook	Cytoplasm
P0A7F3	114	141	['1TUGD']	1RADB,1RADD,1D09B,1D09D,2AIRB,2AIRH,1R0CB,1R0CH,4F04B,4F04D,1RAEB,1RAED,4FYXB,4FYXD,4FYVB,4FYVD,1ZA2B,1ZA2D,1RABB,1RABD,4FYYB,4FYYD,1RAHB,1RAHD,1Q95G,1Q95H,1Q95I,1Q95J,1Q95K,1Q95L,1F1BB,1F1BD,1RAFB,1RAFD,2FZKB,2FZKD,2FZGB,2FZGD,1ZA1B,1ZA1D,1RAGB,1RAGD,2H3EB,2H3ED,1RACB,1RACD,4FYWB,4FYWD,1RAIB,2FZCB,2FZCD,9ATCB,2QGFB,2QGFD,8ATCB,8ATCD,1RAAB,1RAAD	114	141	SSMissing	0	1TUG	HYDROLASE/HYDROLASE REGULATOR	ASPARTATE CARBAMOYLTRANSFERASE CATALYTIC CHAIN;	ESCHERICHIA COLI	X-RAY DIFFRACTION	D	114	residue in isolated beta-bridge	2	D	141	hydrogen bonded turn	0	2.1	NOT GIVEN	-167.197	134.685	-81.8718	-47.8297	-24.1805	108.807	105.251	22.761	4.8785	2.02151	.-LHHook	NA
P9WKE9	40	193	['1S4QA', '1Z8FA', '1ZNXA', '1ZNYA', '1ZNWA']	1ZNZA	40	193	SSMissing	0	1S4Q	TRANSFERASE	GUANYLATE KINASE;	MYCOBACTERIUM TUBERCULOSIS	X-RAY DIFFRACTION	A	40	alpha helix	10	A	193	alpha helix	0	2.16	0.231	169.266	-95.8712	-86.5524	171.876	177.688	111.797	100.751	9.33705	6.27513	2.02179	.+LHHook	Cytoplasm
Q8WZA1	254	281	['5GGFA', '5GGFC']	5GGFB	254	281	SSMissing	1	5GGF	TRANSFERASE, SUGAR BINDING PROTEIN	PROTEIN O-LINKED-MANNOSE BETA-1,2-N-	HOMO SAPIENS	X-RAY DIFFRACTION	A	254	loops or irregular	19	A	281	bend	74	2	0.253	-70.2712	-55.3628	-96.1034	-10.3007	-76.461	104.69	107.463	15.6287	5.10279	2.0218	.-LHSpiral	Membrane
P80457	1317	1325	['3NVVC']	3UNCB,3UNAB,3B9JC,3AX9A,3NRZC,3NVYC,3NVWC,1VDVA,1VDVB,1FO4A,1FO4B,3AX7A,3NVZC,1V97A,1V97B,3ETRC	1317	1325	SSMissing	0	3NVV	OXIDOREDUCTASE	XANTHINE DEHYDROGENASE/OXIDASE;	BOS TAURUS	X-RAY DIFFRACTION	C	1317	3-helix (3/10 helix)	20	C	1325	loops or irregular	69	1	0.229	-72.9067	-177.998	-105.521	-123.701	65.0897	101.861	109.788	16.8776	6.95513	2.02227	.+/-LHSpiral	Secreted
P21524	218	443	['2CVYA', '3RSRA']	3S87A,3K8TA,2CVXA,2CVWA,2EUDA	218	443	SSMissing	0	2CVY	OXIDOREDUCTASE	RIBONUCLEOSIDE-DIPHOSPHATE REDUCTASE LARGE CHAIN	SACCHAROMYCES CEREVISIAE	X-RAY DIFFRACTION	A	218	extended strand, participates in beta ladder	6	A	443	extended strand, participates in beta ladder	0	2.4	0.263	47.275	46.0647	-119.218	157.679	-30.9118	111.843	103.939	25.3674	5.14617	2.02243	.+/-LHStaple	Cytoplasm
P9WPJ7	35	61	['4YF5A', '4YF5B', '4YF5C', '4YF5D', '4YF4A', '4YF4B', '4YF4C', '4YF4D']	1YLKA,1YLKB,1YLKC,1YLKD	35	61	SSMissing	0	4YF5	LYASE	BETA-CARBONIC ANHYDRASE 1;	MYCOBACTERIUM TUBERCULOSIS (STRAIN CDC 1551	X-RAY DIFFRACTION	A	35	extended strand, participates in beta ladder	0	A	61	3-helix (3/10 helix)	3	2	0.26	-18.0257	-84.9634	93.5534	-121.517	0.613787	94.0386	118.646	44.5446	4.11069	2.02347	.+/-RHStaple	NA
P50264	453	488	['1RSGA', '1RSGB']	1Z6LA,1Z6LB,3CNSA,3CNSB,3CNPB,3CNPA,4GDPA,4GDPB,4GDPC,4GDPD,3BNMB,3BNMA,3BI4A,3BI4B,3BI2A,3BI2B,3CNDB,3CNDA,4ECHA,4ECHB,3CN8B,3CN8A,3BNUB,3BNUA,3BI5A,3BI5B,1YY5A,1YY5B	453	488	SSMissing	0	1RSG	OXIDOREDUCTASE	FMS1 PROTEIN;	SACCHAROMYCES CEREVISIAE	X-RAY DIFFRACTION	A	453	loops or irregular	9	A	488	bend	5	1.9	0.245	158.45	54.371	91.7265	-91.4714	-40.1367	103.521	103.407	16.3675	4.54293	2.02369	.-/+RHHook	NA
P42371	247	267	['4PDGA', '4PDIA']	1PJJA,1XC8A,2XZUA,2XZFA,1NNJA,4PCZA,4PD2A,1TDZA,1PJIA,1PM5A	245	265	SSMissing	0	4PDG	HYDROLASE/DNA	FORMAMIDOPYRIMIDINE-DNA GLYCOSYLASE;	LACTOCOCCUS LACTIS SUBSP. CREMORIS	X-RAY DIFFRACTION	A	245	loops or irregular	6	A	265	loops or irregular	0	2	0.193	-39.4021	-113.081	-108.013	-95.8559	-76.8751	95.571	119.998	28.3586	6.62501	2.02432	.-LHSpiral	NA
A3FNZ8	44	92	['2P5RA', '2P5RB']	2P5QA,2P5QB,2P5QC,2P5QD	44	92	SSMissing	0	2P5R	OXIDOREDUCTASE	GLUTATHIONE PEROXIDASE 5;	POPULUS TRICHOCARPA X POPULU	X-RAY DIFFRACTION	A	44	bend	86	A	92	loops or irregular	15	2.45	0.28	-57.5255	-60.2403	95.9865	84.3834	-165.477	103.235	103.856	8.9498	4.93471	2.0247	.-RHHook	NA
P00749	217	288	['2R2WU', '4FU9A', '3OY5U', '3IG6B', '1W11U', '3KGPA', '2O8UA', '1W10U', '1W0ZU', '3OX7U', '3M61U', '4JNIU', '4OS1A', '1SQAA', '4FUEA', '1GJ7B', '2VIQA', '1U6QA', '1GJAB', '4FUGA', '1C5ZB', '3MWIU', '4OS6A', '1W12U', '4FUIA', '2VIVA', '4FUCA', '1EJNA', '4FU8A', '1VJAU', '1GJ9B', '4JK5A', '2VIPA', '3OY6U', '1SQOA', '4MNXA', '1GJDB', '1F5LA', '1SC8U', '1SQTA', '2VIWA', '4X0WU', '1W14U', '4OS2A', '4…	4X1NU,4H42U,4ZHLU,4ZKSU,1OWEA,1OWHA	50	111	SSMissing	0	2R2W	HYDROLASE	PLASMINOGEN ACTIVATOR, UROKINASE;	HOMO SAPIENS	X-RAY DIFFRACTION	U	50	hydrogen bonded turn	35	U	111	loops or irregular	32	2.01	0.233	-51.2782	-71.3944	94.5781	-169.834	-60.4044	103.68	104.622	5.45401	4.86629	2.02496	.-RHStaple	Secreted
P19491	739	794	['3PMXA', '1M5DA', '3T9UA', '3T9UB', '3T9UC', '5FHNA', '1P1NA', '4U4SA', '4U4SB', '2XX9A', '2XX9B', '2XX9C', '1MS7A', '1MS7B', '1MS7C', '4IY6A', '2XX7A', '2XX7B', '2XX7C', '3B6WA', '3B6WB', '3B6WC', '3B6WD', '4LZ5A', '4LZ5B', '4LZ5C', '3BFTA', '3BFTB', '3BFTC', '5CBRA', '3H6UA', '4LZ7A', '4LZ7B', '4LZ7C', '2XXHA', '2XXHB', '2XXHC', '1FTOA', '1FTOB', '4YU0A', '4YU0B', '4U21A', '4U21B', '3O6GA', '4…	3T9VA,3T9VA,3T9VB,3T9VB	206	261	SSMissing	0	3PMX	TRANSPORT PROTEIN	GLUTAMATE RECEPTOR 2;	RATTUS NORVEGICUS	X-RAY DIFFRACTION	A	206	loops or irregular	29	A	261	bend	38	1	0.281	-49.6285	-71.3609	-91.1787	-63.3532	-62.2456	101.031	104.095	4.72228	5.69457	2.02511	.-LHSpiral	Membrane
P60568	78	125	['1M4CB', '1M48B', '3INKC', '3INKD', '2B5IA', '1M47A', '1NBPA', '4NEJA', '1M4BA', '4NEMA', '1M49A']	1M4AA	58	105	SSMissing	0	1M4C	CYTOKINE	INTERLEUKIN-2;	HOMO SAPIENS	X-RAY DIFFRACTION	B	58	alpha helix	4	B	105	loops or irregular	13	2.4	0.333	-72.9709	-41.5431	110.143	96.5157	159.498	109.032	110.055	21.79	5.56424	2.02527	.+/-RHHook	Secreted
P00698	48	133	['4WOAA', '1KXYA', '5L3IA', '4LYCA', '9LYZA', '3AGGG', '4NGKA', '4WMGA', '1LZCA', '4TTDA', '4TTDB', '1LJFA', '1LJFB', '4PHIA', '4PHIB', '4PHIC', '4PHID', '4PRQA', '4PRQB', '4PRQC', '4PRQD', '3M18B', '3N9CA', '2I25L', '2I25M', '1MELL', '1MELM', '2BLYA', '4B4JA', '3A95A', '1YL1X', '2HUBA', '2LYOA', '4QEQA', '4N1EI', '4N1EJ', '4N1EK', '4N1EL', '4XJIA', '5LVJA', '4DD0A', '1F10A', '4H93A', '3AZ4A', '4…	1LSGA	31	116	SSMissing	0	4WOA	HYDROLASE	LYSOZYME C;	GALLUS GALLUS	X-RAY DIFFRACTION	A	30	alpha helix	0	A	115	hydrogen bonded turn	0	1	0.228	-177.323	-91.5966	-92.2648	-79.8414	-56.8878	104.848	101.888	9.6414	6.12095	2.02613	.-LHSpiral	Secreted
P19515	123	362	['3TGLA']	1TGLA	29	268	SSMissing	0	3TGL	HYDROLASE(CARBOXYLIC ESTERASE)	TRIACYL-GLYCEROL ACYLHYDROLASE;	RHIZOMUCOR MIEHE	X-RAY DIFFRACTION	A	29	bend	4	A	268	loops or irregular	42	1.9	NULL	-53.8219	-67.15	109.471	89.9651	169.348	102.925	104.208	14.0712	5.39338	2.02625	.+/-RHHook	NA
P02768	289	303	['4EMXA', '4EMXB', '3JRYA', '3JRYB', '1E7HA', '2XVVA', '1AO6A', '1AO6B', '1E7EA', '4HGMB', '1HK4A', '4E99A', '1GNIA', '4K71A', '4K71D', '1E7BA', '1E7BB', '4G04A', '4G04B', '1BJ5A', '1HA2A', '2XW0A', '3A73A', '3A73B', '2XW1A', '1E7FA', '1E7AA', '1E7AB', '4LA0A', '4LA0B', '3UIVA', '3UIVH', '2BXPA', '5ID7A', '5ID7B', '2BXAA', '2BXAB', '1BM0A', '1BM0B', '4IW2A', '2BXKA', '3SQJA', '3SQJB', '1N5UA', '2…	1E7CA	265	279	SSMissing	0	4EMX	PROTEIN BINDING	SERUM ALBUMIN;	HOMO SAPIENS	X-RAY DIFFRACTION	A	265	alpha helix	19	A	279	3-helix (3/10 helix)	19	2	0.238	-65.3644	-70.7803	-68.6606	-76.6055	-66.6874	103.179	100.746	7.10098	5.41841	2.02637	.-LHSpiral	Secreted
Q9JWM8	207	349	['3BQHA']	3BQEA	207	349	SSMissing	0	3BQH	OXIDOREDUCTASE	PEPTIDE METHIONINE SULFOXIDE REDUCTASE MSRA/MSRB;	NEISSERIA MENINGITIDIS SEROGROUP A	X-RAY DIFFRACTION	A	207	loops or irregular	30	A	349	loops or irregular	70	1.95	0.218	74.4197	162.114	92.7275	127.076	93.1287	104.216	102.867	24.7293	6.72264	2.02672	.+RHSpiral	NA
P00749	313	382	['2R2WU', '4FU9A', '3OY5U', '3IG6B', '1W11U', '4X1NU', '3KGPA', '4H42U', '2O8UA', '1W10U', '1W0ZU', '3OX7U', '3M61U', '4JNIU', '4OS1A', '1SQAA', '4FUEA', '1GJ7B', '2VIQA', '1U6QA', '1GJAB', '4FUGA', '1C5ZB', '3MWIU', '4OS6A', '1W12U', '4FUIA', '2VIVA', '4FUCA', '1EJNA', '4FU8A', '1VJAU', '1GJ9B', '4JK5A', '2VIPA', '3OY6U', '1SQOA', '4MNXA', '1GJDB', '1F5LA', '1SC8U', '1SQTA', '2VIWA', '4X0WU', '1…	4ZHLU	136	201	SSMissing	0	2R2W	HYDROLASE	PLASMINOGEN ACTIVATOR, UROKINASE;	HOMO SAPIENS	X-RAY DIFFRACTION	U	136	extended strand, participates in beta ladder	6	U	201	extended strand, participates in beta ladder	1	2.01	0.233	-53.7425	-128.958	98.6583	-84.1955	-50.5206	103.616	104.649	16.5766	4.46629	2.02675	.-RHStaple	Secreted
P00734	536	550	['1D4PB', '1K21H', '2UUKB', '1DITH', '1GHYH', '3RMOH', '1HGTH', '5AHGH', '2A2XH', '1ABIH', '2B5TB', '2B5TD', '2C8ZB', '2ZF0H', '1A3BH', '1LHEH', '4RKOB', '2CF8H', '3LU9B', '3LU9E', '3VXEH', '1DOJA', '1TBZH', '1RIWC', '1AE8H', '4BANB', '3QX5H', '3U8TH', '3U9AH', '2C8YB', '1AY6H', '1JMOH', '1B7XB', '4H6SB', '1O2GH', '2V3HH', '1DM4B', '1NM6A', '1ZGIA', '1Z8JB', '1SL3A', '1C1UH', '3DT0H', '5GDSH', '3…	3HTCH	168	182	SSMissing	0	1D4P	BLOOD CLOTTING	ALPHA-THROMBIN;	HOMO SAPIENS	X-RAY DIFFRACTION	B	209	alpha helix	5	B	223	extended strand, participates in beta ladder	0	2.07	0.231	-61.7869	-67.265	-84.751	-84.4907	90.7502	103.461	104.269	14.1003	5.94868	2.02677	.+/-LHSpiral	Secreted
Q8U1S7	54	183	['3W2WB']	3X1LB	54	183	SSMissing	0	3W2W	IMMUNE SYSTEM	CRISPR SYSTEM CMR SUBUNIT CMR2;	PYROCOCCUS FURIOSUS	X-RAY DIFFRACTION	B	54	bend	17	B	183	bend	21	2	0.246	-88.9769	-148.918	-89.2262	-79.661	-53.1372	103.105	101.296	17.3173	6.09816	2.0268	.-LHSpiral	Cytoplasm
P59594	323	348	['2DD8S', '2GHVE', '2GHWA', '2GHWC']	2GHVC	323	348	SSMissing	1	2DD8	IMMUNE SYSTEM/VIRAL PROTEIN	IGG HEAVY CHAIN;	HOMO SAPIENS	X-RAY DIFFRACTION	S	323	loops or irregular	17	S	348	extended strand, participates in beta ladder	13	2.3	0.261	-109.956	92.3024	-90.6967	-172.688	81.3936	103.805	104.817	27.9252	5.28721	2.02684	.-/+LHHook	Membrane
P01857	144	204	['4WI7A', '4WI7B', '5DVOA', '5DVOB', '4WI6A', '4WI6B', '4BM7A', '4BM7B', '3SGJA', '3SGJB', '5DJCA', '5DJCB', '5DJCD', '5DJCE', '4ZNEE', '4ZNEJ', '3V7MA', '3AGVB', '4BSWA', '4BSWB', '1L6XA', '3C2SA', '5DVNA', '4B7IA', '4B7IB', '4W4NA', '4W4NB', '4BSVA', '4BSVA', '4BSVB', '4J12A', '4Q74A', '4Q74B', '5DJ6A', '5DJ6B', '4W4OA', '4W4OB', '4NQUA', '3AVEA', '3AVEB', '1H3UA', '1H3UB', '4WI2A', '4WI2B', '3…	4Q7DA	261	321	SSMissing	1	4WI7	IMMUNE SYSTEM	IG GAMMA-1 CHAIN C REGION;	HOMO SAPIENS	X-RAY DIFFRACTION	A	261	extended strand, participates in beta ladder	0	A	321	extended strand, participates in beta ladder	0	1	0.273	-171.107	166.638	-83.9041	-166.687	179.35	99.2457	107.683	4.90757	6.40664	2.02686	.-/+LHHook	Secreted
P0A3R9	122	127	['2CBOA', '1NCOA', '1NCOB', '1NOAA', '2CBMA']	2CBTA,2CBTB	1088	1093	SSMissing	0	2CBO	ANTIBIOTIC	NEOCARZINOSTATIN;	STREPTOMYCES CARZINOSTATICUS	X-RAY DIFFRACTION	A	88	hydrogen bonded turn	9	A	93	extended strand, participates in beta ladder	4	1.7	0.22	-66.2349	-63.0224	-88.8717	179.386	-63.2949	102.587	103.546	2.99415	5.61674	2.02694	.-LHHook	NA
O04147	104	110	['1FSIA', '1FSIC']	1JH7A,1JH6A,1JH6B	104	110	SSMissing	0	1FSI	HYDROLASE	CYCLIC PHOSPHODIESTERASE;	ARABIDOPSIS THALIANA	X-RAY DIFFRACTION	A	104	loops or irregular	48	A	110	loops or irregular	79	2.5	0.265	-178.767	84.0276	84.4034	96.5184	-74.5903	102.591	105.013	12.8879	6.16556	2.02713	.-RHSpiral	Cytoplasm
P05067	98	105	['1MWPA', '4PWQA', '4PQDA']	4JFNA	98	105	SSMissing	0	1MWP	SUGAR BINDING PROTEIN	AMYLOID A4 PROTEIN;	HOMO SAPIENS	X-RAY DIFFRACTION	A	98	extended strand, participates in beta ladder	6	A	105	extended strand, participates in beta ladder	53	1.8	0.242	-50.1863	-89.75	102.143	-96.9928	-50.0365	102.935	103.89	17.302	3.87417	2.02714	.-RHStaple	Cytoplasm
P05164	606	663	['1DNWC', '1DNWD', '3ZS0C', '3ZS0D', '1CXPC', '1CXPD', '5FIWC', '1D2VC', '1D2VD', '1DNUC', '1DNUD', '1MHLC', '1MHLD', '1D7WC', '1D7WD', '4DL1C', '4DL1D', '4DL1G', '4DL1H', '4DL1K', '4DL1L', '4DL1O', '4DL1P', '1D5LC', '1D5LD']	5FIWD	440	497	SSMissing	1	1DNW	OXIDOREDUCTASE	MYELOPEROXIDASE;	HOMO SAPIENS	X-RAY DIFFRACTION	C	440	hydrogen bonded turn	21	C	497	alpha helix	5	1.9	0.224	-75.8174	-81.2825	-86.4519	-137.723	158.624	101.783	102.506	18.617	6.17708	2.02715	.+/-LHSpiral	Lysosome
P05164	606	663	['1DNWC', '1DNWD', '3ZS0C', '3ZS0D', '1CXPC', '1CXPD', '5FIWC', '1D2VC', '1D2VD', '1DNUC', '1DNUD', '1MHLC', '1MHLD', '1D7WC', '1D7WD', '4DL1C', '4DL1D', '4DL1G', '4DL1H', '4DL1K', '4DL1L', '4DL1O', '4DL1P', '1D5LC', '1D5LD']	4C1MC,4C1MD	440	497	SSMissing	0	1DNW	OXIDOREDUCTASE	MYELOPEROXIDASE;	HOMO SAPIENS	X-RAY DIFFRACTION	C	440	hydrogen bonded turn	21	C	497	alpha helix	5	1.9	0.224	-75.8174	-81.2825	-86.4519	-137.723	158.624	101.783	102.506	18.617	6.17708	2.02715	.+/-LHSpiral	Lysosome
Q389T8	52	57	['2WP6B', '2WP6C', '2WPCA', '2WPCC', '2WPFA', '2WPFC', '2WPFD', '2WPEA', '2WPEC', '2WOIA', '2WOIB', '2WOID', '4NEVA', '4NEVB']	2WOWA,2WOWB,2WOWD,2WOVA,2WOVB,2WOVC,2WOVD	52	57	SSMissing	0	2WP6	OXIDOREDUCTASE	TRYPANOTHIONE REDUCTASE;	TRYPANOSOMA BRUCEI	X-RAY DIFFRACTION	B	52	alpha helix	6	B	57	alpha helix	22	2	0.2361	-179.038	80.6855	-139.912	101.886	-15.0264	100.284	100.875	44.0522	4.60251	2.02724	.-LHStaple	NA
P26662	1123	1171	['4I31A', '4I33A', '4I33B', '1DY8A', '3P8OA', '3P8OB', '4I32A', '4I32B']	4I31B	97	145	SSMissing	1	4I31	HYDROLASE/HYDROLASE INHIBITOR	GENOME POLYPROTEIN;	HEPATITIS C VIRUS	X-RAY DIFFRACTION	A	97	loops or irregular	15	A	145	loops or irregular	0	1	0.247	178.089	133.762	-102.151	173.971	-62.3551	99.4518	158.78	12.9398	6.60901	2.02733	.+/-LHStaple	Secreted
P26662	1123	1171	['4I31A', '4I33A', '4I33B', '1DY8A', '3P8OA', '3P8OB', '4I32A', '4I32B']	4A1XA,1W3CA,1W3CB,1DXPA,1DXPB,4KTCA,4KTCC,1DY9A,1DY9B,4A1TA,3P8NA,3P8NB,4A1VA,4A1VA,4A1VB,4A1VB	97	145	SSMissing	0	4I31	HYDROLASE/HYDROLASE INHIBITOR	GENOME POLYPROTEIN;	HEPATITIS C VIRUS	X-RAY DIFFRACTION	A	97	loops or irregular	15	A	145	loops or irregular	0	1	0.247	178.089	133.762	-102.151	173.971	-62.3551	99.4518	158.78	12.9398	6.60901	2.02733	.+/-LHStaple	Secreted
P06734	191	282	['4J6MA', '4J6MB', '4J6MC', '4J6MD', '4J6ME', '4J6MF', '4J6MG', '4J6MH', '4J6PA', '4J6PB', '4J6PC', '4J6PD', '2H2RA', '2H2RB', '4GI0A', '4GI0B', '4GI0C', '4G9AA', '4G9AB', '4G9AC', '4G9AD', '4GJ0A', '4GJ0B', '4GJ0C', '4GJ0D', '4GK1A', '4GK1B', '4GK1C', '4GK1D', '4GK1E', '4GK1F', '4GK1G', '4J6KA', '4J6KB', '4J6KC', '4J6KD', '4J6KE', '4J6KF', '4J6KG', '2H2TB', '4J6JA', '4J6JB', '4J6JC', '4J6JD', '4…	4J6KH	191	282	SSMissing	1	4J6M	IMMUNE SYSTEM	LOW AFFINITY IMMUNOGLOBULIN EPSILON FC RECEPTOR;	HOMO SAPIENS	X-RAY DIFFRACTION	A	191	alpha helix	0	A	282	extended strand, participates in beta ladder	0	2	NOT GIVEN	-69.4493	-51.1315	-81.1746	-60.3538	-47.5664	103.534	105.885	5.23941	5.36672	2.02747	.-LHSpiral	Secreted
P0A988	260	333	['4K3LA', '4K3LB', '4K3OA', '4K3OB', '4MJQA', '4N96A']	3D1GA,3D1GB,4K3KA,4K3KB,4N98A,4N98B,4K3MA,4K3MB,4MJPA,4MJPB,3F1VA,3F1VB,2POLA,2POLB,3Q4LA,3Q4LB,4N9AA,4N9AB,3BEPA,3BEPB,4MJRA,4MJRB,4N99A,4N99B,3D1EA,3D1EB,3Q4JA,3Q4JB,3Q4JC,3Q4JD,3Q4JE,3Q4JF,1OK7A,1OK7B,4N94A,4N94B,4K3PA,4K3PB,4K3SA,4K3SB,1JQLA,4K3RA,4K3RB,3QSBA,1MMIA,1MMIB,2XURA,3D1FA,3D1FB,4N97A,4N97B,4K3QA,4K3QB,4N95B,4N95A,1UNNA,1UNNB	260	333	SSMissing	0	4K3O	TRANSFERASE	DNA POLYMERASE III SUBUNIT BETA;	ESCHERICHIA COLI	X-RAY DIFFRACTION	A	260	alpha helix	2	A	333	loops or irregular	6	2	0.248	-54.8505	-145.078	-116.185	79.2747	47.843	105.251	105.381	19.8213	5.82804	2.02757	.+/-LHHook	Cytoplasm
P09603	80	171	['4FA8E', '4FA8F', '4FA8G']	1HMCA	48	139	SSMissing	0	4FA8	VIRAL PROTEIN/CYTOKINE	SECRETED PROTEIN BARF1;	HUMAN HERPESVIRUS 4	X-RAY DIFFRACTION	E	48	alpha helix	0	E	139	loops or irregular	0	2	0.26	-63.1955	-59.2503	-85.9063	-79.8622	-72.2253	104.35	102.188	5.9683	5.6561	2.02767	.-LHSpiral	Secreted
L5SU74	316	352	['4K7JA', '4K7JB', '4K3UA', '4K3UB']	4K9SA,4K9SB	316	352	SSMissing	0	4K7J	HYDROLASE	GDSL-LIKE LIPASE/ACYLHYDROLASE FAMILY PROTEIN;	NEISSERIA MENINGITIDIS	X-RAY DIFFRACTION	A	316	hydrogen bonded turn	50	A	352	bend	49	1	0.225	-101.616	-24.7872	-95.9595	117.543	-174.394	125.689	108.13	30.7497	4.99253	2.0277	.-LHHook	NA
P29350	327	361	['1FPRA']	4GS0A,4GS0B,1GWZA,4HJQA,4HJQB,4HJPA,4GRZA	327	361	SSMissing	0	1FPR	SIGNALING PROTEIN	PROTEIN-TYROSINE PHOSPHATASE 1C;	HOMO SAPIENS	X-RAY DIFFRACTION	A	329	loops or irregular	4	A	363	residue in isolated beta-bridge	1	2.5	0.303	42.1077	167.977	-97.1799	50.9103	-175.427	104.645	102.993	8.80669	4.57293	2.02774	.+/-LHStaple	Cytoplasm
P00760	139	206	['1G3EA', '1C1QA', '3PLKA', '1O2MA', '1C2IA', '3BTQE', '1C1OA', '3ATIA', '1O3JA', '1O3DA', '3RXKA', '3MI4A', '2ILNA', '2ILNB', '1K1OA', '1SFIA', '1O36A', '3D65E', '1O39A', '2BY8X', '2AYWA', '1BTYA', '2UUYA', '4Y10E', '1GI2A', '1V2RT', '2TGAA', '1MTWA', '3A7XA', '1O3OA', '3GY8A', '2TGTA', '1UTQA', '3A8BA', '4I8JA', '4ABBA', '1V2NT', '3BTTE', '3RXJA', '4U2WA', '2FTMA', '1O3IA', '3RXSA', '1P2KA', '1…	1Y3WA	136	201	SSMissing	0	1G3E	HYDROLASE	BETA-TRYPSIN;	BOS TAURUS	X-RAY DIFFRACTION	A	136	extended strand, participates in beta ladder	2	A	201	extended strand, participates in beta ladder	0	1.8	0.191	-48.8169	-107.515	93.9252	-100.064	-34.4639	104.073	106.057	24.7774	4.24732	2.02787	.-RHStaple	Secreted
P18510	94	141	['1ILR1', '1ILR2']	1ILTA,1ILTB	69	116	SSMissing	0	1ILR	BINDING PROTEIN	INTERLEUKIN-1 RECEPTOR ANTAGONIST PROTEIN;	HOMO SAPIEN	X-RAY DIFFRACTION	1	69	extended strand, participates in beta ladder	3	1	116	bend	6	2.1	NULL	173.596	-132.263	-106.972	152.225	-45.1877	106.42	103.437	21.0462	6.59603	2.02787	.+/-LHHook	Secreted
P26660	2758	2808	['1YVZA', '1YVXA', '1YV2A']	1YUYA,2XWHA,4ADPA	316	366	SSMissing	0	1YVZ	VIRAL PROTEIN	RNA DEPENDENT RNA POLYMERASE;	HEPATITIS C VIRUS	X-RAY DIFFRACTION	A	316	extended strand, participates in beta ladder	6	A	366	hydrogen bonded turn	22	2.2	0.234	-77.4297	124.629	86.9106	-118.855	-46.3542	103.336	105.533	24.0934	5.74273	2.02822	.-RHHook	Secreted
P00760	196	220	['1G3EA', '1C1QA', '3PLKA', '1Y3WA', '1O2MA', '1C2IA', '3BTQE', '1C1OA', '3ATIA', '1O3JA', '1O3DA', '3RXKA', '3MI4A', '2ILNA', '2ILNB', '1K1OA', '1SFIA', '1O36A', '3D65E', '1O39A', '2BY8X', '2AYWA', '1BTYA', '2UUYA', '4Y10E', '1GI2A', '1V2RT', '2TGAA', '1MTWA', '3A7XA', '1O3OA', '3GY8A', '2TGTA', '1UTQA', '3A8BA', '4I8JA', '4ABBA', '1V2NT', '3BTTE', '3RXJA', '4U2WA', '2FTMA', '1O3IA', '3RXSA', '1…	1ZR0C	191	220	SSMissing	1	1G3E	HYDROLASE	BETA-TRYPSIN;	BOS TAURUS	X-RAY DIFFRACTION	A	191	loops or irregular	1	A	220	bend	5	1.8	0.191	-163.693	53.1772	88.125	-174.482	-62.3934	103.963	103.309	5.66821	5.48379	2.02827	.-RHHook	Secreted
P00760	196	220	['1G3EA', '1C1QA', '3PLKA', '1Y3WA', '1O2MA', '1C2IA', '3BTQE', '1C1OA', '3ATIA', '1O3JA', '1O3DA', '3RXKA', '3MI4A', '2ILNA', '2ILNB', '1K1OA', '1SFIA', '1O36A', '3D65E', '1O39A', '2BY8X', '2AYWA', '1BTYA', '2UUYA', '4Y10E', '1GI2A', '1V2RT', '2TGAA', '1MTWA', '3A7XA', '1O3OA', '3GY8A', '2TGTA', '1UTQA', '3A8BA', '4I8JA', '4ABBA', '1V2NT', '3BTTE', '3RXJA', '4U2WA', '2FTMA', '1O3IA', '3RXSA', '1…	2TPIZ	191	220	SSMissing	0	1G3E	HYDROLASE	BETA-TRYPSIN;	BOS TAURUS	X-RAY DIFFRACTION	A	191	loops or irregular	1	A	220	bend	5	1.8	0.191	-163.693	53.1772	88.125	-174.482	-62.3934	103.963	103.309	5.66821	5.48379	2.02827	.-RHHook	Secreted
O88713	75	86	['3FF9A', '3FF9B', '3FF8C']	3FF8D	75	86	SSMissing	1	3FF9	IMMUNE SYSTEM	KILLER CELL LECTIN-LIKE RECEPTOR SUBFAMILY G	MUS MUSCULUS	X-RAY DIFFRACTION	A	75	loops or irregular	12	A	86	extended strand, participates in beta ladder	2	1	0.257	-64.8643	-57.7497	-90.1985	-69.407	-63.4625	103.332	102.659	3.47029	5.6375	2.02829	.-LHSpiral	Membrane
P07591	104	107	['1FB6A', '1FB6B']	1FB0A,1FB0B	37	40	SSMissing	0	1FB6	ELECTRON TRANSPORT	THIOREDOXIN M;	SPINACIA OLERACEA	X-RAY DIFFRACTION	A	37	loops or irregular	4	A	40	alpha helix	6	2.1	0.23	169.301	-138.796	87.0521	79.846	-66.6208	102.442	102.623	12.5418	5.42475	2.02837	.+/-RHHook	Other
P54687	335	338	['2COIA', '2COIB', '2COGA', '2COGB']	2ABJA,2ABJD,2ABJG,2ABJJ,2COJA,2COJB	333	336	SSMissing	0	2COI	TRANSFERASE	BRANCHED CHAIN AMINOTRANSFERASE 1, CYTOSOLIC;	HOMO SAPIENS	X-RAY DIFFRACTION	A	335	hydrogen bonded turn	28	A	338	extended strand, participates in beta ladder	14	1.9	0.272	-174.659	169.943	93.3633	62.2955	-108.251	104.968	105.298	19.1749	5.88014	2.02874	.-RHSpiral	Cytoplasm
Q9UBG0	481	496	['5AO5A', '5AO5B', '5EW6A', '5E4LA']	5E4LB	481	496	SSMissing	1	5AO5	ENDOCYTOSIS	C-TYPE MANNOSE RECEPTOR 2;	HOMO SAPIENS	X-RAY DIFFRACTION	A	481	extended strand, participates in beta ladder	0	A	496	hydrogen bonded turn	4	2	0.2442	-64.8263	94.1823	87.9982	-100.407	-47.4447	106.282	114.951	15.7389	5.34648	2.02875	.-RHHook	Membrane
Q8I5R7	680	729	['4Q15A', '4Q15B']	5IFUA,5IFUB,4WI1A,4WI1B,4YDQA,4YDQB,4NCXA,4NCXB	680	729	SSMissing	0	4Q15	LIGASE	PROLINE--TRNA LIGASE;	PLASMODIUM FALCIPARUM	X-RAY DIFFRACTION	A	680	loops or irregular	34	A	729	loops or irregular	0	2	0.219	-57.9826	81.0386	116.784	97.4483	-69.6659	112.784	105.486	20.0949	6.48624	2.02884	.-RHSpiral	Cytoplasm
O28751	104	147	['2BFRA', '1HJZA', '1HJZB', '1VHUA']	2BFQA	104	147	SSMissing	0	2BFR	MACRO_H2A DOMAIN/HYDROLASE	HYPOTHETICAL PROTEIN AF1521;	ARCHAEOGLOBUS FULGIDUS	X-RAY DIFFRACTION	A	104	loops or irregular	0	A	147	loops or irregular	4	2.5	0.237	-57.1244	98.1859	86.6546	-72.8522	-62.2352	102.266	104.042	9.15962	4.86564	2.02885	.-RHHook	NA
O15382	342	345	['2HHFA', '2HHFB']	5HNEA,5HNEB,2A1HA,2A1HB,5I5UA,5I5UB,5BWUA,5BWUB,5BWVA,5BWVB,5BWTA,5BWTB,5BWXA,5BWXB,1EKVA,1EKVB,1EKPA,1EKPB,1KT8A,1KT8B,5I5WA,5I5WB,5I5SA,5I5SB,5I5TA,5I5TB,5I5XA,5I5XB,5BWWA,5BWWB,5CR5A,5CR5B,5I5YA,5I5YB,1EKFA,1EKFB,1KTAA,1KTAB,5I5VA,5I5VB,5I60A,5I60B,5BWRA,5BWRB	315	318	SSMissing	0	2HHF	TRANSFERASE	BRANCHED-CHAIN-AMINO-ACID AMINOTRANSFERASE,	HOMO SAPIENS	X-RAY DIFFRACTION	A	315	bend	2	A	318	extended strand, participates in beta ladder	1	1.8	0.283	-169.481	-173.709	89.5763	74.0427	-112.919	104.408	103.68	21.1671	5.82751	2.02886	.-RHHook	Cytoplasm
Q04721	1425	1448	['2OO4A']	2OO4B	1425	1448	SSMissing	1	2OO4	CELL CYCLE,SIGNALING PROTEIN	NEUROGENIC LOCUS NOTCH HOMOLOG PROTEIN 2;	HOMO SAPIENS	X-RAY DIFFRACTION	A	1425	loops or irregular	78	A	1448	hydrogen bonded turn	12	2	0.268	160.542	-154.931	-86.5569	-29.3863	-59.8286	105.978	102.701	13.5804	5.18695	2.02898	.+/-LHSpiral	Cytoplasm
Q8BND5	104	113	['5D96D', '5D96A', '5D8IA', '5D8IB', '3T58B', '3T58C', '3T58D', '5D93A', '5D93D']	3T58A	104	113	SSMissing	1	5D96	IMMUNE SYSTEM	SULFHYDRYL OXIDASE 1;	MUS MUSCULUS	X-RAY DIFFRACTION	D	104	loops or irregular	8	D	113	alpha helix	6	2	0.228	-64.7224	-72.2914	-90.4191	-138.392	-64.8097	102.506	106.833	10.4959	6.13523	2.02953	.-LHSpiral	Secreted
P00772	153	220	['1UO6A', '2BD7A', '2FOFA', '4GVUA', '3UOUA', '2OQUA', '1BMAA', '2FOAA', '2BLOA', '2FOBA', '1BTUA', '1ELFA', '1UVOA', '3HGPA', '2BD8A', '1L0ZA', '2G4UA', '2DE8A', '1LKBA', '1ESAA', '1ELBA', '1ELEE', '1ESTA', '1ELAA', '2CV3A', '1FZZA', '1HB0B', '1MMJN', '1EATA', '1UVPA', '2BDAA', '2IOTA', '2FOHA', '1FLEE', '1E35B', '3E3TA', '1QNJA', '1EAUA', '1HV7A', '2A7CA', '1C1MA', '5ESTE', '2BD3A', '2H1UA', '2…	3MNSA,3ODFA,3MO6A,2ESTE,3MNXA,3ODDA,3MNCA,3MOCA,3MO3A,3MU5A,3MU8A,3MO9A,3MU0A,3MU1A	136	201	SSMissing	0	1UO6	HYDROLASE	ELASTASE 1;	SUS SCROFA	X-RAY DIFFRACTION	A	127	extended strand, participates in beta ladder	0	A	194	extended strand, participates in beta ladder	0	1.65	0.208	-58.4292	-100.901	102.284	-86.1863	-56.4977	108.242	105.818	15.3089	4.07352	2.0301	.-RHStaple	Secreted
P50579	228	448	['5D6FA', '1R5HA', '1R5GA', '1KQ9A', '1R58A', '5JHUA', '5D6EA', '5JFRA', '2GA2A', '5CLSA', '1KQ0A', '1BOAA', '1BN5A', '2EA2A', '2EA4A', '1QZYA', '5JI6A', '2ADUA', '1YW9A', '1B59A', '2OAZA', '1YW7A']	1B6AA	228	448	SSMissing	0	1R5H	HYDROLASE	METHIONINE AMINOPEPTIDASE 2;	HOMO SAPIENS	X-RAY DIFFRACTION	A	228	extended strand, participates in beta ladder	7	A	448	extended strand, participates in beta ladder	0	2.4	0.248	-68.0051	-70.2658	90.972	-118.423	-41.5857	103.77	103.691	15.9121	3.66881	2.03016	.-RHStaple	Cytoplasm
P02689	118	125	['4A8ZA']	2WUTA,4D6BA,4A1YA,4A1YB,4A1YC,4A1YD,4BVMA,3NR3A,4A1HA,4A1HB,4A1HC,4D6AA	117	124	SSMissing	0	4A8Z	TRANSPORT PROTEIN	MYELIN P2 PROTEIN;	HOMO SAPIENS	X-RAY DIFFRACTION	A	117	extended strand, participates in beta ladder	5	A	124	extended strand, participates in beta ladder	0	1	0.2031	7.31764	62.4332	28.0398	-108.042	108.48	131.399	123.277	64.5802	4.9701	2.03021	.+RHHook	Cytoplasm
O67045	63	107	['2Z7EC']	2Z7EA,2Z7EB	63	107	SSMissing	1	2Z7E	BIOSYNTHETIC PROTEIN	NIFU-LIKE PROTEIN;	AQUIFEX AEOLICUS	X-RAY DIFFRACTION	C	63	loops or irregular	7	C	107	loops or irregular	38	2.3	0.252	-158.089	-176.335	-87.4541	-109.822	66.8184	103.509	103.41	15.5554	6.43694	2.03034	.+/-LHSpiral	NA
P07996	171	232	['2OUHA', '2OUHB', '2OUJA', '2ERFA', '1Z78A', '2ES3A', '2ES3B']	1ZA4A	153	214	SSMissing	0	2OUH	CELL ADHESION	THROMBOSPONDIN-1;	HOMO SAPIENS	X-RAY DIFFRACTION	A	153	hydrogen bonded turn	75	A	214	loops or irregular	83	2.4	0.296	-70.6019	-61.5561	-83.3158	-53.5557	-66.072	106.042	105.298	3.97214	5.58041	2.03048	.-LHSpiral	Endoplasmic reticulum
P00734	391	407	['1D4PB', '1K21H', '2UUKB', '1DITH', '1GHYH', '3RMOH', '1HGTH', '5AHGH', '2A2XH', '1ABIH', '2B5TB', '2B5TD', '2C8ZB', '2ZF0H', '1A3BH', '1LHEH', '4RKOB', '2CF8H', '3LU9B', '3LU9E', '3VXEH', '1DOJA', '1TBZH', '1RIWB', '1AE8H', '4BANB', '3QX5H', '3U8TH', '3U9AH', '2C8YB', '1AY6H', '1JMOH', '1B7XB', '4H6SB', '1O2GH', '2V3HH', '1DM4B', '1NM6A', '1ZGIA', '1Z8JB', '1SL3A', '1C1UH', '3DT0H', '5GDSH', '3…	3HTCH	42	58	SSMissing	0	1D4P	BLOOD CLOTTING	ALPHA-THROMBIN;	HOMO SAPIENS	X-RAY DIFFRACTION	B	64	extended strand, participates in beta ladder	3	B	80	3-helix (3/10 helix)	1	2.07	0.231	-88.0536	-158.713	-91.5647	-83.3748	-77.9209	99.6358	102.692	18.778	6.21212	2.0305	.-LHSpiral	Secreted
P10844	437	446	['1EPWA', '1S0FA', '1G9DA', '1S0DA', '1G9CA', '1G9AA', '1S0CA', '1S0EA', '1I1EA', '1G9BA']	1S0BA	436	445	SSMissing	0	1EPW	HYDROLASE	BOTULINUM NEUROTOXIN TYPE B;	CLOSTRIDIUM BOTULINUM	X-RAY DIFFRACTION	A	436	extended strand, participates in beta ladder	6	A	445	extended strand, participates in beta ladder	47	1.9	0.233	-57.8623	-80.9255	98.1737	-106.443	-49.494	104.582	103.985	15.0585	3.9795	2.03059	.-RHStaple	Secreted
O53512	87	440	['3NUEA', '3NUEB']	2YPPA,2YPPB,3KGFB,2YPOA,2YPOB,3NV8A,3NV8B,3PFPA,3PFPB,3RZIA,3RZIB,2W1AA,2B7OA	87	440	SSMissing	0	3NUE	TRANSFERASE	PROBABLE 3-DEOXY-D-ARABINO-HEPTULOSONATE 7-PHOSPHATE	MYCOBACTERIUM TUBERCULOSIS	X-RAY DIFFRACTION	A	87	bend	9	A	440	bend	13	2	0.228	164.05	-147.594	122.03	-175.903	105.036	99.4864	109.932	35.0996	6.47323	2.0306	.+RHStaple	NA
P00558	99	108	['3C3CB', '3C3BB']	2X14A,3ZOZA,2WZCA,3C39A,2WZBA,2YBEA,4AXXA,2X13A,2WZDA,2XE6A,4O33A,2X15A,2XE8A,2ZGVA,2XE7A	99	108	SSMissing	0	3C3C	TRANSFERASE	PHOSPHOGLYCERATE KINASE 1;	HOMO SAPIENS	X-RAY DIFFRACTION	B	98	loops or irregular	8	B	107	hydrogen bonded turn	2	2.4	0.281	-80.8692	-72.8999	-87.7112	-105.951	-11.9321	105.088	104.287	30.1351	6.26214	2.03068	.-LHSpiral	Cytoplasm
P01062	12	16	['1G9II']	3MYWI	12	16	SSMissing	0	1G9I	HYDROLASE/HYDROLASE INHIBITOR	TRYPSINOGEN, CATIONIC;	BOS TAURUS	X-RAY DIFFRACTION	I	303	bend	74	I	307	loops or irregular	19	2.2	0.243	-148.196	-73.3615	-78.812	176.982	-114.211	105.456	104.27	28.7718	5.78163	2.03094	.-LHHook	NA
P00766	191	220	['1ACBE', '1AFQC', '4GCHG', '1T8LA', '1T8LC', '1GGDC', '1GMHG', '4VGCC', '1K2I1', '3T62A', '3T62B', '3T62C', '1OXGA', '1T8MA', '1T8MC', '1T8OA', '1T8OC', '2VGCC', '4Q2KA', '4Q2KB', '4Q2KC', '4Q2KD', '3VGCC', '2CGAA', '2CGAB', '1CHGA', '1HJAC', '1T8NA', '1T8NC', '1DLKB', '1DLKD', '8GCHG', '1YPHE', '1YPHF', '2P8OC', '7GCHG', '1P2MA', '1P2MC', '1AB9C', '1N8OC', '1GMDG', '1VGCC', '1GG6C', '1CGJE', '1…	5CHAB,4CHAB,6CHAB	191	220	SSMissing	0	1ACB	HYDROLASE(SERINE PROTEASE)	ALPHA-CHYMOTRYPSIN;	NOT GIVEN	X-RAY DIFFRACTION	E	191	loops or irregular	0	E	220	loops or irregular	4	2	ULL	-163.865	59.0618	80.5964	-176.672	-54.7017	105.678	101.337	5.30666	5.45367	2.03105	.-RHHook	Secreted
P00734	564	594	['1D4PB', '1K21H', '2UUKB', '1DITH', '1GHYH', '3RMOH', '1HGTH', '5AHGH', '2A2XH', '1ABIH', '2B5TB', '2B5TD', '2C8ZB', '2ZF0H', '1A3BH', '1LHEH', '4RKOB', '2CF8H', '3LU9B', '3LU9E', '3VXEH', '1DOJA', '1TBZH', '1RIWC', '1AE8H', '4BANB', '3QX5H', '3U8TH', '3U9AH', '2C8YB', '1AY6H', '1JMOH', '1B7XB', '4H6SB', '1O2GH', '2V3HH', '1DM4B', '1NM6A', '1ZGIA', '1Z8JB', '1SL3A', '1C1UH', '3DT0H', '5GDSH', '3…	3HTCH	191	220	SSMissing	0	1D4P	BLOOD CLOTTING	ALPHA-THROMBIN;	HOMO SAPIENS	X-RAY DIFFRACTION	B	237	loops or irregular	13	B	267	bend	17	2.07	0.231	-159.581	50.2367	84.5425	-176.692	-57.0085	104.698	105.525	7.11176	5.42912	2.03108	.-RHHook	Secreted
C5MK56	227	283	['4PRDA', '4PRIA', '3VFNA', '3VFRA', '4PREA', '4PRBA', '4PRAA', '3VFPA', '3VFOA', '4JRXA', '3VFMA']	4PRHA,4PRPA	203	259	SSMissing	0	4PRD	IMMUNE SYSTEM	MHC CLASS I ANTIGEN;	HOMO SAPIENS	X-RAY DIFFRACTION	A	203	extended strand, participates in beta ladder	0	A	259	extended strand, participates in beta ladder	0	1	0.234	-169.815	179.245	-84.2654	-173.175	176.105	99.7999	102.494	3.66332	6.41941	2.03111	.-/+LHHook	NA
K7QVW7	47	174	['5BTUA', '5BTUB']	5BU3A,5BU3B,5BU3C,5BU3D	57	184	SSMissing	0	5BTU	LYASE	PYRI4;	STREPTOMYCES RUGOSPORUS	X-RAY DIFFRACTION	A	57	bend	9	A	184	loops or irregular	28	2	0.251	-59.1496	-99.1601	103.42	-88.3639	-65.2443	104.928	136.044	15.9728	4.73127	2.03113	.-RHStaple	NA
P02340	170	236	['2P52A']	2GEQA,2GEQB	173	239	SSMissing	0	2P52	DNA BINDING PROTEIN	CELLULAR TUMOR ANTIGEN P53;	MUS MUSCULUS	X-RAY DIFFRACTION	A	173	loops or irregular	1	A	239	3-helix (3/10 helix)	79	1.5	0.236	-79.5602	-78.6138	-88.9409	-85.6532	69.4023	102.709	104.269	12.4679	6.06615	2.03114	.+/-LHSpiral	Cytoplasm
P31749	60	77	['4EJNA', '2UZRA', '1UNPA', '1UNRA']	1UNQA,1H10A,2UZSA,2UVMA	60	77	SSMissing	0	4EJN	TRANSFERASE/TRANSFERASE INHIBITOR	RAC-ALPHA SERINE/THREONINE-PROTEIN KINASE;	HOMO SAPIENS	X-RAY DIFFRACTION	A	60	loops or irregular	23	A	77	extended strand, participates in beta ladder	12	2	0.276	-59.6982	-114.571	106.915	-97.5399	-45.9218	104.301	102.907	23.1004	4.46261	2.03125	.-RHStaple	Cytoplasm
Q7SIE4	439	484	['1OBHA']	2V0CA	439	484	SSMissing	0	1OBH	SYNTHETASE	LEUCYL-TRNA SYNTHETASE;	THERMUS THERMOPHILUS	X-RAY DIFFRACTION	A	439	loops or irregular	94	A	484	loops or irregular	74	2.2	0.234	-54.4264	-136.019	88.8153	84.4573	-176.532	104.692	103.397	12.826	5.52413	2.03127	.-RHHook	Cytoplasm
P33764	30	68	['3NSIA', '3NSIB', '3NSKA', '3NSKB', '3NSOA', '3NSOB']	1KSOA,1KSOB	30	68	SSMissing	0	3NSI	METAL BINDING PROTEIN	PROTEIN S100-A3;	HOMO SAPIENS	X-RAY DIFFRACTION	A	30	loops or irregular	34	A	68	bend	60	2	0.236	-61.0074	-77.074	94.6608	-101.712	-54.2434	104.039	103.603	11.8548	3.56002	2.03131	.-RHStaple	Cytoplasm
P00760	132	233	['1G3EA', '1C1QA', '3PLKA', '1Y3WA', '1O2MA', '1C2IA', '3BTQE', '1C1OA', '3ATIA', '1O3JA', '1O3DA', '3RXKA', '3MI4A', '2ILNA', '2ILNB', '1K1OA', '1SFIA', '1O36A', '3D65E', '1O39A', '2BY8X', '2AYWA', '1BTYA', '2UUYA', '4Y10E', '1GI2A', '1V2RT', '2TGAA', '1MTWA', '3A7XA', '1O3OA', '3GY8A', '2TGTA', '1UTQA', '3A8BA', '4I8JA', '4ABBA', '1V2NT', '3BTTE', '3RXJA', '4U2WA', '2FTMA', '1O3IA', '3RXSA', '1…	4AB9A,5FXLA	128	232	SSMissing	0	1G3E	HYDROLASE	BETA-TRYPSIN;	BOS TAURUS	X-RAY DIFFRACTION	A	128	loops or irregular	60	A	232	3-helix (3/10 helix)	19	1.8	0.191	-60.0031	-69.9106	94.9772	136.056	64.1536	103.051	104.366	11.1002	5.24454	2.03137	.+/-RHHook	Secreted
P02751	518	545	['3EJHA', '3EJHB']	3M7PA	518	545	SSMissing	0	3EJH	CELL ADHESION	FIBRONECTIN;	HOMO SAPIENS	X-RAY DIFFRACTION	A	518	extended strand, participates in beta ladder	0	A	545	extended strand, participates in beta ladder	0	2	0.242	-58.3411	96.6124	88.3102	50.451	177.164	96.8491	107.789	8.55371	5.7804	2.03149	.+/-RHSpiral	Secreted
P23360	281	287	['1GOMA', '1I1WA', '3NYDA', '3NYDB', '4BS0A', '4BS0B', '1I1XA', '1GOOA', '1GORA', '2BNJA', '1K6AA', '1GOKA', '1GOQA', '1TUXA']	3O2LA	255	261	SSMissing	0	1GOM	HYDROLASE	ENDO-1,4-BETA-XYLANASE;	THERMOASCUS AURANTIACU	X-RAY DIFFRACTION	A	255	alpha helix	0	A	261	extended strand, participates in beta ladder	1	1.92	0.191	-173.054	65.7206	-95.4124	-115.91	-178.745	104.637	105.299	12.497	5.28277	2.03157	.-LHHook	NA
P12497	330	350	['4IPYA', '4IPYB', '4IPYC', '4IPYD', '3H47A', '1A8OA', '3LRYA', '3LRYB']	3DS2A,3DS2B,3DS5A,3DS5B,3DS5C,3DS5D,2ONTA,3DPHB,3DS4A,4COPA,4COPB,4COCA,4COCB,4COCC,3DS1A,3DS0A	198	218	SSMissing	0	4IPY	VIRAL PROTEIN	CAPSID PROTEIN P24;	HUMAN IMMUNODEFICIENCY VIRUS TYPE 1	X-RAY DIFFRACTION	A	198	alpha helix	0	A	218	alpha helix	3	1	0.218	-175.007	47.0578	102.082	-168.628	-75.0454	110.829	105.613	9.6716	5.64402	2.0316	.-RHHook	Cytoplasm
P07850	239	328	['3HBGA']	2A99A,1SOXA,1SOXB,3R18A,2A9BA,2A9DA,2A9DB,2A9AA,2A9AB,3R19A	239	328	SSMissing	0	3HBG	OXIDOREDUCTASE	SULFITE OXIDASE MUTANT C185S;	GALLUS GALLUS	X-RAY DIFFRACTION	A	239	extended strand, participates in beta ladder	2	A	328	loops or irregular	25	1	0.196	-171.286	-107.701	-64.8897	-96.5546	-176.092	102.059	104.233	19.5086	6.06313	2.03168	.-LHSpiral	Membrane
Q9QZ85	236	410	['4LV5B']	1TQDA,1TQDB,1TQ4A,1TPZA,1TPZB	236	410	SSMissing	0	4LV5	TRANSFERASE/HYDROLASE	RHOPTRY PROTEIN 5B;	TOXOPLASMA GONDII	X-RAY DIFFRACTION	B	236	hydrogen bonded turn	26	B	410	loops or irregular	37	1	0.228	-63.8936	-70.0207	-90.1524	-36.3959	-73.0171	94.7055	92.4946	7.94518	5.07471	2.0317	.-LHSpiral	Cytoplasm
Q76IQ9	424	493	['1V7VA']	1V7WA,1V7XA	424	493	SSMissing	0	1V7V	TRANSFERASE	CHITOBIOSE PHOSPHORYLASE;	VIBRIO PROTEOLYTICUS	X-RAY DIFFRACTION	A	424	loops or irregular	1	A	493	loops or irregular	6	1.8	0.186	-42.3262	-68.7966	-98.006	82.9012	172.831	104.657	104.155	11.1179	4.97816	2.03172	.+/-LHHook	NA
P45568	15	207	['1K5HA']	1JVSA,1JVSB,3ANMA,3ANMB,3ANLA,3ANLB,1Q0QA,1Q0QB,3ANNA,3ANNB,3R0IA,3R0IB,2EGHA,2EGHB,1T1RA,1T1RB,1ONOA,1ONOB,1ONPA,1ONPB,1T1SA,1T1SB,1Q0HA	14	206	SSMissing	0	1K5H	OXIDOREDUCTASE	1-DEOXY-D-XYLULOSE-5-PHOSPHATE REDUCTOISOMERASE;	ESCHERICHIA COLI	X-RAY DIFFRACTION	A	15	alpha helix	21	A	207	loops or irregular	26	2.5	0.284	-44.6582	179.688	-83.5137	-139.325	-118.862	102.093	102.389	27.73	6.51956	2.03173	.-LHHook	NA
P02774	375	384	['1J78A', '1J78B', '1KXPD', '1MA9A', '1KW2A', '1KW2B']	1LOTA	359	368	SSMissing	0	1J78	TRANSPORT, LIGAND BINDING PROTEIN	VITAMIN D BINDING PROTEIN;	HOMO SAPIENS	X-RAY DIFFRACTION	A	359	hydrogen bonded turn	0	A	368	alpha helix	33	2.31	0.252	-86.9765	-36.2182	-86.1709	-75.0857	179.712	103.812	103.584	13.2753	5.42178	2.03175	.+/-LHSpiral	Secreted
Q57884	95	127	['2HF9A', '2HF9B']	2HF8A,2HF8B	95	127	SSMissing	0	2HF9	HYDROLASE, METAL BINDING PROTEIN	PROBABLE HYDROGENASE NICKEL INCORPORATION	METHANOCOCCUS JANNASCHII	X-RAY DIFFRACTION	A	95	bend	17	A	127	3-helix (3/10 helix)	16	1.9	0.241	54.8094	123.575	-95.5995	-174.652	-45.1799	104.323	102.053	14.6753	5.87271	2.03185	.-/+LHHook	NA
Q9Y6K1	524	541	['4QBQC']	4QBRA,4QBRC,3A1AA	524	541	SSMissing	0	4QBQ	TRANSFERASE	DNA (CYTOSINE-5)-METHYLTRANSFERASE 3A;	HOMO SAPIENS	X-RAY DIFFRACTION	C	524	bend	17	C	541	bend	11	2	0.23	85.5957	-97.0065	-80.8442	-67.4726	-143.515	155.277	152.108	25.7055	7.29581	2.03211	.+/-LHSpiral	Cytoplasm
P00698	24	145	['4WOAA', '1KXYA', '5L3IA', '4LYCA', '9LYZA', '3AGGG', '4NGKA', '4WMGA', '1LZCA', '4TTDA', '4TTDB', '1LJFA', '1LJFB', '4PHIA', '4PHIB', '4PHIC', '4PHID', '4PRQA', '4PRQB', '4PRQC', '4PRQD', '3M18B', '3N9CA', '2I25L', '2I25M', '1MELL', '1MELM', '2BLYA', '4B4JA', '3A95A', '1YL1X', '2HUBA', '2LYOA', '4QEQA', '4N1EI', '4N1EJ', '4N1EK', '4N1EL', '4XJIA', '5LVJA', '4DD0A', '1F10A', '4H93A', '3AZ4A', '4…	3G3AB,3G3AD	6	127	SSMissing	1	4WOA	HYDROLASE	LYSOZYME C;	GALLUS GALLUS	X-RAY DIFFRACTION	A	6	alpha helix	43	A	127	loops or irregular	22	1	0.228	-69.1795	-60.5162	-77.6823	-44.2426	-55.06	104.186	107.759	4.90723	5.20216	2.03226	.-LHSpiral	Secreted
P00698	24	145	['4WOAA', '1KXYA', '5L3IA', '4LYCA', '9LYZA', '3AGGG', '4NGKA', '4WMGA', '1LZCA', '4TTDA', '4TTDB', '1LJFA', '1LJFB', '4PHIA', '4PHIB', '4PHIC', '4PHID', '4PRQA', '4PRQB', '4PRQC', '4PRQD', '3M18B', '3N9CA', '2I25L', '2I25M', '1MELL', '1MELM', '2BLYA', '4B4JA', '3A95A', '1YL1X', '2HUBA', '2LYOA', '4QEQA', '4N1EI', '4N1EJ', '4N1EK', '4N1EL', '4XJIA', '5LVJA', '4DD0A', '1F10A', '4H93A', '3AZ4A', '4…	1RCMA,1RCMB	6	127	SSMissing	0	4WOA	HYDROLASE	LYSOZYME C;	GALLUS GALLUS	X-RAY DIFFRACTION	A	6	alpha helix	43	A	127	loops or irregular	22	1	0.228	-69.1795	-60.5162	-77.6823	-44.2426	-55.06	104.186	107.759	4.90723	5.20216	2.03226	.-LHSpiral	Secreted
Q9R1E6	366	468	['3NKNA', '3WAXA', '3WAWA', '3NKPA', '3NKMA', '3NKQA', '3WAVA', '5HRTA', '3NKOA', '3NKRA', '3WAYA']	5LIAA	366	468	SSMissing	0	3NKN	HYDROLASE	ECTONUCLEOTIDE PYROPHOSPHATASE/PHOSPHODIESTERASE FAMILY	MUS MUSCULUS	X-RAY DIFFRACTION	A	366	hydrogen bonded turn	53	A	468	loops or irregular	85	1	0.234	-56.5729	70.4298	116.91	-163.503	48.4592	114.491	81.1864	14.6783	6.15938	2.03229	.-/+RHHook	Secreted
Q06124	104	174	['4JEGA']	4OHLA,4OHLB,5DF6A,5EHPA,5EHPB,4DGXA,2SHPA,2SHPB,4OHIA,5I6VA,5I6VB,4GWFA,4GWFB,4NWGA,4NWGB,5IBSA,5IBSB,4H1OA,5EHRA,5EHRB,4NWFA,4NWFB,4DGPA,5IBMA,5IBMB	104	174	SSMissing	0	4JEG	SIGNALING PROTEIN/PROTEIN BINDING	TYROSINE-PROTEIN PHOSPHATASE NON-RECEPTOR TYPE 11;	HOMO SAPIENS	X-RAY DIFFRACTION	A	104	bend	18	A	174	extended strand, participates in beta ladder	30	2	0.227	-78.2612	97.2298	93.0179	73.6618	165.529	97.2276	111.889	15.5744	6.16905	2.03235	.+/-RHSpiral	Cytoplasm
P50163	39	65	['2AE1A']	1IPEA,1IPEB,2AE2A,2AE2B,1IPFA,1IPFB	39	65	SSMissing	0	2AE1	OXIDOREDUCTASE	TROPINONE REDUCTASE-II;	DATURA STRAMONIUM	X-RAY DIFFRACTION	A	39	extended strand, participates in beta ladder	0	A	65	loops or irregular	4	2.3	0.306	74.8046	93.6674	89.6572	-144.181	58.9543	104.092	105.497	15.2913	5.85528	2.03236	.+RHHook	NA
P00772	210	240	['1UO6A', '2BD7A', '2FOFA', '4GVUA', '3UOUA', '2OQUA', '1BMAA', '2FOAA', '2BLOA', '2FOBA', '1BTUA', '1ELFA', '1UVOA', '3HGPA', '2BD8A', '1L0ZA', '2G4UA', '2DE8A', '1LKBA', '1ESAA', '1ELBA', '1ELEE', '1ESTA', '1ELAA', '2CV3A', '1FZZA', '1HB0B', '1MMJN', '1EATA', '1UVPA', '2BDAA', '2IOTA', '2FOHA', '1FLEE', '1E35B', '3E3TA', '1QNJA', '1EAUA', '1HV7A', '2A7CA', '1C1MA', '5ESTE', '2BD3A', '2H1UA', '2…	3MNSA,3ODFA,3MO6A,2ESTE,3MNXA,3ODDA,3MNCA,3MOCA,3MO3A,3MU5A,3MU8A,3MO9A,3MU0A,3MU1A	191	220	SSMissing	0	1UO6	HYDROLASE	ELASTASE 1;	SUS SCROFA	X-RAY DIFFRACTION	A	184	loops or irregular	5	A	214	bend	1	1.65	0.208	-156.343	45.5048	73.4469	175.936	-67.2334	106.098	103.978	10.4496	5.20699	2.03237	.-RHSpiral	Secreted
P56817	330	380	['3K5CC', '3IVHA', '4ZSPA', '4ZSPB', '3UDMA', '4J1KA', '4H3FA', '4H3FB', '3IGBA', '4XKXA', '3L5EA', '3L5EB', '3RU1A', '3RSVA', '1XN2A', '1XN2B', '1XN2C', '1XN2D', '3DV1A', '3DV1C', '4R5NA', '5I3XA', '2VJ9A', '4H3JA', '4H3JB', '3L3AA', '2HIZC', '3CICA', '3CICB', '3LPKA', '3LPKB', '4I0HA', '4I0HB', '4I0HC', '2WF2A', '4EXGA', '2VIJA', '3ZMGA', '4GIDA', '4GIDB', '4GIDC', '4GIDD', '3INDA', '2FDPA', '2…	5EZZA,5ENKA,4RCEA,4FRKA,5KQFA,2VKMA,2VKMB,2VKMC,2VKMD,5KR8A,5ENMA,3IVIA,3IVIC,5I3WA	330	380	SSMissing	0	3K5C	HYDROLASE	BETA-SECRETASE 1;	HOMO SAPIENS	X-RAY DIFFRACTION	C	269	extended strand, participates in beta ladder	51	C	319	extended strand, participates in beta ladder	7	2	0.22	-40.1765	-98.7295	97.5241	-83.8486	-55.4256	103.787	105.573	17.2224	3.8489	2.03241	.-RHStaple	Cytoplasm
P21980	370	371	['2Q3ZA']	3S3JA,3S3SA,3S3PA	370	371	SSMissing	0	2Q3Z	TRANSFERASE	TRANSGLUTAMINASE 2;	HOMO SAPIENS	X-RAY DIFFRACTION	A	370	loops or irregular	10	A	371	bend	10	2	0.266	-150.926	-79.577	91.0065	-44.2021	-60.2142	106.082	106.819	13.9785	2.89823	2.03247	.-RHStaple	NA
Q9WYA5	207	272	['1Q7MA', '1Q7MB']	3BOFA,3BOFB,1Q7ZA,1Q7ZB,1Q8AA,1Q8AB,1Q85A,1Q85B,1Q8JA,1Q8JB,3BOLA,3BOLB	207	272	SSMissing	0	1Q7M	TRANSFERASE	5-METHYLTETRAHYDROFOLATE S-HOMOCYSTEINE	THERMOTOGA MARITIMA	X-RAY DIFFRACTION	A	207	bend	13	A	272	loops or irregular	22	2.1	0.242	-40.7611	-83.5031	89.1352	147.692	-171.662	106.455	105.36	14.5632	5.36924	2.03251	.-RHHook	NA
Q9BQA1	208	247	['5EMJB', '5EMLB', '5EMMB', '5C9ZB']	4X60B	208	247	SSMissing	0	5EMJ	TRANSFERASE/TRANSFERASE INHIBITOR	PROTEIN ARGININE N-METHYLTRANSFERASE 5;	HOMO SAPIENS	X-RAY DIFFRACTION	B	208	loops or irregular	52	B	247	extended strand, participates in beta ladder	31	2	0.266	-76.3994	-5.71187	-108.332	169.961	-71.6051	105.315	104.511	20.6092	5.0367	2.03274	.-LHHook	Cytoplasm
O67139	98	102	['2ZAUA', '2ZAUB', '2ZAUC']	2ZODA,2ZODB	99	103	SSMissing	0	2ZAU	TRANSFERASE	SELENIDE, WATER DIKINASE;	AQUIFEX AEOLICUS	X-RAY DIFFRACTION	A	99	loops or irregular	0	A	103	loops or irregular	32	2	0.239	37.8078	103.11	88.7994	-136.106	31.731	104.365	103.717	28.8199	5.83797	2.03276	.+RHHook	NA
P01901	122	185	['1KBGH', '1MWAH', '1MWAI', '1OSZA', '1T0NA', '1T0ND', '3ROOA', '4PG9A', '1S7TA', '1S7TD', '4HS3A', '1FZJA', '4PGEA', '4PV9A', '4PV9C', '1FZOA', '3PABA', '3PABD', '1RK1A', '3P4OA', '3P4OD', '1RJYA', '1RJYD', '2VABA', '1G7PA', '2VAAA', '2QRSA', '2QRSB', '1T0MA', '1T0MD', '1LEGA', '1KJ3H', '1KJ3I', '1WBZA', '1WBZC', '4PV8A', '4PV8C', '1VACA', '4PGCA', '4PGCD', '3P9LA', '3P9LD', '3P9MA', '3P9MD', '1…	1FZMA,2MHAA	101	164	SSMissing	0	1KBG	IMMUNE SYSTEM	PROTEIN (MAJOR HISTOCOMPATIBILITY COMPLEX CLASS	MUS MUSCULUS	X-RAY DIFFRACTION	H	101	extended strand, participates in beta ladder	0	H	164	alpha helix	0	2.2	0.279	56.4207	-94.2566	-98.1582	-85.474	-167.697	105.003	105.226	14.2742	6.35543	2.03284	.+/-LHSpiral	Membrane
Q09324	59	413	['2GAKA', '3OTKA', '3OTKC']	2GAKB,3OTKB,3OTKD	59	413	SSMissing	1	2GAK	TRANSFERASE	BETA-1,6-N-ACETYLGLUCOSAMINYLTRANSFERASE;	MUS MUSCULUS	X-RAY DIFFRACTION	A	59	alpha helix	9	A	413	alpha helix	0	2	0.221	-82.727	-56.4105	-85.685	-31.3671	-75.5822	103.017	103.508	13.9641	5.06908	2.03289	.-LHSpiral	Membrane
B1JJT3	61	95	['2XPEB', '3ZRDA']	3ZREA,2XPDB,2XPDC,2XPDD,2XPDE	61	95	SSMissing	0	2XPE	OXIDOREDUCTASE	THIOL PEROXIDASE;	YERSINIA PSEUDOTUBERCULOSIS	X-RAY DIFFRACTION	B	61	loops or irregular	58	B	95	hydrogen bonded turn	51	2	0.3358	66.1821	177.296	56.4202	-162.568	151.995	103.508	102.415	18.6009	6.02118	2.03295	.+RHHook	NA
P10845	1235	1280	['4IQPA']	3FUOA,5JLVA,5JLVB,2VUAA,2VU9A,4JRAA,4JRAB	1234	1279	SSMissing	0	4IQP	TOXIN	BOTULINUM NEUROTOXIN TYPE A;	CLOSTRIDIUM BOTULINUM	X-RAY DIFFRACTION	A	1235	residue in isolated beta-bridge	3	A	1280	hydrogen bonded turn	0	2	0.246	-71.8747	-130.217	85.3828	56.3698	53.994	104.348	104.681	11.9344	4.82869	2.03299	.+/-RHHook	Secreted
P46531	227	243	['5FMAA']	5FMAB	227	243	SSMissing	1	5FMA	TRANSCRIPTION	NEUROGENIC LOCUS NOTCH HOMOLOG PROTEIN 1;	HOMO SAPIENS	X-RAY DIFFRACTION	A	227	loops or irregular	16	A	243	extended strand, participates in beta ladder	17	2	NOT GIVEN	-42.2033	-66.7049	-80.8438	-74.0531	-69.0443	105.99	104.179	7.73025	5.73889	2.033	.-LHSpiral	Membrane
Q9Y5K2	37	167	['2BDGA', '2BDGB']	4KGAA,4KGAB,4KELA,4K8YA,4K1EA	23	153	SSMissing	0	2BDG	HYDROLASE	KALLIKREIN-4;	HOMO SAPIENS	X-RAY DIFFRACTION	A	22	loops or irregular	5	A	157	extended strand, participates in beta ladder	20	1.95	0.225	-61.139	-78.2476	100.598	66.6307	-83.384	103.437	104.527	12.3838	5.00178	2.03307	.-RHHook	Secreted
P82610	659	739	['3PPFA']	3PPGA,4L61A,3PPCA,3PPCB,4L65A,4L6HA,4L5ZA,4L64A,4L6OA	659	739	SSMissing	0	3PPF	TRANSFERASE	5-METHYLTETRAHYDROPTEROYLTRIGLUTAMATE--HOMOCYSTEINE	CANDIDA ALBICANS	X-RAY DIFFRACTION	A	659	loops or irregular	82	A	739	loops or irregular	102	2	0.253	-71.6129	-80.4868	-14.7719	166.572	-149.448	150.326	143.03	44.9776	6.95085	2.03307	.-LHHook	NA
Q9Y5K2	141	241	['2BDGA', '2BDGB']	4KGAA,4KGAB,4KELA,4K8YA,4K1EA	127	227	SSMissing	0	2BDG	HYDROLASE	KALLIKREIN-4;	HOMO SAPIENS	X-RAY DIFFRACTION	A	128	loops or irregular	51	A	232	3-helix (3/10 helix)	15	1.95	0.225	-76.7771	-53.3909	96.1809	135.639	66.9316	105.467	106.37	14.5095	5.22247	2.03315	.+/-RHHook	Secreted
Q60675	3083	3115	['5IK8A', '5IK8B', '5IK4A', '1QU0A', '1QU0B', '1QU0C', '1QU0D', '1DYKA', '5IK7A', '5IK5A']	5IK7B	3083	3115	SSMissing	1	1QU0	METAL BINDING PROTEIN	LAMININ ALPHA2 CHAIN;	MUS MUSCULUS	X-RAY DIFFRACTION	A	3083	extended strand, participates in beta ladder	1	A	3115	loops or irregular	18	2.35	0.255	179.83	89.7548	87.7445	178.671	-68.0575	104.409	104.265	7.13446	6.22257	2.03315	.+/-RHSpiral	Secreted
P30014	11	112	['3NGYA', '3NGYC', '3V9WA', '3V9WB', '3V9WC', '3V9WD', '3V9UA', '3V9UB', '3V9UC', '3V9UD', '3NH2E']	3NGZA,3NH0B,3V9XA,3V9XB,3V9XC,3V9XD,3V9SA,3V9SB,3VA0A,3VA0B,3NH1A,3NH1B,4KAZA,4KB1A,4KB1B,4KB0A,4KB0B,3V9ZA,3V9ZB	11	112	SSMissing	0	3NGY	HYDROLASE	RIBONUCLEASE T;	ESCHERICHIA COLI	X-RAY DIFFRACTION	A	11	alpha helix	12	A	112	residue in isolated beta-bridge	5	2	0.224	-61.9553	-75.7995	-107.02	49.4639	-69.857	96.6683	114.22	10.0787	5.15635	2.03318	.-LHHook	NA
P07102	200	210	['1DKLA', '1DKLB', '1DKPA', '1DKNA', '1DKOA', '1DKQA', '1DKMA']	4TSRA	178	188	SSMissing	0	1DKL	HYDROLASE	PHYTASE;	ESCHERICHIA COLI	X-RAY DIFFRACTION	A	178	alpha helix	5	A	188	loops or irregular	28	2.3	0.202	-76.9851	-58.4637	-93.3589	-148.571	-164.204	103.694	107.116	13.36	5.91771	2.03341	.-LHSpiral	Periplasm
Q9SQF7	242	251	['2Z38A', '2Z37A', '2Z37B', '2Z39A', '2Z39B']	2Z37C,2Z37D	242	251	SSMissing	1	2Z38	HYDROLASE	CHITINASE;	BRASSICA JUNCEA	X-RAY DIFFRACTION	A	242	loops or irregular	50	A	251	loops or irregular	40	1.8	0.198	175.313	74.6663	97.3495	161.565	-53.4113	103.667	104.083	7.6525	6.13275	2.03348	.+/-RHSpiral	NA
P14756	467	494	['3DBKA', '1EZMA']	1U4GA	270	297	SSMissing	0	3DBK	HYDROLASE	ELASTASE;	PSEUDOMONAS AERUGINOSA	X-RAY DIFFRACTION	A	270	alpha helix	41	A	297	loops or irregular	48	1	0.203	-54.3901	-64.1338	97.1344	74.4114	165.097	105.872	104.89	7.89107	5.00956	2.03387	.+/-RHHook	Secreted
Q06GJ0	478	491	['3VTRA', '3OZOA', '3OZPA', '3WMCA', '3NSNA', '3NSMA']	3S6TA	478	491	SSMissing	0	3VTR	HYDROLASE/ANTIBIOTIC	N-ACETYLGLUCOSAMINIDASE;	OSTRINIA FURNACALIS	X-RAY DIFFRACTION	A	478	hydrogen bonded turn	0	A	491	hydrogen bonded turn	12	2	0.244	-54.1002	-55.5907	-106.628	104.728	60.1753	104.377	102.382	14.4361	5.02877	2.03391	.+/-LHHook	NA
O66753	148	151	['2AYTA', '2AYTB']	2YWMA,2YWMB,2YWMC,2YWMD	148	151	SSMissing	0	2AYT	OXIDOREDUCTASE	GLUTAREDOXIN-LIKE PROTEIN;	AQUIFEX AEOLICUS	X-RAY DIFFRACTION	A	148	loops or irregular	11	A	151	alpha helix	0	2.4	0.218	166.897	-149.105	86.8135	78.2286	-71.5547	101.643	103.65	11.708	5.539	2.03397	.+/-RHHook	NA
P07987	392	439	['1HGWA', '1HGWB', '4AU0A', '4AU0B', '1CB2A', '1CB2B', '1QK0A', '1QK0B', '4AX6A', '4AX6B', '1QK2A', '1QK2B', '4AX7A', '4AX7B', '4AX7C', '4AX7D', '1QJWA', '1QJWB', '1HGYA', '1HGYB']	3CBHA	368	415	SSMissing	0	1HGW	HYDROLASE (O-GLYCOSYL)	CELLOBIOHYDROLASE CEL6A (FORMERLY CALLED CBH II);	TRICHODERMA REESEI	X-RAY DIFFRACTION	A	368	bend	1	A	415	3-helix (3/10 helix)	0	2.1	0.225	-160.902	167.205	93.0677	-71.3693	-53.694	105.213	103.494	8.91818	5.05413	2.03407	.-RHHook	Secreted
P55210	100	246	['4JR1A', '4JR1B', '4JR2A', '4JR2B']	1I4OA,1I4OB,1F1JA,1F1JB	100	246	SSMissing	0	4JR1	APOPTOSIS, HYDROLASE/HYDROLASE INHIBITOR	PROCASPASE-7;	HOMO SAPIENS	X-RAY DIFFRACTION	A	100	alpha helix	3	A	246	alpha helix	8	2	0.227	63.4064	-142.793	-38.5086	-56.253	-82.5283	113.102	114.028	30.4784	5.46952	2.03423	.+/-LHSpiral	Cytoplasm
P07987	200	259	['1HGWA', '1HGWB', '4AU0A', '4AU0B', '1CB2A', '1CB2B', '1QK0A', '1QK0B', '4AX6A', '4AX6B', '1QK2A', '1QK2B', '4AX7A', '4AX7B', '4AX7C', '4AX7D', '1QJWA', '1QJWB', '1HGYA', '1HGYB']	3CBHA	176	235	SSMissing	0	1HGW	HYDROLASE (O-GLYCOSYL)	CELLOBIOHYDROLASE CEL6A (FORMERLY CALLED CBH II);	TRICHODERMA REESEI	X-RAY DIFFRACTION	A	176	hydrogen bonded turn	0	A	235	alpha helix	0	2.1	0.225	62.8262	88.6428	91.7074	-55.3294	-68.8693	103.621	103.822	7.74964	4.842	2.03434	.-/+RHHook	Secreted
Q6P179	759	766	['5AB0C']	5AB0A	759	766	SSMissing	1	5AB0	HYDROLASE	ENDOPLASMATIC RETICULUM AMINOPEPTIDASE 2;	HOMO SAPIENS	X-RAY DIFFRACTION	C	759	alpha helix	9	C	766	alpha helix	4	2	0.258	-91.1188	58.3733	-104.431	-83.5953	-178.013	103.643	120.1	17.7761	5.39561	2.03437	.-LHHook	Membrane
Q9Z2X8	395	406	['5FNRA', '5FNSA', '5FZJA']	5FZNA,2Z32A,5FNQA,5FNTA,1X2JA,2DYHA,4ZY3A,4ZY3B,1X2RA,5FNUA	395	406	SSMissing	0	5FNR	TRANSCRIPTION	KELCH-LIKE ECH-ASSOCIATED PROTEIN 1;	MUS MUSCULUS	X-RAY DIFFRACTION	A	395	extended strand, participates in beta ladder	10	A	406	extended strand, participates in beta ladder	27	1	0.26378	-69.9635	126.466	-127.135	147.411	-75.0397	106.297	106.763	31.9779	5.98115	2.03446	.-LHStaple	Cytoplasm
P35439	420	454	['1PB9A', '5DEXA', '1Y1MA', '1Y1MB', '4KCCA', '5I59A', '2A5TA', '1PB7A', '1PBQA', '5I57A', '4KFQA', '4KFQB', '5I56A', '4NF8A', '1PB8A', '1Y1ZA', '1Y20A', '4NF5A', '4NF4A']	4NF6A	28	62	SSMissing	0	1PB9	LIGAND BINDING PROTEIN	N-METHYL-D-ASPARTATE RECEPTOR SUBUNIT 1;	RATTUS NORVEGICUS	X-RAY DIFFRACTION	A	28	loops or irregular	25	A	62	extended strand, participates in beta ladder	3	1.6	0.227	-62.167	-66.7028	-94.227	-89.386	-60.51	103.071	104.158	7.58196	5.96639	2.03453	.-LHSpiral	Membrane
Q9I4L4	71	110	['4XJYA', '4XJYB', '4XJYC', '4XJYD', '5EB3A', '5EB3B']	5EB1A,5EB1C,4ZHUA	71	110	SSMissing	0	5EB3	TRANSCRIPTION	YFIR;	PSEUDOMONAS AERUGINOSA PAO1	X-RAY DIFFRACTION	A	71	extended strand, participates in beta ladder	1	A	110	loops or irregular	2	2	0.198	-64.1386	156.201	-92.0475	-87.4068	-44.7334	100.327	101.356	12.0132	5.73845	2.03468	.-LHHook	NA
Q7SIG4	78	306	['3HLHA', '3HLHB', '3HLHC', '3HLHD', '2GVUA']	2IAUA,1PJXA,2IASA,3HLIA,3HLIB,3HLIC,3HLID,3I1CA,3O4PA,2IARA,4O5SA,4O5SB,2IAVA,3LI4A,3LI5A,3LI3A,2IAXA,3KGGA,2IAOA,2IAQA,2IAWA,2IATA,2IAPA,2GVVA,2GVWA,2GVXA	78	306	SSMissing	0	3HLH	HYDROLASE	DIISOPROPYL-FLUOROPHOSPHATASE;	LOLIGO VULGARIS	X-RAY DIFFRACTION	A	78	extended strand, participates in beta ladder	3	A	306	3-helix (3/10 helix)	14	1	0.218	169.514	-127.891	96.3261	-168.969	84.3531	103.991	99.3365	19.5367	5.77761	2.03477	.+RHStaple	NA
P50097	26	459	['1MEHA', '1ME7A', '1MEWA', '1MEIA', '1AK5A', '1ME8A', '1LRTA', '1LRTB', '1LRTC', '1LRTD', '1ME9A']	1PVNA,1PVNA,1PVNB,1PVNB,1PVNC,1PVNC,1PVND,1PVND	26	459	SSMissing	0	1MEH	OXIDOREDUCTASE	INOSINE-5'-MONOPHOSPHATE DEHYDROGENASE;	TRITRICHOMONAS FOETUS	X-RAY DIFFRACTION	A	26	loops or irregular	14	A	459	alpha helix	10	1.95	0.272	-160.154	-66.0701	-87.35	-43.9855	-81.8606	106.349	103.379	12.8564	5.46112	2.0348	.-LHSpiral	Cytoplasm
Q9PFB1	42	108	['3PQKA', '3PQKB', '3PQKC', '3PQKD', '3PQKE', '3PQKF']	3PQJA,3PQJB,3PQJC,3PQJD	42	108	SSMissing	0	3PQK	TRANSCRIPTION	BIOFILM GROWTH-ASSOCIATED REPRESSOR;	XYLELLA FASTIDIOSA	X-RAY DIFFRACTION	A	42	alpha helix	8	A	108	3-helix (3/10 helix)	41	2	NOT GIVEN	-88.7471	-172.959	71.2906	155.659	-47.6181	104.5	103.725	16.2002	6.40029	2.03495	.-RHHook	NA
B7Z3K2	205	255	['3K5CA', '3K5CB', '3DV1B', '2HIZA', '3K5GA', '3K5GB', '3CKPB', '3CKPC', '3HVGB', '3K5FA', '3PI5A', '3PI5B', '2P83A', '3HW1A']	3IXJC	317	367	SSMissing	0	3K5C	HYDROLASE	BETA-SECRETASE 1;	HOMO SAPIENS	X-RAY DIFFRACTION	A	269	extended strand, participates in beta ladder	48	A	319	extended strand, participates in beta ladder	4	2	0.22	-46.6979	-100.014	96.6249	-82.3847	-57.7243	104.695	104.483	14.6002	3.83393	2.03496	.-RHStaple	NA
P00876	172	192	['1RLDA', '1RLDB', '3RUBL']	1EJ7L	172	192	SSMissing	0	1RLD	LYASE(CARBON-CARBON)	RIBULOSE 1,5 BISPHOSPHATE CARBOXYLASE/OXYGENASE	NICOTIANA TABACUM	X-RAY DIFFRACTION	A	172	extended strand, participates in beta ladder	0	A	192	alpha helix	0	2.5	NULL	174.8	167.769	104.291	174.726	-143.451	88.357	135.222	18.4804	6.68815	2.03502	.+/-RHSpiral	Other
Q7CQE0	13	30	['2GEMA', '2GEMB']	2GELA,2GELG	13	30	SSMissing	0	2GEM	CHAPERONE	PUTATIVE GRAM NEGATIVE RESUSCITATION PROMOTING	SALMONELLA TYPHIMURIUM	X-RAY DIFFRACTION	A	13	extended strand, participates in beta ladder	0	A	30	loops or irregular	60	2.1	0.248	-79.3537	87.9764	93.3974	-140.357	13.8727	105.802	103.812	31.572	5.82358	2.03513	.-/+RHHook	Cytoplasm
Q14653	267	289	['1QWTA', '1QWTB', '3A77A', '3A77B', '3A77C', '3A77D', '1J2FA', '1J2FB']	1ZOQA,1ZOQB,5JEJA,5JEJB,5JEMA,5JEMB,5JEME,5JEMG,5JEKA,5JEKB	267	289	SSMissing	0	1QWT	DNA BINDING PROTEIN	INTERFERON REGULATORY FACTOR 3;	HOMO SAPIENS	X-RAY DIFFRACTION	A	267	alpha helix	9	A	289	bend	1	2.1	0.214	51.5694	66.6996	100.165	-53.6472	-50.1158	104.627	105.96	7.07859	5.06565	2.03542	.-/+RHHook	Cytoplasm
Q6GFY9	68	102	['3KSIA', '3KSHA']	3KSFD,3KSFH	68	102	SSMissing	0	3KSI	OXIDOREDUCTASE	PUTATIVE UNCHARACTERIZED PROTEIN;	STAPHYLOCOCCUS AUREUS	X-RAY DIFFRACTION	A	68	loops or irregular	48	A	102	3-helix (3/10 helix)	56	1	0.24	-69.4078	-177.257	-90.9962	-79.6156	-71.1792	100.276	103.893	7.10066	6.02432	2.03547	.-LHSpiral	NA
Q15828	98	113	['4N6NB', '4N6LA']	4N6OB	73	88	SSMissing	0	4N6L	HYDROLASE INHIBITOR	CYSTATIN-M;	HOMO SAPIENS	X-RAY DIFFRACTION	A	73	extended strand, participates in beta ladder	36	A	88	bend	3	1	0.24	-69.6338	160.824	-99.4145	-77.7692	-64.5093	100.62	97.486	9.37802	5.72113	2.03551	.-LHHook	Secreted
Q92838	332	346	['1RJ8A', '1RJ8B', '1RJ8D', '1RJ8E', '1RJ8F', '1RJ8G']	1RJ7A,1RJ7B,1RJ7D,1RJ7E,1RJ7F,1RJ7G,1RJ7H,1RJ7I,1RJ7J,1RJ7K,1RJ7L,1RJ7M	332	346	SSMissing	0	1RJ8	HORMONE/GROWTH FACTOR	ECTODYSPLASIN-A ISOFORM EDA-A2;	HOMO SAPIENS	X-RAY DIFFRACTION	A	332	extended strand, participates in beta ladder	0	A	346	extended strand, participates in beta ladder	0	2.23	0.241	-160.551	-82.9649	-102.548	-54.225	-157.3	109.47	107.952	17.517	6.03272	2.03557	.-LHSpiral	Secreted
P09955	259	273	['2PJ0A', '2PJ0B', '2PJ0C', '3WC5A', '4Z65A', '5LYIA', '2PJ4A', '2PJ4B', '5LYLA', '2PJBA', '2PJBB', '2PJBC', '2PJ9A', '3WABA', '3GLJA', '1ZG7A', '1ZG7B', '1ZG7C', '2PJ1A', '2PJ1B', '2PJ1C', '1ZG8A', '1ZG8B', '1ZG8C', '5LYDA', '5LYFA', '2PJAA', '2PJAB', '2PJAC', '3WC7A', '2PJ5A', '2PJ5B', '2PJ5C', '2PJ8A', '2PJ8B', '2PJ8C', '2PJ2A', '2PJ2B', '2PJ2C', '4UIAA', '1Z5RA', '1Z5RB', '1Z5RC', '5LRJA', '5…	2JEWA	152	166	SSMissing	0	2PJ0	HYDROLASE	CARBOXYPEPTIDASE B;	SUS SCROFA	X-RAY DIFFRACTION	A	152	hydrogen bonded turn	26	A	166	loops or irregular	2	1.65	0.231	-142.858	119.326	-82.3712	-151.792	66.4423	104.164	103.224	26.104	5.72072	2.03563	.-/+LHHook	Secreted
P83407	12	27	['1R1GA', '1R1GB']	3E8YX	12	27	SSMissing	0	1R1G	TOXIN	NEUROTOXIN BMK37;	NOT GIVEN	X-RAY DIFFRACTION	A	12	alpha helix	0	A	29	extended strand, participates in beta ladder	2	1.72	0.224	-76.7995	-68.6049	-80.6205	-48.4979	-57.872	103.365	104.362	6.34378	5.40874	2.03563	.-LHSpiral	Secreted
Q8IBE8	232	310	['4K2UA']	4K2UB	88	166	SSMissing	1	4K2U	IMMUNE SYSTEM	ERYTHROCYTE BINDING ANTIGEN 175;	PLASMODIUM FALCIPARUM	X-RAY DIFFRACTION	A	88	alpha helix	7	A	166	3-helix (3/10 helix)	13	2	0.253	-167.385	88.1565	150.85	171.646	65.7971	100.558	71.4774	31.0551	6.27229	2.03565	.+/-RHSpiral	NA
Q46896	179	251	['3NKDA']	3NKEA,3NKEC,4P6IC,4P6ID,4P6IE,4P6IF	179	251	SSMissing	0	3NKD	IMMUNE SYSTEM	CRISPR-ASSOCIATED PROTEIN CAS1;	ESCHERICHIA COLI	X-RAY DIFFRACTION	A	179	alpha helix	2	A	251	alpha helix	0	1	0.259	-174.929	69.499	-95.2121	-121.182	-60.8184	108.163	110.148	12.5965	5.4701	2.03571	.-LHHook	Cytoplasm
P31133	175	239	['1A99A', '1A99B', '1A99C', '1A99D']	4JDFA	175	239	SSMissing	0	1A99	BINDING PROTEIN	PUTRESCINE-BINDING PROTEIN;	ESCHERICHIA COLI	X-RAY DIFFRACTION	A	175	3-helix (3/10 helix)	23	A	239	bend	0	2.2	0.233	49.0235	79.2005	68.4683	-159.783	58.4012	104.107	104.713	9.63713	5.43624	2.03578	.+RHHook	Periplasm
Q9X112	620	704	['1T7LA', '1T7LB', '1XR2A', '1XR2B']	3BQ6B,3BQ5A,3BQ5B,1XDJA,1XDJB	620	704	SSMissing	0	1T7L	TRANSFERASE	5-METHYLTETRAHYDROPTEROYLTRIGLUTAMATE--	THERMOTOGA MARITIMA	X-RAY DIFFRACTION	A	620	loops or irregular	34	A	704	bend	28	2	0.24	-60.7911	163.154	100.979	78.1439	-140.64	108.606	104.727	20.5268	6.27407	2.0359	.-RHSpiral	NA
Q8TEQ6	240	256	['5H1MA', '5TEEA', '5THAA', '5H1JA', '5GXIA', '5GXHA', '5TEFA']	5H1KA,5H1KB,5H1LA	240	256	SSMissing	0	5H1M	SPLICING	GEM-ASSOCIATED PROTEIN 5;	HOMO SAPIENS	X-RAY DIFFRACTION	A	240	loops or irregular	61	A	256	hydrogen bonded turn	17	2	0.234	76.6017	34.8186	-105.445	150.425	-55.3203	147.049	97.7711	16.8515	5.67256	2.03597	.+/-LHStaple	Cytoplasm
Q7LIJ0	268	345	['1Z3VA', '1GPIA', '1Z3WA']	1Z3TA	250	327	SSMissing	0	1Z3V	HYDROLASE	CELLULASE;	PHANEROCHAETE CHRYSOSPORIUM	X-RAY DIFFRACTION	A	250	loops or irregular	0	A	327	alpha helix	0	1.61	0.202	170.488	178.926	-92.5209	-70.6544	-64.6473	103.838	104.497	4.80156	5.80447	2.036	.-/+LHHook	NA
P00441	58	147	['4A7QA', '4A7QF', '2XJLA', '2C9UF', '2C9UF', '5K02A', '5K02B', '5K02C', '5K02D', '5K02E', '5K02F', '5K02G', '5K02H', '5K02I', '5K02J', '5K02K', '5K02L', '5K02M', '5K02N', '5K02O', '5K02P', '5K02Q', '5K02R', '5K02S', '5K02T', '5K02U', '5K02V', '5K02W', '5K02X', '1MFMA', '2WZ0A', '2WZ0F', '2ZKYA', '2ZKYB', '2ZKYC', '2ZKYD', '2ZKYE', '2ZKYF', '2ZKYG', '2ZKYH', '2ZKYI', '2ZKYJ', '1HL5A', '1HL5B', '1…	1OEZW,1OEZX,1OEZY,1OEZZ	57	146	SSMissing	0	4A7Q	OXIDOREDUCTASE	SUPEROXIDE DISMUTASE [CU-ZN];	HOMO SAPIENS	X-RAY DIFFRACTION	A	57	3-helix (3/10 helix)	16	A	146	extended strand, participates in beta ladder	8	1	0.15925	-55.2613	-61.4707	-92.5198	-98.4225	62.6337	102.362	102.53	9.21528	5.95268	2.03601	.+/-LHSpiral	Cytoplasm
Q99AU2	2722	2730	['2D41A', '2D41B', '2D3ZA', '2D3ZB', '2D3UA', '2D3UB']	2JC0B,2GC8A,3HHKA,3HHKB,2ZKUA,2ZKUB,2ZKUD,2O5DA,2IJNA,2IJNB,3H98A	303	311	SSMissing	0	2D41	TRANSFERASE	POLYPROTEIN;	HEPATITIS C VIRUS	X-RAY DIFFRACTION	A	303	alpha helix	6	A	311	extended strand, participates in beta ladder	38	2.1	0.24	152.776	172.967	-95.8764	-140.422	59.8433	106.162	104.941	17.2099	6.76129	2.03611	.+LHHook	Virion
P43166	56	180	['3ML5A']	3MDZA	56	180	SSMissing	0	3ML5	LYASE	CARBONIC ANHYDRASE 7;	HOMO SAPIENS	X-RAY DIFFRACTION	A	54	bend	73	A	178	bend	68	2	0.207	-53.3498	-107.225	96.8282	-69.684	-66.52	104.589	104.706	12.7808	3.75416	2.03616	.-RHStaple	Cytoplasm
P06734	163	174	['4J6MA', '4J6MB', '4J6MC', '4J6MD', '4J6ME', '4J6MF', '4J6MG', '4J6MH', '4J6PA', '4J6PB', '4J6PC', '4J6PD', '2H2RA', '2H2RB', '4GI0A', '4GI0B', '4GI0C', '4G9AA', '4G9AB', '4G9AC', '4G9AD', '4GJ0A', '4GJ0B', '4GJ0C', '4GJ0D', '4GK1A', '4GK1B', '4GK1C', '4GK1D', '4GK1E', '4GK1F', '4GK1G', '4J6KA', '4J6KC', '4J6KD', '4J6KE', '4J6KF', '4J6KG', '2H2TB', '4J6JA', '4J6JB', '4J6JD', '4G96C']	4J6KB,4J6KH,4J6JC,4G96A,4G96B,4G96D	163	174	SSMissing	1	4J6M	IMMUNE SYSTEM	LOW AFFINITY IMMUNOGLOBULIN EPSILON FC RECEPTOR;	HOMO SAPIENS	X-RAY DIFFRACTION	A	163	loops or irregular	34	A	174	extended strand, participates in beta ladder	0	2	NOT GIVEN	-70.6397	-58.3169	-91.0316	-76.2524	-53.3464	105.624	101.217	5.86533	5.73442	2.03682	.-LHSpiral	Secreted
P59594	366	419	['2DD8S', '2GHVE', '2GHVC', '2GHWA']	2GHWC	366	419	SSMissing	1	2DD8	IMMUNE SYSTEM/VIRAL PROTEIN	IGG HEAVY CHAIN;	HOMO SAPIENS	X-RAY DIFFRACTION	S	366	extended strand, participates in beta ladder	31	S	419	extended strand, participates in beta ladder	0	2.3	0.261	-63.6446	-85.1691	97.114	-99.0505	-54.8732	105.01	105.347	13.5551	3.89456	2.03683	.-RHStaple	Membrane
P15907	142	406	['4JS2A']	4JS1A	142	406	SSMissing	0	4JS2	TRANSFERASE	BETA-GALACTOSIDE ALPHA-2,6-SIALYLTRANSFERASE 1;	HOMO SAPIENS	X-RAY DIFFRACTION	A	142	alpha helix	15	A	406	loops or irregular	94	2	0.213	-82.5525	-108.182	-100.151	-121.501	35.5769	113.876	119.918	31.7858	6.96539	2.03689	.+/-LHSpiral	Secreted
Q9Y5K2	148	213	['2BDGA', '2BDGB']	4KGAA,4KGAB,4KELA,4K8YA,4K1EA	134	199	SSMissing	0	2BDG	HYDROLASE	KALLIKREIN-4;	HOMO SAPIENS	X-RAY DIFFRACTION	A	136	extended strand, participates in beta ladder	3	A	201	extended strand, participates in beta ladder	1	1.95	0.225	-46.6291	-135.043	100.957	-77.2565	-54.5514	105.273	108.116	15.9684	4.63717	2.03719	.-RHStaple	Secreted
P03420	367	422	['3O41L']	5C6BF,4MMSB,4MMSD,4MMSF,5C69A,5EA4F	367	422	SSMissing	0	3O41	IMMUNE SYSTEM/VIRAL PROTEIN	MOUSE MONOCLONAL ANTIBODY 101F FAB LIGHT CHAIN;	MUS MUSCULUS	X-RAY DIFFRACTION	L	134	extended strand, participates in beta ladder	0	L	194	extended strand, participates in beta ladder	0	1	0.217	-179.489	-179.723	-82.0158	-173.724	-179.191	100.588	103.802	2.2911	6.44675	2.03734	.-LHSpiral	Membrane
B1PWB9	32	35	['3ZZXA', '3ZZXB', '4AJ7A', '4AJ7B', '4V2LA', '4V2LB', '4AJ8A', '4AJ8B']	4V2NA,4V2NB	32	35	SSMissing	0	3ZZX	OXIDOREDUCTASE	THIOREDOXIN;	LITOPENAEUS VANNAMEI	X-RAY DIFFRACTION	A	32	loops or irregular	0	A	35	alpha helix	5	1	0.2312	142.552	-143.092	98.6913	87.1009	-69.7814	115.733	81.2559	26.1212	5.26505	2.03735	.+/-RHHook	NA
I1ZPA1	103	104	['4PFXA', '4PHSA']	4PHRA	103	104	SSMissing	0	4PFX	TRANSFERASE	PUTATIVE GLYCOSYLTRANSFERASE (GALT1);	STREPTOCOCCUS PARASANGUINIS	X-RAY DIFFRACTION	A	103	alpha helix	9	A	104	loops or irregular	10	1	0.192	72.2977	74.1467	-95.9496	67.3977	-50.554	119.152	112.705	7.67923	3.75384	2.03742	.+/-LHStaple	NA
Q5L4B1	69	168	['3ZFTA', '3ZFPA', '3ZFUA', '3ZFOA', '3ZFNA']	3ZFRA	69	168	SSMissing	0	3ZFT	HYDROLASE	N-TERMINAL PROTEASE NPRO;	PESTIVIRUS STRAIN D32/00_HOBI	X-RAY DIFFRACTION	A	69	alpha helix	44	A	168	loops or irregular	62	1	0.26687	-148.83	66.6029	65.2212	86.5029	49.3978	102.894	104.361	19.0447	5.51033	2.03746	.+/-RHSpiral	NA
P02768	582	591	['4EMXA', '4EMXB', '3JRYA', '3JRYB', '1E7HA', '2XVVA', '1AO6A', '1AO6B', '1E7EA', '1E7CA', '1HK4A', '4E99A', '1GNIA', '4K71A', '4K71D', '1E7BB', '4G04A', '4G04B', '1BJ5A', '1HA2A', '2XW0A', '3A73A', '3A73B', '2XW1A', '1E7FA', '1E7AA', '1E7AB', '4LA0A', '4LA0B', '3UIVA', '3UIVH', '2BXPA', '5ID7A', '5ID7B', '2BXAA', '2BXAB', '1BM0A', '1BM0B', '4IW2A', '2BXKA', '3SQJA', '3SQJB', '1N5UA', '2VUEA', '2…	1E7BA	558	567	SSMissing	1	4EMX	PROTEIN BINDING	SERUM ALBUMIN;	HOMO SAPIENS	X-RAY DIFFRACTION	A	558	alpha helix	0	A	567	alpha helix	17	2	0.238	-91.4188	-20.6171	-99.0844	-74.3169	173.561	105.514	105.941	21.1297	5.56799	2.03752	.+/-LHSpiral	Secreted
Q56WD9	138	192	['2C7ZA', '2C7YA', '2C7YB']	2WU9A,2WU9B	138	192	SSMissing	0	2C7Z	TRANSFERASE	3-KETOACYL-COA THIOLASE 2;	ARABIDOPSIS THALIANA	X-RAY DIFFRACTION	A	138	bend	24	A	192	alpha helix	8	2.37	0.276	-72.4687	-65.0648	-99.5693	-43.7367	-70.0539	102.885	104.753	8.95323	5.61548	2.03775	.-LHSpiral	Peroxisome
Q66A71	61	95	['3ZRDB']	2XPDA,2XPDF	61	95	SSMissing	0	3ZRD	OXIDOREDUCTASE	THIOL PEROXIDASE;	YERSINIA PSEUDOTUBERCULOSIS	X-RAY DIFFRACTION	B	61	loops or irregular	43	B	95	hydrogen bonded turn	41	1	NOT GIVEN	64.2229	-91.3371	170.822	100.541	29.065	106.029	103.001	48.663	6.46978	2.03789	.+RHHook	NA
Q9WMX2	2114	2162	['1ZH1A', '1ZH1B']	3FQMA,3FQMB,3FQQA,3FQQB	142	190	SSMissing	0	1ZH1	METAL BINDING PROTEIN	NON-STRUCTURAL POLYPROTEIN;	HEPATITIS C VIRUS	X-RAY DIFFRACTION	A	142	bend	27	A	190	hydrogen bonded turn	73	2.5	0.286	80.0537	133.157	-90.1313	130.845	-65.9966	104.463	104.558	22.2665	5.31853	2.03811	.+/-LHStaple	Secreted
P36655	122	128	['1JPEA', '1L6PA']	3PFUA	103	109	SSMissing	0	1JPE	ELECTRON TRANSPORT	DSBD-ALPHA;	ESCHERICHIA COLI	X-RAY DIFFRACTION	A	103	extended strand, participates in beta ladder	0	A	109	extended strand, participates in beta ladder	31	1.9	0.254	-50.9661	-116.381	92.0768	-77.7515	-72.7999	102.924	104.074	15.5241	3.88186	2.03811	.-RHStaple	Membrane
Q9SCY2	84	96	['1U79A', '1U79B', '1U79C', '1U79D', '1U79E']	1Y0OA,1Y0OB,1Y0OC,1Y0OD,1Y0OE	5	17	SSMissing	0	1U79	ISOMERASE	FKBP-TYPE PEPTIDYL-PROLYL CIS-TRANS ISOMERASE 3;	ARABIDOPSIS THALIANA	X-RAY DIFFRACTION	A	5	loops or irregular	96	A	17	extended strand, participates in beta ladder	12	1.85	0.232	133.75	119.515	-95.8386	-155.492	60.309	105.035	104.27	29.5936	6.07974	2.03815	.+LHHook	Other
Q9NPH0	208	416	['4JOBA', '4JOCA']	4JODA	208	416	SSMissing	0	4JOB	HYDROLASE	LYSOPHOSPHATIDIC ACID PHOSPHATASE TYPE 6;	HOMO SAPIENS	X-RAY DIFFRACTION	A	208	loops or irregular	0	A	416	alpha helix	8	2	0.249	-169.741	80.283	-86.3299	-79.9291	-71.8481	114.14	101.586	9.11327	4.82246	2.03817	.-LHHook	Mitochondrion
P23833	148	152	['2B7JA', '2B7JB', '2B7JC', '2B7JD']	2B7KA,2B7KB,2B7KC,2B7KD	148	152	SSMissing	0	2B7J	METAL BINDING PROTEIN	SCO1 PROTEIN;	SACCHAROMYCES CEREVISIAE	X-RAY DIFFRACTION	A	148	loops or irregular	7	A	152	alpha helix	0	2.3	0.252	162.988	-163.006	89.2006	94.3358	-58.7782	101.753	104.067	12.2098	6.09387	2.0382	.+/-RHHook	Membrane
O00299	24	59	['1RK4A', '1RK4B']	3UVHA,3UVHB,3SWLA,3QR6A,1K0OA,1K0OB,1K0NA,1K0NB,3P90A,4IQAA,4IQAB,3TGZA,3TGZB,3O3TA,3P8WA,1K0MA,1K0MB	24	59	SSMissing	0	1RK4	ION TRANSPORT/MEMBRANE PROTEIN	CHLORIDE INTRACELLULAR CHANNEL PROTEIN 1;	HOMO SAPIENS	X-RAY DIFFRACTION	A	24	loops or irregular	9	A	59	loops or irregular	13	1.79	0.213	-178.602	72.9275	80.1474	174.155	-72.876	105.596	98.9366	5.09962	5.73366	2.03831	.-RHSpiral	Cytoplasm
O67045	36	107	['2Z7EA']	2Z7EB,2Z7EC	36	107	SSMissing	1	2Z7E	BIOSYNTHETIC PROTEIN	NIFU-LIKE PROTEIN;	AQUIFEX AEOLICUS	X-RAY DIFFRACTION	A	36	hydrogen bonded turn	5	A	107	hydrogen bonded turn	47	2.3	0.252	-170.525	114.847	79.3962	82.8262	70.4709	103.544	102.654	15.2799	6.19931	2.03846	.+/-RHSpiral	NA
P74416	353	972	['4LGLA', '4LGLB']	4LHDA,4LHDB,4LHCA,4LHCB	353	972	SSMissing	0	4LGL	OXIDOREDUCTASE	GLYCINE DEHYDROGENASE [DECARBOXYLATING];	SYNECHOCYSTIS SP.	X-RAY DIFFRACTION	A	353	loops or irregular	16	A	972	bend	6	2	0.192	-69.6649	-72.9855	-93.049	-55.0796	-52.55	101.708	103.026	5.73827	5.60893	2.03856	.-LHSpiral	NA
B2UCA8	286	296	['3RRAB']	3RR1A,3RR1B	286	296	SSMissing	0	3RRA	LYASE	PUTATIVE D-GALACTONATE DEHYDRATASE;	RALSTONIA PICKETTII	X-RAY DIFFRACTION	B	286	loops or irregular	5	B	296	alpha helix	0	2	0.263	-140.746	78.279	117.587	138.432	-80.0826	104.769	100.968	36.1035	6.39209	2.03863	.-RHSpiral	NA
Q64610	568	676	['5DLVA', '5DLVB', '5DLWA', '5DLTA', '5L0BA', '5L0BB']	2XR9A,5IJQA,5IJSA	568	651	SSMissing	0	5DLV	HYDROLASE	ECTONUCLEOTIDE PYROPHOSPHATASE/PHOSPHODIESTERASE FAMILY	RATTUS NORVEGICUS	X-RAY DIFFRACTION	A	568	loops or irregular	51	A	651	loops or irregular	2	2	0.227	-173.316	111.796	-85.7336	100.453	172.08	103.926	104.034	17.6822	4.12935	2.03866	.+/-LHStaple	Secreted
P67826	8	13	['1X7IB']	1TWDB	8	13	SSMissing	0	1X7I	METAL BINDING PROTEIN	COPPER HOMEOSTASIS PROTEIN CUTC;	SHIGELLA FLEXNERI 2A	X-RAY DIFFRACTION	B	8	extended strand, participates in beta ladder	0	B	13	alpha helix	11	1.7	0.226	-88.5301	-54.0369	-77.9527	-75.8981	168.057	102.105	106.752	13.1839	5.5526	2.03871	.+/-LHSpiral	Cytoplasm
P46531	222	233	['5FMAA']	5FMAB	222	233	SSMissing	1	5FMA	TRANSCRIPTION	NEUROGENIC LOCUS NOTCH HOMOLOG PROTEIN 1;	HOMO SAPIENS	X-RAY DIFFRACTION	A	222	hydrogen bonded turn	38	A	233	extended strand, participates in beta ladder	26	2	NOT GIVEN	-61.0524	-65.8002	-70.8787	-88.9835	-172.204	105.29	106.251	8.39208	5.7147	2.03886	.-LHSpiral	Membrane
Q7SID2	108	113	['1UGQA']	4OB0A,4OB1A,1UGSA,4OB2A	108	113	SSMissing	0	1UGQ	LYASE	NITRILE HYDRATASE ALPHA SUBUNIT;	PSEUDONOCARDIA THERMOPHILA	X-RAY DIFFRACTION	A	108	loops or irregular	0	A	113	loops or irregular	6	2	0.22	-166.42	112.641	100.232	-55.0207	57.6815	103.686	108.15	15.0081	5.50914	2.03897	.-/+RHHook	NA
P81511	32	72	['2ABZD']	2ABZC,2ABZE,2ABZF	18	58	SSMissing	1	2ABZ	HYDROLASE/HYDROLASE INHIBITOR	CARBOXYPEPTIDASE A1;	BOS TAURUS	X-RAY DIFFRACTION	D	18	loops or irregular	14	D	58	loops or irregular	24	2.16	0.234	-43.8796	-82.3749	-15.7431	121.751	-22.372	106.218	107.555	56.6851	4.06467	2.03913	.-LHHook	NA
P81511	32	72	['2ABZD']	1DTDB	18	58	SSMissing	0	2ABZ	HYDROLASE/HYDROLASE INHIBITOR	CARBOXYPEPTIDASE A1;	BOS TAURUS	X-RAY DIFFRACTION	D	18	loops or irregular	14	D	58	loops or irregular	24	2.16	0.234	-43.8796	-82.3749	-15.7431	121.751	-22.372	106.218	107.555	56.6851	4.06467	2.03913	.-LHHook	NA
P00126	53	67	['2A06H', '2A06U', '1PPJH', '1PPJU', '1PP9H', '1PP9U', '2FYUH']	1L0LH,1NTMH	40	54	SSMissing	0	2A06	OXIDOREDUCTASE	UBIQUINOL-CYTOCHROME-C REDUCTASE COMPLEX CORE	BOS TAURUS	X-RAY DIFFRACTION	H	40	alpha helix	0	H	54	bend	0	2.1	0.258	-178.922	-91.872	-90.4278	-66.6841	-55.2964	104.631	103.205	7.68116	5.95996	2.03914	.-LHSpiral	Membrane
P9WNG3	33	164	['2QO0B']	2QNZA,1HZPA,1HZPB,1U6SA,1U6SB,2AJ9A,2AJ9B,1U6EA,1U6EB,2QNYA,2QNYB,2AHBA,2AHBB	23	154	SSMissing	0	2QO0	TRANSFERASE	3-OXOACYL-[ACYL-CARRIER-PROTEIN] SYNTHASE 3;	MYCOBACTERIUM TUBERCULOSIS	X-RAY DIFFRACTION	B	23	loops or irregular	1	B	154	hydrogen bonded turn	0	1.85	0.264	-70.5929	-70.6863	111.804	88.764	49.1235	103.247	105.988	15.9604	5.39055	2.03921	.+/-RHHook	Cytoplasm
P32884	238	251	['1USRA']	1USRB	238	251	SSMissing	1	1USR	HYDROLASE	HEMAGGLUTININ-NEURAMINIDASE GLYCOPROTEIN;	NEWCASTLE DISEASE VIRUS	X-RAY DIFFRACTION	A	238	extended strand, participates in beta ladder	1	A	251	extended strand, participates in beta ladder	0	2	0.226	-53.0085	-99.665	106.181	-85.547	-61.7778	103.513	103.91	16.6863	4.19204	2.0394	.-RHStaple	Membrane
P00439	203	334	['3PAHA', '4PAHA', '1TDWA']	1MMKA,1DMWA,4ANPA,1J8UA,1MMTA,1LRMA,1TG2A,6PAHA,1J8TA,5PAHA,1PAHA,1KW0A	203	334	SSMissing	0	3PAH	MONOOXGYGENASE	PHENYLALANINE HYDROXYLASE;	HOMO SAPIENS	X-RAY DIFFRACTION	A	203	loops or irregular	0	A	334	extended strand, participates in beta ladder	6	2	0.204	-63.8645	-87.3866	-118.377	-106.497	62.5382	105.48	103.914	22.8502	6.50014	2.03947	.+/-LHSpiral	NA
P00747	481	560	['5HPGA', '5HPGB', '4DURA']	4DURB	462	541	SSMissing	1	5HPG	SERINE PROTEASE	PLASMINOGEN;	HOMO SAPIENS	X-RAY DIFFRACTION	A	1	loops or irregular	48	A	80	loops or irregular	16	1	NULL	59.6755	83.8058	93.7541	-52.719	-63.4025	104.292	104.803	6.41095	4.84266	2.03949	.-/+RHHook	Secreted
P26663	2722	2730	['3D5MA', '3CWJB', '3H59A', '4EO6A', '4EO6B', '4MK8A', '4MK8B', '3FQKA', '3FQKB', '3VQSB', '3UDLA', '3UDLC', '3UDLD', '2HAIA', '4IH7A', '4IH7B', '1NHUA', '1NHUB', '3CJ2A', '3CVKA', '3CVKB', '4EO8B', '3H5SA', '3H5SB', '3FRZA']	3CJ4A,3CJ4B,3BR9A,3BR9B,1GX5A,2I1RA,2I1RB,3E51A,3E51B,2BRKA,2DXSA,2DXSB,1OS5A,3CJ5A,3CJ5B,2GIQA,2GIQB,2JC0A,1QUVA,2WCXA,3MF5A,3MF5B,2GC8B,4MKBA,4MKBB,4MK9A,4MK9B,3CIZA,3CIZB,3CO9A,3CO9B,4MIBA,4MIBB,3BSAA,3BSAB,4KB7A,4KB7B,2AX0A,2AX0B,4KAIA,4KAIB,2WRMA,4IH6A,4IH6B,3CDEA,3CDEB,2JC1B,2AWZA,2AWZB,2HWIA,2HWIB,4IH5A,4IH5B,2ZKUC,3GYNA,3GYNB,2HWHA,2HWHB,2O5DB,3H5UA,3H5UB,3G86A,3G86B,4MKAA,4MKAB,2GIRA,2GI…	303	311	SSMissing	0	3D5M	TRANSFERASE	RNA-DIRECTED RNA POLYMERASE;	HEPATITIS C VIRUS (ISOLATE BK)	X-RAY DIFFRACTION	A	303	alpha helix	6	A	311	extended strand, participates in beta ladder	34	2	0.261	155.247	168.535	-101.426	-144.387	70.7209	106.331	105.895	18.5834	6.79649	2.03951	.+LHHook	Secreted
Q55389	58	88	['2PVGA', '1DJ7A', '2PU9A']	2PVDA,2PUOA	57	87	SSMissing	0	2PVG	ELECTRON TRANSPORT	FERREDOXIN-THIOREDOXIN REDUCTASE, CATALYTIC	SYNECHOCYSTIS SP.	X-RAY DIFFRACTION	A	57	bend	54	A	87	hydrogen bonded turn	14	2.4	0.288	69.4365	-94.1599	-92.6505	-26.4691	-60.2044	104.547	106.098	13.9629	5.63121	2.03983	.+/-LHSpiral	NA
P67825	8	13	['1X7IA']	1TWDA,1X8CA,1X8CB	8	13	SSMissing	0	1X7I	METAL BINDING PROTEIN	COPPER HOMEOSTASIS PROTEIN CUTC;	SHIGELLA FLEXNERI 2A	X-RAY DIFFRACTION	A	8	extended strand, participates in beta ladder	0	A	13	alpha helix	7	1.7	0.226	-86.004	-54.2393	-75.9293	-78.6987	167.59	101.22	107.133	12.929	5.52973	2.04046	.+/-LHSpiral	Cytoplasm
Q5JI69	97	111	['3GFBA', '3GFBB', '3GFBD']	3GFBC	97	111	SSMissing	1	3GFB	OXIDOREDUCTASE	L-THREONINE 3-DEHYDROGENASE;	THERMOCOCCUS KODAKARENSIS	X-RAY DIFFRACTION	A	97	loops or irregular	32	A	111	loops or irregular	22	2	0.277	19.6991	179.377	158.555	-107.125	-157.936	113.042	98.8401	51.9069	6.52125	2.04046	.-/+RHHook	Cytoplasm
P15319	228	233	['1PDKA', '2WMPA', '1QPXA', '1QPXB', '2W07A', '2XG4A', '2J2ZA', '1N0LA', '1N0LC', '3ME0A', '2UY6A', '2XG5A']	3DPAA	207	212	SSMissing	0	1PDK	CHAPERONE	PROTEIN (CHAPERONE PROTEIN PAPD);	ESCHERICHIA COLI	X-RAY DIFFRACTION	A	207	extended strand, participates in beta ladder	34	A	212	extended strand, participates in beta ladder	1	2.4	0.273	-52.3212	-83.6728	92.7191	-104.895	-39.4182	103.746	103.732	17.9557	3.74562	2.04054	.-RHStaple	Periplasm
P14210	128	206	['5CT3A', '5CT3B', '5CS3A', '5CS3B', '5CP9A', '5CP9B', '2QJ2A', '2QJ2B', '5COEA', '5COEB', '3SP8A', '3SP8B', '5CS5A', '5CS5B', '1BHTA', '1BHTB', '1GP9A', '1GP9B', '1GP9C', '1GP9D', '1NK1A', '1NK1B', '5CS1A', '5CS1B', '5CSQA', '5CSQB', '5CT2A', '5CT2B', '5CS9A', '5CS9B', '5CT1A', '5CT1B']	1GMNA,1GMNB	128	206	SSMissing	0	5CT3	HORMONE	HEPATOCYTE GROWTH FACTOR;	HOMO SAPIENS	X-RAY DIFFRACTION	A	128	bend	4	A	206	hydrogen bonded turn	10	2	0.251	59.7995	82.2277	92.387	-57.6464	-61.3397	104.814	103.359	5.45482	4.8178	2.04067	.-/+RHHook	NA
O28085	74	95	['1OI0A', '1OI0B', '1OI0C', '1OI0D']	1R5XA,1R5XB	74	95	SSMissing	0	1OI0	HYDROLASE	HYPOTHETICAL PROTEIN AF2198;	ARCHAEOGLOBUS FULGIDUS	X-RAY DIFFRACTION	A	77	loops or irregular	8	A	98	extended strand, participates in beta ladder	10	1.5	0.242	-93.8419	68.2601	-97.1733	-86.6418	48.4521	106.697	104.92	19.2489	5.1951	2.04097	.-/+LHHook	NA
Q83E11	16	255	['4EGRA', '4EGRB', '4EGRC', '4EGRD', '4EGRE', '4EGRF', '3TR1A']	3ROIA,3ROIB,3SLHA,3SLHB,3SLHC,3SLHD	16	255	SSMissing	0	3TR1	TRANSFERASE	3-PHOSPHOSHIKIMATE 1-CARBOXYVINYLTRANSFERASE;	COXIELLA BURNETII	X-RAY DIFFRACTION	A	16	loops or irregular	50	A	255	extended strand, participates in beta ladder	2	2	0.195	-57.1917	-27.9258	-92.6606	81.4111	54.9212	123.723	147.505	10.3092	5.02399	2.04101	.+/-LHHook	Cytoplasm
P39086	765	819	['3FV1A', '3FV1B', '3FVGA', '3FVGB', '3FUZA', '3FUZB', '3FV2A', '3FV2B', '3FVKA', '3FVKB', '3FVOA', '3FVOB', '3FVNA', '3FVNB']	2ZNTA,2ZNTA,2ZNUA,2ZNUA,2ZNSA,2ZNSA	735	789	SSMissing	0	3FV1	MEMBRANE PROTEIN	GLUTAMATE RECEPTOR, IONOTROPIC KAINATE 1;	HOMO SAPIENS	X-RAY DIFFRACTION	A	735	hydrogen bonded turn	51	A	789	loops or irregular	21	1	0.189	-52.5156	-40.0503	-84.4452	-69.8823	-65.3874	106.12	104.073	5.6602	5.3974	2.04104	.-LHSpiral	Membrane
P09603	134	178	['4FA8E', '4FA8F', '4FA8G']	1HMCA	102	146	SSMissing	0	4FA8	VIRAL PROTEIN/CYTOKINE	SECRETED PROTEIN BARF1;	HUMAN HERPESVIRUS 4	X-RAY DIFFRACTION	E	102	hydrogen bonded turn	2	E	146	loops or irregular	44	2	0.26	-45.4509	-66.5191	99.0907	151.982	-58.22	104.374	104.637	10.7329	5.27344	2.04108	.-RHHook	Secreted
O59493	174	195	['2EJUA', '2EJTA']	2DULA	171	192	SSMissing	0	2EJU	TRANSFERASE	N(2),N(2)-DIMETHYLGUANOSINE TRNA	PYROCOCCUS HORIKOSHII	X-RAY DIFFRACTION	A	171	hydrogen bonded turn	22	A	192	alpha helix	14	1.95	0.246	-109.865	-89.7859	81.7019	86.2725	86.1624	104.626	103.109	31.8563	4.68516	2.04122	.+/-RHHook	NA
P01892	227	283	['1DUYA', '1DUYD', '3MR9A', '4WJ5A', '4WJ5D', '5EUOA', '5EUOC', '3MRGA', '4I4WA', '1I4FA', '1T1WA', '5D9SA', '3GSOA', '3GSRA', '3PWJA', '3PWJD', '3MRMA', '4UQ3A', '4UQ3C', '3MRLA', '4U6XA', '1S9XA', '5DDHA', '5EU4A', '5EU4D', '2C7UA', '2C7UD', '3PWNA', '3PWND', '4JFQA', '4JFQD', '3MRRA', '1QR1A', '1QR1D', '4JFDA', '2BNQA', '1T1ZA', '4GKSA', '4GKSD', '5C0JA', '3MRIA', '1HHIA', '1HHID', '3HPJA', '3…	2X4NA	203	259	SSMissing	1	1DUY	IMMUNE SYSTEM	HLA-A2*0201;	HOMO SAPIENS	X-RAY DIFFRACTION	A	203	extended strand, participates in beta ladder	0	A	259	extended strand, participates in beta ladder	0	2.15	0.254	-172.051	-178.983	-86.6456	-179.089	175.76	102.612	105.278	3.10247	6.5545	2.04124	.+/-LHSpiral	Membrane
P38998	205	249	['2Q99A', '2QRJA', '2QRLA']	2QRKA	205	249	SSMissing	0	2Q99	OXIDOREDUCTASE	SACCHAROPINE DEHYDROGENASE [NAD+, L-LYSINE-	SACCHAROMYCES CEREVISIAE	X-RAY DIFFRACTION	A	205	alpha helix	16	A	249	loops or irregular	21	1.64	0.216	168.952	-84.2302	-76.6747	-75.8044	-78.4496	105.317	102.912	11.7169	5.93632	2.04139	.+/-LHSpiral	Cytoplasm
O85361	263	282	['1HP4A', '1JAKA', '5FCZA', '1M03A', '1M01A', '1HP5A', '1M04A']	5FD0A	263	282	SSMissing	0	1HP4	HYDROLASE	BETA-N-ACETYLHEXOSAMINIDASE;	STREPTOMYCES PLICATUS	X-RAY DIFFRACTION	A	263	hydrogen bonded turn	88	A	282	loops or irregular	6	2.2	0.209	-81.7905	-24.4243	98.1557	73.1411	-158.643	105.738	104.345	20.0696	5.02453	2.04143	.-RHHook	NA
P60484	71	124	['5BUGA', '5BUGB', '5BUGC', '5BUGD', '5BZXA', '5BZXB', '5BZXC', '5BZXD']	1D5RA,1D5RA,5BZZA,5BZZB,5BZZC,5BZZD	71	124	SSMissing	0	5BUG	HYDROLASE	PHOSPHATIDYLINOSITOL 3,4,5-TRISPHOSPHATE 3-PHOSPHATASE AND	HOMO SAPIENS	X-RAY DIFFRACTION	A	71	extended strand, participates in beta ladder	4	A	124	bend	2	2	0.211	-65.0321	-36.0594	113.334	45.1993	179.305	105.357	106.169	13.8323	5.0102	2.04145	.+/-RHHook	Secreted
P09603	39	122	['4FA8E', '4FA8F', '4FA8G']	1HMCA	7	90	SSMissing	0	4FA8	VIRAL PROTEIN/CYTOKINE	SECRETED PROTEIN BARF1;	HUMAN HERPESVIRUS 4	X-RAY DIFFRACTION	E	7	3-helix (3/10 helix)	3	E	90	bend	4	2	0.26	-44.7728	-91.2856	-81.5404	-93.5864	-50.4387	104.723	105.157	15.0475	6.20885	2.04155	.-LHSpiral	Secreted
Q939Q9	74	123	['2X76A', '4BTVA', '4BTVB', '4BVKA', '4BVKB', '2X5XA', '4BVJA', '4BVJB', '4BVLA', '4BVLB', '4BVLC', '4BVLD', '4BYMA', '4BYMB', '4BRSA', '4BRSB']	2VTVA,2VTVB	36	85	SSMissing	0	2X76	HYDROLASE	PHB DEPOLYMERASE PHAZ7;	PAUCIMONAS LEMOIGNEI	X-RAY DIFFRACTION	A	36	bend	44	A	85	hydrogen bonded turn	2	1	NOT GIVEN	33.4614	60.1491	86.5712	78.4414	-66.3475	106.623	104.741	11.2882	5.83527	2.04171	.+/-RHSpiral	NA
Q9YAF1	97	108	['3AGKA']	3VMFB	97	108	SSMissing	0	3AGK	TRANSLATION	PEPTIDE CHAIN RELEASE FACTOR SUBUNIT 1;	AEROPYRUM PERNIX	X-RAY DIFFRACTION	A	97	extended strand, participates in beta ladder	0	A	108	extended strand, participates in beta ladder	13	2	0.26	-52.1128	-103.801	38.8068	40.7903	-153.288	134.96	114.397	35.7114	4.21228	2.04179	.-RHHook	Cytoplasm
P80025	123	284	['3R4XA', '3GCJA', '4PNXA', '2PT3A', '3PY4A', '3S4FA', '5GH0A', '3GCLA', '3GC1A', '4GN6A', '3QL6A', '5B72A', '3TGYA', '5GLSA', '3KRQA', '2QQTA', '4KSZA', '3Q9KA', '3NYHA', '3BXIA', '4NT3A', '3OGWA', '3TUWA', '4NJBA', '2QRBA', '2QPKA', '3V6QA']	3ERIA	6	167	SSMissing	0	3R4X	OXIDOREDUCTASE	LACTOPEROXIDASE;	BOS TAURUS	X-RAY DIFFRACTION	A	6	loops or irregular	92	A	167	bend	15	2	0.256	-178.437	-113.67	-159.667	-118.366	-62.7597	106.347	126.389	43.6533	6.76348	2.0418	.-LHSpiral	Secreted
Q96KQ7	937	946	['5T0KA', '5T0KB', '5T0MA', '5T0MB']	2O8JB,5JINA,4NVQA,4NVQB,5JHNA,5JJ0A,5JIYA,5JIYB	937	946	SSMissing	0	5T0K	TRANSFERASE	HISTONE-LYSINE N-METHYLTRANSFERASE EHMT2;	HOMO SAPIENS	X-RAY DIFFRACTION	A	937	extended strand, participates in beta ladder	0	A	946	loops or irregular	7	1	0.193	-179.672	-118.509	-101.193	-105.895	-63.1943	101.653	102.897	20.7536	6.56441	2.04192	.-LHSpiral	Nucleus
Q5TA50	138	163	['4KBSB']	4K84A,4K84B,4K80A	138	163	SSMissing	0	4KBS	LIPID TRANSPORT	GLYCOLIPID TRANSFER PROTEIN DOMAIN-CONTAINING PROTEIN 1;	HOMO SAPIENS	X-RAY DIFFRACTION	B	138	alpha helix	3	B	163	hydrogen bonded turn	0	1	0.234	173.353	-90.3278	-61.1777	-61.888	-73.5816	109.291	101.88	13.6179	5.41989	2.04206	.+/-LHSpiral	Cytoplasm
Q8CWX6	632	715	['2NQ5A', '3L7RA']	3T0CA	632	715	SSMissing	0	2NQ5	TRANSFERASE	5-METHYLTETRAHYDROPTEROYLTRIGLUTAMATE--	STREPTOCOCCUS MUTANS	X-RAY DIFFRACTION	A	632	loops or irregular	41	A	715	bend	25	1.9	0.258	-45.3722	-59.7004	-98.1697	-152.203	-95.5341	103.77	110.643	20.942	5.98854	2.04208	.-LHSpiral	NA
P40032	494	635	['3KT1A', '3KT7A', '4NHKA']	4NHMA	494	635	SSMissing	0	3KT1	OXIDOREDUCTASE	PKHD-TYPE HYDROXYLASE TPA1;	SACCHAROMYCES CEREVISIAE	X-RAY DIFFRACTION	A	494	extended strand, participates in beta ladder	2	A	635	loops or irregular	69	2	0.231	-70.5865	150.527	-114.954	145.97	-91.0319	104.55	105.001	29.3485	6.20807	2.04211	.-LHStaple	Nucleus
P10275	845	853	['4OK1A', '3L3XA', '3L3ZA']	2YLOA,2YHDA,3B65A,1T63A,3B66A,3B5RA,5CJ6A,3B67A,2PIRA,2PKLA,3B68A,2PIVA,1E3GA,1GS4A,3V49A,2YLPA,1T65A,3V4AA,2PNUA,2PITA,2PIQA,2PIOA,2HVCA,2PIPL,2AM9A,3RLJA,2AMBA,2YLQA,2OZ7A,1T5ZA,2PIUA,2PIXA,4QL8A,3ZQTA	844	852	SSMissing	0	4OK1	HORMONE RECEPTOR/PEPTIDE	ANDROGEN RECEPTOR;	HOMO SAPIENS	X-RAY DIFFRACTION	A	844	loops or irregular	28	A	852	alpha helix	24	2	0.249	39.3032	138.219	120.946	-59.3434	-49.266	105.686	104.124	25.1074	5.71243	2.04221	.-/+RHHook	Cytoplasm
Q54324	131	136	['1RO0A', '1RNIA', '1RO2A']	3M1MA	131	136	SSMissing	0	1RO0	REPLICATION	ORF904;	SULFOLOBUS ISLANDICUS	X-RAY DIFFRACTION	A	131	alpha helix	0	A	136	extended strand, participates in beta ladder	0	1.8	0.243	-65.2557	-61.7566	-88.896	174.429	-66.2541	103.994	101.697	3.3302	5.57967	2.04222	.-LHHook	NA
P56817	216	420	['3K5CC', '3IVHA', '4ZSPA', '4ZSPB', '3UDMA', '4J1KA', '4H3FA', '4H3FB', '3IGBA', '4XKXA', '3L5EA', '3L5EB', '3RU1A', '3RSVA', '1XN2A', '1XN2B', '1XN2C', '1XN2D', '5EZZA', '3DV1A', '3DV1C', '5ENKA', '4R5NA', '5I3XA', '2VJ9A', '4H3JA', '4H3JB', '3L3AA', '2HIZC', '3CICA', '3CICB', '3LPKA', '3LPKB', '4I0HA', '4I0HB', '4I0HC', '2WF2A', '4EXGA', '2VIJA', '3ZMGA', '4GIDA', '4GIDB', '4GIDC', '4GIDD', '3…	2VKMA,2VKMB,2VKMC,2VKMD	155	359	SSMissing	0	3K5C	HYDROLASE	BETA-SECRETASE 1;	HOMO SAPIENS	X-RAY DIFFRACTION	C	155	extended strand, participates in beta ladder	12	C	359	bend	12	2	0.22	-57.444	-65.841	-90.1147	-169.767	68.4694	103.362	104.408	4.19029	5.8963	2.04223	.+/-LHSpiral	Cytoplasm
P12004	135	162	['5E0VA', '5E0VB', '2ZVLB', '2ZVLC', '2ZVLD', '4RJFE']	1VYMA,1VYMB,1VYMC,2ZVMA,2ZVMC,5E0UA,5E0UB,5E0UC,1U7BA,3VKXA,4ZTDA,4ZTDB,4ZTDC	135	162	SSMissing	0	5E0V	DNA BINDING PROTEIN	PROLIFERATING CELL NUCLEAR ANTIGEN;	HOMO SAPIENS	X-RAY DIFFRACTION	A	135	extended strand, participates in beta ladder	0	A	162	extended strand, participates in beta ladder	10	2	0.229	-171.7	-178.19	-90.1922	-138.642	-70.5583	100.553	105.437	11.1073	6.63464	2.04229	.-LHSpiral	Nucleus
P48026	120	122	['3BJ8A']	3BJ7B,3BJ7D	120	122	SSMissing	0	3BJ8	TRANSFERASE	DIAMINE ACETYLTRANSFERASE 1;	MUS MUSCULUS	X-RAY DIFFRACTION	A	120	alpha helix	20	A	122	loops or irregular	1	2.3	0.289	144.27	-147.935	91.9225	37.5459	-79.4655	107.415	107.934	24.8285	5.07943	2.04238	.+/-RHHook	Cytoplasm
P0C6U8	3357	3385	['3FZDA']	2AMDA,3TITA,3TIUA,3AW0A,3VB6A,3VB6B,1UK2A,1UK2B,2Z3CA,3SZNA,3SNBA,2OP9A,2ZU5A,1WOFA,4HI3A,4HI3B,3VB4A,3VB4B,2A5KA,3F9FA,3F9FB,2DUCA,2DUCB,3TNSA,3F9EA,3SN8A,3AW1A,3AW1B,2AMQA,2ZU4A,4MDSA,3VB7A,3VB7B,1UJ1B,3EA9A,3VB3A,3VB3B,3AVZA,3SNDA,3SNDB,3TNTA,2Z3DA,3ATWA,3ATWB,1Q2WA,3VB5A,3VB5B,1UK3B,3M3SA,2GT7B,2Z3EA,3EA8A,3V3MA,1UK4B	117	145	SSMissing	0	3FZD	HYDROLASE	3C-LIKE PROTEINASE;	SARS CORONAVIRUS	X-RAY DIFFRACTION	A	117	extended strand, participates in beta ladder	1	A	145	extended strand, participates in beta ladder	7	2	0.277	-178.479	-69.8141	-90.782	106.936	29.2248	106.47	103.181	19.3197	5.05093	2.0424	.+/-LHHook	Cytoplasm
P00772	184	200	['1UO6A', '2BD7A', '2FOFA', '4GVUA', '3UOUA', '2OQUA', '1BMAA', '2FOAA', '2BLOA', '2FOBA', '1BTUA', '1ELFA', '1UVOA', '3HGPA', '2BD8A', '1L0ZA', '2G4UA', '2DE8A', '1LKBA', '1ESAA', '1ELBA', '1ELEE', '1ESTA', '1ELAA', '2CV3A', '1FZZA', '1HB0B', '1MMJN', '1EATA', '1UVPA', '2BDAA', '2IOTA', '2FOHA', '1FLEE', '1E35B', '3E3TA', '1QNJA', '1EAUA', '1HV7A', '2A7CA', '1C1MA', '5ESTE', '2BD3A', '2H1UA', '2…	3MNSA,3ODFA,3MO6A,2ESTE,3MNXA,3ODDA,3MNCA,3MOCA,3MO3A,3MU5A,3MU8A,3MO9A,3MU0A,3MU1A	168	182	SSMissing	0	1UO6	HYDROLASE	ELASTASE 1;	SUS SCROFA	X-RAY DIFFRACTION	A	158	alpha helix	0	A	174	extended strand, participates in beta ladder	4	1.65	0.208	-165.034	-179.99	-82.5514	-171.415	-60.3808	104.761	103.012	4.90574	6.54287	2.0424	.-LHSpiral	Secreted
Q09312	405	438	['3K5YA', '3QGCA', '3V6YA', '3K62A', '3QG9A']	3QGBA,3V74A,3K61A,3K5QA,3K5ZA,3K64A	405	438	SSMissing	0	3K5Y	RNA/RNA BINDING PROTEIN	FEM-3 MRNA-BINDING FACTOR 2;	CAENORHABDITIS ELEGANS	X-RAY DIFFRACTION	A	405	alpha helix	0	A	438	hydrogen bonded turn	4	2	0.215	83.1634	84.6299	-140.095	-108.153	61.5735	117.594	87.8184	37.0652	6.14534	2.04246	.+LHHook	Cytoplasm
Q9UGL1	708	725	['5FYUA', '5LW9A', '5LWBA', '5FPLA', '5FV3A', '5A3TA']	5A3NA,5A3NA,5FYYA,5FYYA,5FPUA,5FPUA,5A1FA,5A1FA,5FZHA,5FZHA,5FZKA,5FZKA,5FZ4A,5FZ4A,5FZCA,5FZCA,5FZ3A,5FZ3A,5FZ9A,5FZ9A,5FZBA,5FZBA,5FZ6A,5FZ6A,5FYTA,5FYTA,5FUPA,5FUPA,5FYZA,5FYZA,5A3PA,5A3PA,5FZ0A,5FZ0A,5FZ1A,5FZ1A,5FUNA,5FUNA,5A3WA,5A3WA,5FZ7A,5FZ7A,5FZAA,5FZAA	708	725	SSMissing	0	5FYU	OXIDOREDUCTASE	LYSINE-SPECIFIC DEMETHYLASE 5B;	HOMO SAPIENS	X-RAY DIFFRACTION	A	708	hydrogen bonded turn	53	A	725	bend	26	2	0.2274	-63.3656	-166.894	-93.1018	170.652	-76.0503	112.513	111.071	7.35522	6.95815	2.04274	.-LHHook	Nucleus
P08603	1109	1152	['4ONTF', '4ONTD', '4ONTE', '2G7IA', '2XQWC', '3OXUD', '3KXVA', '3SW0X', '4ZH1D', '4ZH1E', '4ZH1F', '3R62A', '3R62B', '3KZJA']	3RJ3D	1109	1152	SSMissing	0	4ONT	IMMUNE SYSTEM	COMPLEMENT FACTOR H;	HOMO SAPIENS	X-RAY DIFFRACTION	F	1109	residue in isolated beta-bridge	6	F	1152	residue in isolated beta-bridge	2	2	0.223	-48.7479	77.5022	126.528	31.4286	-163.322	104.787	106.067	25.1642	5.98279	2.04291	.-RHSpiral	Secreted
Q4DSA0	35	242	['4MYLA', '4MYFA', '4MYKA']	4MYNA,2A0MA,4MXRA,4MXRB	35	242	SSMissing	0	4MYL	HYDROLASE	FORMIMINOGLUTAMASE;	TRYPANOSOMA CRUZI	X-RAY DIFFRACTION	A	35	3-helix (3/10 helix)	6	A	242	bend	13	1	0.161	-162.372	-110.199	-98.3702	150.746	-72.9713	107.976	107.969	21.2214	6.38793	2.04324	.-LHHook	NA
O92972	2722	2730	['3UPHA', '3UPHB', '3SKEA', '3SKEB', '3U4OA', '3U4OB', '4MZ4A', '4J04A', '4J04B', '4IZ0A', '4IZ0B', '4J02A', '3TYVA', '3TYVB', '3SKAA', '3SKAB', '4JY0A', '4JY0B', '3UPIA', '3UPIB', '3LKHA', '3LKHB']	3HKYA,3HKYB,2XHUA,2XHUB,4JU6A,4JU6B,4JJSA,4JJSB,4JVQA,4JVQB,2YOJA,2YOJB,4EAWA,4EAWB,4JJUA,4JJUB,3TYQA,3TYQB,1NB4A,1NB4B,3MWVA,4JU7A,4JU7B,4J06A,4J06B,2XHVA,2XHVB,4DRUA,4DRUB,4J0AA,4J0AB,4JU4A,4JU4B,4J08A,4J08B,3U4RA,3U4RB,5CZBA,5CZBB,4JU3A,4JU3B,3SKHA,3SKHB,3GNWA,3GNWB	303	311	SSMissing	0	4J04	TRANSFERASE/TRANSFERASE INHIBITOR	GENOME POLYPROTEIN;	HEPATITIS C VIRUS	X-RAY DIFFRACTION	A	303	alpha helix	6	A	311	extended strand, participates in beta ladder	36	2	0.232	-90.5541	-119.615	-85.8963	-163.016	-83.9044	104.002	102.974	26.3935	6.64386	2.0433	.-LHSpiral	Secreted
P04850	333	454	['4JF7D', '4JF7A', '4JF7B', '4JF7C']	1Z4ZA,1Z4VA,1Z4XA	333	454	SSMissing	0	4JF7	VIRAL PROTEIN	HEMAGGLUTININ-NEURAMINIDASE;	SIMIAN VIRUS 5	X-RAY DIFFRACTION	D	333	loops or irregular	7	D	454	bend	25	2	0.207	178.582	80.6796	109.297	-57.1955	-77.1242	108.998	119.432	13.2697	5.57358	2.04331	.-/+RHHook	Membrane
P36544	212	213	['5AFJB', '5AFJC', '5AFJD', '5AFJE', '5AFNA', '5AFNC', '5AFND', '5AFNE', '5AFHB', '5AFHD', '5AFHE']	5AFHA	186	187	SSMissing	1	5AFJ	TRANSPORT PROTEIN	ACETYLCHOLINE-BINDING PROTEIN, NEURONAL ACETYLCHOLINE	HOMO SAPIENS, LYMNAEA STAGNALIS	X-RAY DIFFRACTION	B	186	hydrogen bonded turn	47	B	187	loops or irregular	30	2	0.2329	74.2562	81.5514	-109.967	70.1843	-53.5457	119.682	101.507	13.7695	3.74007	2.04345	.+/-LHStaple	Membrane
P43489	147	166	['2HEVR']	2HEYR,2HEYT	147	166	SSMissing	0	2HEV	CYTOKINE	TUMOR NECROSIS FACTOR LIGAND SUPERFAMILY MEMBER	HOMO SAPIENS	X-RAY DIFFRACTION	R	147	hydrogen bonded turn	3	R	166	extended strand, participates in beta ladder	31	2.41	0.251	-64.9709	-61.8833	-79.6337	-63.3239	-36.2543	103.785	105.771	8.20382	5.56507	2.0436	.-LHSpiral	Membrane
Q27893	258	268	['4A57B', '4A57C', '4A57D', '4A59A', '4A59B', '4A59C', '4A59D']	4A57A	258	268	SSMissing	1	4A57	HYDROLASE	NUCLEOSIDE-TRIPHOSPHATASE 1;	TOXOPLASMA GONDII	X-RAY DIFFRACTION	B	258	extended strand, participates in beta ladder	63	B	268	extended strand, participates in beta ladder	33	2	NOT GIVEN	-64.4969	-91.5008	110.576	-94.921	-53.9278	107.001	105.705	18.7519	4.2078	2.04373	.-RHStaple	Secreted
O29333	97	138	['4N2YA', '4N2YB', '4N2YC', '4N2YD']	4MUZA,4MUZB	117	158	SSMissing	0	4N2Y	LYASE	OROTIDINE 5'-PHOSPHATE DECARBOXYLASE;	ARCHAEOGLOBUS FULGIDUS	X-RAY DIFFRACTION	A	117	alpha helix	5	A	158	loops or irregular	11	1	0.209	-68.6235	170.136	101.299	-66.8397	-56.6384	116.448	105.129	6.81375	5.36679	2.04402	.-RHHook	NA
P30044	100	204	['4K7IC', '2VL2C', '1OC3C', '2VL3C']	4K7OA,4K7OB,4K7OC,4K7NA,4K7NB,4K7NC,4MMMA,4MMMC,4MMME,4MMMG,1H4OA,1H4OB,1H4OC,1H4OD,1H4OE,1H4OF,1H4OG,1H4OH,3MNGA,1HD2A	47	151	SSMissing	0	4K7I	OXIDOREDUCTASE	PEROXIREDOXIN-5, MITOCHONDRIAL;	HOMO SAPIENS	X-RAY DIFFRACTION	C	47	loops or irregular	39	C	151	bend	56	2	0.225	-55.4132	-61.6242	-79.3455	-61.4022	-40.7203	103.97	102.26	6.36288	5.4527	2.04426	.-LHSpiral	Cytoplasm
Q83883	1177	1254	['5E0HA', '5E0HB', '5T6DA', '4XBBA', '5T6GA', '4IN2A', '4IN2B', '4IN1A']	5T6FA,5T6FB,2FYRA,3UR9A,3UR9B,5DG6A,5DG6B,4IMQA,4IMZA,4XBDA,4XBDB,3UR6A,3UR6B,5DGJA,4INHA,4INHB,4INHC,4INHD,4INHE,4INHF,4INHG,4INHH,5E0GA,4XBCA,2FYQA,5E0JA	77	154	SSMissing	0	5E0H	PROTEASE/PROTEASE INHIBITOR	NOROVIRUS 3C-LIKE PROTEASE;	NORWALK VIRUS	X-RAY DIFFRACTION	A	77	loops or irregular	5	A	154	extended strand, participates in beta ladder	0	1	0.219	-49.9824	-63.95	88.5618	107.858	52.6793	102.875	106.321	11.712	5.04333	2.04435	.+/-RHHook	Membrane
P00598	105	117	['1POBA', '1POAA']	1POBB	78	90	SSMissing	1	1POB	HYDROLASE	PHOSPHOLIPASE A2;	NAJA ATR	X-RAY DIFFRACTION	A	78	extended strand, participates in beta ladder	38	A	90	alpha helix	0	2	NULL	-60.4806	-80.0868	-100.736	-93.5298	-176.74	99.6565	104.111	12.0505	6.20742	2.04443	.-LHSpiral	Secreted
P0DKR6	33	58	['5DO6A', '5DO6B', '5DU1A', '5DU1B', '5DU1C', '5DU1D', '5DZ5A']	5DZ5B	12	37	SSMissing	1	5DO6	TOXIN	MAMBALGIN-1;	DENDROASPIS POLYLEPIS POLYLEPIS	X-RAY DIFFRACTION	A	12	loops or irregular	14	A	37	extended strand, participates in beta ladder	14	1	0.205	-56.896	-43.6489	-81.2841	-104.445	-58.9574	105.374	100.284	10.6967	5.54327	2.04448	.-LHSpiral	Secreted
Q9I3N1	74	77	['3KH9A']	3KH7A	74	77	SSMissing	0	3KH9	OXIDOREDUCTASE	THIOL:DISULFIDE INTERCHANGE PROTEIN DSBE;	PSEUDOMONAS AERUGINOSA	X-RAY DIFFRACTION	A	74	loops or irregular	4	A	77	alpha helix	3	2	0.23	169.819	-136.049	78.831	75.8674	-60.7409	104.619	105.003	11.7294	5.27152	2.04467	.+/-RHHook	Membrane
Q9H2X3	368	381	['1SL6B', '1XPHA', '1K9JA', '1K9JB', '1XARA', '1XARB']	1SL6A,1SL6C	368	381	SSMissing	1	1SL6	SUGAR BINDING PROTEIN	C-TYPE LECTIN DC-SIGNR;	HOMO SAPIENS	X-RAY DIFFRACTION	B	368	extended strand, participates in beta ladder	0	B	381	hydrogen bonded turn	18	2.25	0.256	-70.2912	95.6993	96.1189	-86.2609	-56.6958	106.621	106.346	13.7286	5.35596	2.04476	.-RHHook	Secreted
P10997	35	40	['3G7WA']	3G7VA,3G7VA,3G7VB,3G7VB	372	377	SSMissing	0	3G7W	SUGAR BINDING PROTEIN, HORMONE	MALTOSE-BINDING PERIPLASMIC PROTEIN, ISLET	ESCHERICHIA COLI, HOMO SAPIENS	X-RAY DIFFRACTION	A	372	loops or irregular	21	A	377	loops or irregular	4	1	0.194	-55.6352	-169.957	102.584	-75.3575	-65.2217	105.466	100.97	7.81266	4.95361	2.04484	.-RHStaple	Secreted
P56817	278	443	['3K5CC', '3IVHA', '4ZSPA', '4ZSPB', '3UDMA', '4J1KA', '4H3FA', '4H3FB', '3IGBA', '4XKXA', '3L5EA', '3L5EB', '3RU1A', '3RSVA', '1XN2A', '1XN2B', '1XN2C', '1XN2D', '5EZZA', '3DV1A', '3DV1C', '5ENKA', '4R5NA', '5I3XA', '2VJ9A', '4H3JA', '4H3JB', '3L3AA', '2HIZC', '3CICA', '3CICB', '3LPKA', '3LPKB', '4I0HA', '4I0HB', '4I0HC', '2WF2A', '4EXGA', '2VIJA', '3ZMGA', '4GIDA', '4GIDB', '4GIDC', '4GIDD', '3…	2VKMA,2VKMB,2VKMC,2VKMD	217	382	SSMissing	0	3K5C	HYDROLASE	BETA-SECRETASE 1;	HOMO SAPIENS	X-RAY DIFFRACTION	C	217	3-helix (3/10 helix)	5	C	382	alpha helix	0	2	0.22	61.2875	139.917	-90.6541	-48.3651	-59.4757	105.528	103.627	9.66672	4.97886	2.04489	.-/+LHHook	Cytoplasm
P14210	74	84	['3HMSA', '5CT3A', '5CT3B', '5CS3A', '5CS3B', '5CP9A', '5CP9B', '2QJ2A', '2QJ2B', '5COEA', '5COEB', '3SP8A', '3SP8B', '5CS5A', '5CS5B', '1BHTA', '1BHTB', '1GP9A', '1GP9B', '1GP9C', '1GP9D', '3HMTA', '3HMTB', '1NK1A', '1NK1B', '5CS1A', '5CS1B', '5CSQA', '5CSQB', '5CT2A', '5CT2B', '5CS9A', '5CS9B', '5CT1A', '5CT1B']	1GMNA	74	84	SSMissing	0	3HMS	HORMONE	HEPATOCYTE GROWTH FACTOR;	HOMO SAPIENS	X-RAY DIFFRACTION	A	74	alpha helix	0	A	84	loops or irregular	2	1	0.255	177.956	65.8966	-95.4297	-110.421	-176.81	104.83	105.095	11.6916	5.28557	2.0449	.-/+LHHook	NA
C9QQ79	617	691	['3WU4A', '3WU4B', '3WU4C', '3WU4D', '3WU4E', '3WU4F', '3WU6A', '3WU6B', '3WU6C', '3WU6D', '3WU6E', '3WU6F']	3WU3A,3WU3B,3WU3C,3WU3D,3WU3E,3WU3F,3WU5A,3WU5B,3WU5C,3WU5D,3WU5E,3WU5F	617	691	SSMissing	0	3WU4	HYDROLASE	LON PROTEASE;	ESCHERICHIA COLI	X-RAY DIFFRACTION	A	617	extended strand, participates in beta ladder	22	A	691	alpha helix	35	1	0.177	33.0118	-37.3453	-130.075	-90.058	-164.625	128.072	95.063	33.2514	6.27706	2.04495	.+/-LHSpiral	NA
Q9Y2R2	129	227	['3H2XA']	4J51A,4J51B,2P6XA,2P6XB	129	227	SSMissing	0	3H2X	HYDROLASE	TYROSINE-PROTEIN PHOSPHATASE NON-RECEPTOR TYPE	HOMO SAPIENS	X-RAY DIFFRACTION	A	129	bend	0	A	227	bend	11	2	0.204	62.2536	-135.688	99.8077	64.1488	163.821	103.141	107.487	14.6112	5.53407	2.04506	.+RHHook	Cytoplasm
P03452	59	291	['1RVZA', '1RVZC', '1RVZE', '1RVZG', '1RVZI', '1RVZK', '1RVXA', '1RVXC', '1RVXE', '1RVXI', '1RVXK', '1RU7A', '1RU7C', '1RU7E', '1RU7G', '1RU7I', '1RU7K']	1RVXG	47	278	SSMissing	1	1RVZ	VIRAL PROTEIN	HEMAGGLUTININ;	INFLUENZA A VIRUS	X-RAY DIFFRACTION	A	47	extended strand, participates in beta ladder	1	A	278	extended strand, participates in beta ladder	31	2.25	0.257	-58.1543	-65.4282	-92.2777	112.134	42.2463	103.311	106.603	14.4428	5.01476	2.04518	.+/-LHHook	Membrane
O76083	301	398	['3K3HA', '3K3HB']	2HD1A,2HD1B,3DYSA,3DYSB,4G2JA,4G2JB,3DYQA,3DYQB,3QI4A,3QI4B,3JSWA,3JSWB,3DYNA,3DYNB,4Y86A,4Y86B,3QI3A,3QI3B,3DY8A,3DY8B,4E90A,4E90B	241	338	SSMissing	0	3K3H	HYDROLASE	HIGH AFFINITY CGMP-SPECIFIC 3',5'-CYCLIC	HOMO SAPIENS	X-RAY DIFFRACTION	A	241	alpha helix	24	A	338	hydrogen bonded turn	6	2	0.245	-40.9171	-158.423	-88.3014	-98.9819	-50.7721	108.15	107.534	15.5901	6.63824	2.04526	.-LHSpiral	Cytoplasm
Q962Y6	28	31	['2X8GA']	2V6OA,2X99A,2X8HA	28	31	SSMissing	0	2X8G	OXIDOREDUCTASE	THIOREDOXIN GLUTATHIONE REDUCTASE;	SCHISTOSOMA MANSONI	X-RAY DIFFRACTION	A	28	loops or irregular	19	A	31	alpha helix	0	1	0.21001	167.575	-139.407	74.6908	78.4759	-55.7068	102.936	103.501	12.8655	5.19326	2.04533	.+/-RHHook	NA
Q0ED31	332	412	['4LSRG']	3SE9G,4OLVG,4DKVA,4DKVB,4DKPA,4DKPC,4LSQG,4YDLG,4YDLA,4OLXG,3U7YG,4OM0G,4DVWA,4DVWB,4DKOA,4DKOC,4DVSA,4DVSB,4DKQA,3TGTA,4OLZG,4DVVA,4DVVB,4OLYG,4DKUA,4DKUB,4YDKG,4XVTG,4DVXA,4DVXB,4OLUG,4DKRA,4DKRC,4I54A,4I54B,4YDJG,4YDJI,3SE8G,4LSUG,4H8WG,4LSPG,4DVTA,4DVTB,4RZ8A,4RZ8B,4RZ8C,4RZ8D,4OM1G	331	418	SSMissing	0	4LSR	VIRAL PROTEIN/IMMUNE SYSTEM	ENVELOPE GLYCOPROTEIN GP120 WITH LOOP D AND V5 FROM STRAIN	HUMAN IMMUNODEFICIENCY VIRUS 1	X-RAY DIFFRACTION	G	331	extended strand, participates in beta ladder	0	G	418	extended strand, participates in beta ladder	6	2	0.258	-40.0482	61.9762	-143.03	-171.467	-53.4537	121.436	136.739	27.1872	6.4933	2.04541	.-LHHook	Membrane
O49908	27	36	['2CJ8A', '2CJ8B', '2CJ4A', '2CJ4B', '2CJ5A', '2CJ6A', '1RJ1A', '1RJ4A', '1RJ4B', '1RJ4C', '1RJ4D']	2CJ7A	11	20	SSMissing	0	2CJ8	INHIBITOR	INVERTASE INHIBITOR;	NICOTIANA TABACUM	X-RAY DIFFRACTION	A	11	alpha helix	0	A	20	alpha helix	0	2.38	0.273	-70.0255	-58.184	-65.1458	-91.2756	175.454	105.439	105.074	11.1094	5.50434	2.04545	.+/-LHSpiral	NA
P58154	206	207	['4ZK1A', '4ZK1B', '4ZK1C', '4ZK1D', '4ZK1E', '4ZK1F', '4ZK1G', '4ZK1H', '4ZK1I', '4ZK1J', '5AFLA', '5AFLB', '5AFLC', '5AFLD', '5AFLE', '3U8KB', '3U8KC', '3U8KD', '3U8KE', '3U8KF', '3U8KG', '3U8KH', '3U8KI', '3U8KJ', '3U8KK', '3U8KL', '3U8KM', '3U8KN', '3U8KO', '3U8KP', '3U8KQ', '3U8KR', '3U8KS', '3U8KT', '1UW6A', '1UW6B', '1UW6C', '1UW6D', '1UW6E', '1UW6F', '1UW6G', '1UW6H', '1UW6I', '1UW6J', '1…	3U8KA,3U8LA,3U8LB,3U8LI	187	188	SSMissing	1	4ZK1	ACETYLCHOLINE BINDING PROTEIN	ACETYLCHOLINE-BINDING PROTEIN;	LYMNAEA STAGNALIS	X-RAY DIFFRACTION	A	187	hydrogen bonded turn	81	A	188	loops or irregular	53	1	0.217	66.8173	69.9805	-86.2838	50.394	-28.5029	111.63	131.098	12.7754	3.77646	2.04586	.+/-LHStaple	Secreted
B2RB33	517	528	['3Q2HB', '3Q2GB']	2V4BB	534	545	SSMissing	0	3Q2H	HYDROLASE/HYDROLASE INHIBITOR	A DISINTEGRIN AND METALLOPROTEINASE WITH THROMBOSPONDIN	HOMO SAPIENS	X-RAY DIFFRACTION	B	282	loops or irregular	30	B	293	extended strand, participates in beta ladder	51	2	0.297	51.5793	122.762	95.2309	70.8471	177.537	106.388	107.043	13.2838	6.33267	2.04617	.+RHSpiral	NA
Q70KY3	54	62	['3QPKA', '3QPKB', '2Q9OA', '2Q9OB', '3FU9B', '2IH8A', '2IH8B', '3DKHA', '3DKHB', '3FU8A', '3FU8B', '2IH9A', '2IH9B', '3FU7B', '1GW0A', '1GW0B']	3FU9A,3FU7A	4	12	SSMissing	1	3QPK	OXIDOREDUCTASE	LACCASE-1;	MELANOCARPUS ALBOMYCES	X-RAY DIFFRACTION	A	4	bend	39	A	12	extended strand, participates in beta ladder	32	1	0.27	48.418	125.166	-78.6989	-72.2877	179.128	100.773	132.067	12.7881	5.68883	2.04623	.+LHHook	NA
F8UU09	421	446	['4B7JA', '4B7MB']	4B7MA	421	446	SSMissing	1	4B7J	HYDROLASE	NEURAMINIDASE;	INFLUENZA A VIRUS	X-RAY DIFFRACTION	A	421	extended strand, participates in beta ladder	0	A	446	extended strand, participates in beta ladder	5	2	0.2334	-66.2434	-109.31	96.0141	-57.45	-83.4087	121.521	109.526	17.3564	4.17287	2.04657	.-RHStaple	Membrane
A2T075	1029	1101	['4HJ1C']	4HJ1B	1029	1101	SSMissing	1	4HJ1	VIRAL PROTEIN	ENVELOPE GLYCOPROTEIN;	RIFT VALLEY FEVER VIRUS	X-RAY DIFFRACTION	C	1029	loops or irregular	5	C	1101	bend	16	1	0.255	-139.409	126.619	-4.91545	111.988	-86.1805	104.113	105.702	69.6153	5.11159	2.04677	.-LHStaple	NA
P43489	128	141	['2HEVR', '2HEYR']	2HEYT	128	141	SSMissing	1	2HEV	CYTOKINE	TUMOR NECROSIS FACTOR LIGAND SUPERFAMILY MEMBER	HOMO SAPIENS	X-RAY DIFFRACTION	R	128	loops or irregular	21	R	141	loops or irregular	13	2.41	0.251	-69.0402	-44.3989	-83.6437	-96.2071	-58.579	103.775	105.374	9.83247	5.65179	2.04707	.-LHSpiral	Membrane
P09945	29	46	['4HTCI']	3HTCI	22	39	SSMissing	0	4HTC	HYDROLASE(SERINE PROTEASE)	ALPHA-THROMBIN (SMALL SUBUNIT);	HOMO SAPIENS	X-RAY DIFFRACTION	I	22	extended strand, participates in beta ladder	0	I	39	extended strand, participates in beta ladder	34	2.3	NULL	-175.1	70.3144	79.834	65.3063	173.69	100.934	104.796	3.63121	5.55164	2.04711	.+/-RHSpiral	Secreted
P09029	146	150	['1B6SA', '1B6SB', '1B6SC', '1B6SD']	3ETHA,3ETHB,3ETJA,1B6RA	146	150	SSMissing	0	1B6S	LYASE	PROTEIN (N5-CARBOXYAMINOIMIDAZOLE RIBONUCLEOTIDE	ESCHERICHIA COL	X-RAY DIFFRACTION	A	146	hydrogen bonded turn	4	A	150	extended strand, participates in beta ladder	1	2.5	ULL	-94.8855	-53.3832	-52.6552	163.683	-74.7576	105.947	106.639	25.5073	4.79176	2.04714	.-LHHook	NA
P58399	26	115	['4YU7B', '4YU7A', '3QNLA', '2OK9A', '2OK9B', '4YZ7A', '4YZ7B']	3QNLB	27	126	SSMissing	1	4YU7	TOXIN	BASIC PHOSPHOLIPASE A2 HOMOLOG PIRATOXIN-1;	BOTHROPS PIRAJAI	X-RAY DIFFRACTION	B	26	hydrogen bonded turn	4	B	115	bend	31	1	0.229	-68.1854	-69.9408	-97.6692	-113.375	-56.8816	102.899	85.8661	13.5542	5.95734	2.04721	.-LHSpiral	Secreted
P48736	357	524	['4FULA']	4ANVA,3R7QA,5G55A	357	524	SSMissing	0	4FUL	TRANSFERASE/TRANSFERASE INHIBITOR	PHOSPHATIDYLINOSITOL 4,5-BISPHOSPHATE 3-KINASE CATALYTIC	HOMO SAPIENS	X-RAY DIFFRACTION	A	357	loops or irregular	51	A	524	loops or irregular	22	2	NOT GIVEN	-178.565	99.4565	-16.3281	116.071	-171.123	109.079	109.539	46.4941	4.88022	2.04725	.-LHStaple	Cytoplasm
Q26548	223	227	['2CK1A']	2CMTA	122	126	SSMissing	0	2CK1	ISOMERASE	PEPTIDYL-PROLYL CIS-TRANS ISOMERASE E;	SCHISTOSOMA MANSONI	X-RAY DIFFRACTION	A	122	extended strand, participates in beta ladder	0	A	126	loops or irregular	0	1.8	0.20897	-73.5413	-173.014	99.7733	-151.823	54.2931	104.234	108.953	11.0331	6.45787	2.04745	.+/-RHStaple	Cytoplasm
P06734	160	288	['4J6MA', '4J6MB', '4J6MC', '4J6MD', '4J6ME', '4J6MF', '4J6MG', '4J6MH', '4J6PA', '4J6PB', '4J6PC', '4J6PD', '2H2RA', '2H2RB', '4GI0A', '4GI0B', '4GI0C', '4G9AA', '4G9AB', '4G9AC', '4G9AD', '4GJ0A', '4GJ0B', '4GJ0C', '4GK1A', '4GK1B', '4GK1C', '4GK1D', '4GK1E', '4GK1F', '4GK1G', '2H2TB', '4J6JA', '4J6JB', '4J6JD', '4G96A', '4G96B', '4G96C', '4G96D']	4GJ0D,4J6JC	160	288	SSMissing	1	4J6M	IMMUNE SYSTEM	LOW AFFINITY IMMUNOGLOBULIN EPSILON FC RECEPTOR;	HOMO SAPIENS	X-RAY DIFFRACTION	A	160	extended strand, participates in beta ladder	17	A	288	extended strand, participates in beta ladder	55	2	NOT GIVEN	-62.2495	-69.4207	94.2924	-117.208	-33.7775	107.299	104.893	18.8377	3.92403	2.04774	.-RHStaple	Secreted
P06734	160	288	['4J6MA', '4J6MB', '4J6MC', '4J6MD', '4J6ME', '4J6MF', '4J6MG', '4J6MH', '4J6PA', '4J6PB', '4J6PC', '4J6PD', '2H2RA', '2H2RB', '4GI0A', '4GI0B', '4GI0C', '4G9AA', '4G9AB', '4G9AC', '4G9AD', '4GJ0A', '4GJ0B', '4GJ0C', '4GK1A', '4GK1B', '4GK1C', '4GK1D', '4GK1E', '4GK1F', '4GK1G', '2H2TB', '4J6JA', '4J6JB', '4J6JD', '4G96A', '4G96B', '4G96C', '4G96D']	4J6KA,4J6KD,4J6KE	160	288	SSMissing	0	4J6M	IMMUNE SYSTEM	LOW AFFINITY IMMUNOGLOBULIN EPSILON FC RECEPTOR;	HOMO SAPIENS	X-RAY DIFFRACTION	A	160	extended strand, participates in beta ladder	17	A	288	extended strand, participates in beta ladder	55	2	NOT GIVEN	-62.2495	-69.4207	94.2924	-117.208	-33.7775	107.299	104.893	18.8377	3.92403	2.04774	.-RHStaple	Secreted
P00392	558	559	['1ZK7A']	4K7ZA	464	465	SSMissing	0	1ZK7	OXIDOREDUCTASE	MERCURIC REDUCTASE;	PSEUDOMONAS AERUGINOSA	X-RAY DIFFRACTION	A	464	hydrogen bonded turn	102	A	465	bend	67	1.6	0.212	156.272	-92.2851	95.5348	-80.773	32.3215	108.087	107.436	23.4462	3.71154	2.04805	.+RHStaple	NA
A5K8L9	125	364	['4PFFA', '4PFFB', '4PFFC']	4OYTA,4OYTB,4OYTC,4PFNA,4PFNB,4PFNC	125	364	SSMissing	0	4PFF	TRANSFERASE	SERINE HYDROXYMETHYLTRANSFERASE, PUTATIVE;	PLASMODIUM VIVAX	X-RAY DIFFRACTION	A	125	3-helix (3/10 helix)	21	A	364	bend	64	2	0.24	-47.7016	-72.9066	-133.879	98.4784	-124.061	106.479	103.491	43.5819	5.931	2.04816	.-LHHook	NA
P29241	39	58	['1LBEA', '1LBEB', '3I9JA', '3I9JB', '1R16A', '1R16B', '1R12A', '1R12B', '3ZWYA', '3ZWYB', '3ZWYC', '3ZWYD', '3ZWYE', '3ZWYF', '3ZWYG', '3ZWYH', '1R15A', '1R15B', '1R15C', '1R15D', '1R15E', '1R15F', '1R15G', '1R15H', '3ZWMA', '3ZWMB', '3ZWMC', '3ZWMD', '3ZWME', '3ZWMG', '3ZWNA', '3ZWNB', '3I9KA', '3I9KB', '3ZWOA', '3ZWOB', '3ZWOC', '3ZWOD', '3ZWOE', '3ZWOF', '3ZWOG', '3ZWOH', '3ZWWA', '3ZWWB', '3…	3ZWMF,3ZWMH	15	34	SSMissing	1	1LBE	HYDROLASE	ADP RIBOSYL CYCLASE;	APLYSIA CALIFORNICA	X-RAY DIFFRACTION	A	15	alpha helix	1	A	34	alpha helix	7	2.4	0.299	-175.468	-82.4386	-88.8071	-75.6413	-67.4801	106.361	100.05	7.13139	5.94873	2.04823	.-LHSpiral	Cytoplasm
Q9Y606	142	196	['4J37A', '4ITSA']	4IQMA,4NZ6A,4NZ6B	142	196	SSMissing	0	4J37	RNA BINDING PROTEIN	TRNA PSEUDOURIDINE SYNTHASE A, MITOCHONDRIAL;	HOMO SAPIENS	X-RAY DIFFRACTION	A	142	bend	14	A	196	loops or irregular	16	1	0.239	-87.5803	-63.2834	-43.8768	-133.291	-41.9579	101.08	108.603	34.2924	5.27331	2.0484	.-LHSpiral	Nucleus
Q9WYW0	148	151	['2H59A']	2H2HA,2H2DA,3JR3A,1YC5A,2H4JA,2H4HA,2H4FA,4BUZA,3PDHA,2H2IA,2H2FA,2H2GA	148	151	SSMissing	0	2H59	HYDROLASE	NAD-DEPENDENT DEACETYLASE;	THERMOTOGA MARITIMA	X-RAY DIFFRACTION	A	148	loops or irregular	5	A	151	bend	45	1.9	0.247	25.6084	160.411	-120.937	60.9883	31.6158	108.297	105.654	32.7147	5.46105	2.04844	.+LHStaple	Cytoplasm
E9Q401	131	158	['3QR5A', '3QR5B']	4KEKA,4KEIA,4L4HA,4L4IA,3IM7A,3IM6A	131	158	SSMissing	0	3QR5	SIGNALING PROTEIN	CARDIAC CA2+ RELEASE CHANNEL;	MUS MUSCULUS	X-RAY DIFFRACTION	A	131	extended strand, participates in beta ladder	0	A	158	hydrogen bonded turn	3	2	0.25	-43.6212	-114.162	90.8747	-69.7158	-58.9568	108.849	106.579	14.2416	3.88544	2.04872	.-RHStaple	Cytoplasm
Q8N3J5	214	310	['4DA1A']	2IQ1A	214	310	SSMissing	0	4DA1	HYDROLASE	PROTEIN PHOSPHATASE 1K, MITOCHONDRIAL;	HOMO SAPIENS	X-RAY DIFFRACTION	A	214	extended strand, participates in beta ladder	3	A	310	alpha helix	1	2	0.205	-65.6758	-74.4009	-80.6319	-47.2749	-67.3903	109.023	109.358	5.11833	5.55684	2.04888	.-LHSpiral	Mitochondrion
Q3E840	27	50	['5AX2A']	4X33A	27	50	SSMissing	0	5AX2	METAL BINDING PROTEIN	DIPHTHAMIDE BIOSYNTHESIS PROTEIN 3;	SACCHAROMYCES CEREVISIAE S288C	X-RAY DIFFRACTION	A	28	bend	55	A	51	bend	45	2	0.262	-64.3075	164.434	123.335	-140.933	21.3965	104.294	105.765	33.4613	6.60521	2.04898	.-/+RHHook	Cytoplasm
Q09472	1796	1801	['3P57P']	3IO2A	1796	1801	SSMissing	0	3P57	TRANSFERASE/TRANSCRIPTION ACTIVATOR/DNA	MYOCYTE-SPECIFIC ENHANCER FACTOR 2A;	HOMO SAPIENS	X-RAY DIFFRACTION	P	74	loops or irregular	7	P	79	loops or irregular	10	2	0.272	106.101	107.469	143.077	165.061	-74.3831	103.944	117.647	47.713	7.00506	2.049	.+/-RHSpiral	Cytoplasm
P15813	120	184	['3HUJA', '3HUJC', '4WO4A']	4WW2C	102	166	SSMissing	0	3HUJ	IMMUNE SYSTEM	T-CELL SURFACE GLYCOPROTEIN CD1D;	HOMO SAPIENS	X-RAY DIFFRACTION	A	102	extended strand, participates in beta ladder	0	A	166	alpha helix	13	2	0.279	59.9873	-76.7373	-97.4366	-82.2664	-173.046	103.668	105.265	8.5447	6.12609	2.04905	.+/-LHSpiral	Membrane
P00772	56	72	['1UO6A', '2BD7A', '2FOFA', '4GVUA', '3UOUA', '2OQUA', '1BMAA', '2FOAA', '2BLOA', '2FOBA', '1BTUA', '1ELFA', '1UVOA', '3HGPA', '2BD8A', '1L0ZA', '2G4UA', '2DE8A', '1LKBA', '1ESAA', '1ELBA', '1ELEE', '1ESTA', '1ELAA', '2CV3A', '1FZZA', '1HB0B', '1MMJN', '1EATA', '1UVPA', '2BDAA', '2IOTA', '2FOHA', '1FLEE', '1E35B', '3E3TA', '1QNJA', '1EAUA', '1HV7A', '2A7CA', '1C1MA', '5ESTE', '2BD3A', '2H1UA', '2…	3MNSA,3ODFA,3MO6A,2ESTE,3MNXA,3ODDA,3MNCA,3MOCA,3MO3A,3MU5A,3MU8A,3MO9A,3MU0A,3MU1A	42	58	SSMissing	0	1UO6	HYDROLASE	ELASTASE 1;	SUS SCROFA	X-RAY DIFFRACTION	A	30	extended strand, participates in beta ladder	5	A	46	3-helix (3/10 helix)	4	1.65	0.208	-82.7269	-150.831	-88.034	-90.8433	-71.0631	101.523	102.234	17.2804	6.33907	2.04908	.-LHSpiral	Secreted
Q00944	456	459	['2JKOA', '2JKMA', '2JKKA']	4D4YA,4D4YB,4D4VA,4D4VB,4BRXA,4D58A,4D58B,2J0LA,4D55A,4D5KA,4D5KB,4D5HA,4D5HB,4D4RA,4D4RB,4C7TA,4D4SA,4D4SB	456	459	SSMissing	0	2JKO	TRANSFERASE	FOCAL ADHESION KINASE 1;	GALLUS GALLUS	X-RAY DIFFRACTION	A	456	loops or irregular	14	A	459	hydrogen bonded turn	6	1.65	0.21744	135.573	-79.3143	-154.24	-72.2363	-20.8495	103.083	105.868	54.8374	6.08276	2.04933	.+/-LHSpiral	Cytoplasm
Q06GJ0	36	55	['3VTRA', '3OZOA', '3OZPA', '3WMCA', '3NSNA', '3NSMA']	3S6TA	36	55	SSMissing	0	3VTR	HYDROLASE/ANTIBIOTIC	N-ACETYLGLUCOSAMINIDASE;	OSTRINIA FURNACALIS	X-RAY DIFFRACTION	A	36	extended strand, participates in beta ladder	1	A	55	alpha helix	3	2	0.244	-78.6578	-78.4911	-108.962	-78.6435	173.153	105.402	103.329	15.5757	6.21001	2.04952	.+/-LHSpiral	NA
P36655	480	483	['4IP6A', '2FWGA', '2FWEA', '4IP1A']	2FWFA,2FWHA	461	464	SSMissing	0	4IP6	OXIDOREDUCTASE	THIOL:DISULFIDE INTERCHANGE PROTEIN DSBD;	ESCHERICHIA COLI	X-RAY DIFFRACTION	A	461	loops or irregular	7	A	464	alpha helix	2	2	0.252	175.789	-144.446	80.002	72.3208	-53.7811	97.1993	110.312	9.00494	5.36086	2.0496	.+/-RHHook	Membrane
P83407	8	27	['3E8YX']	1R1GA,1R1GB	8	29	SSMissing	0	3E8Y	TOXIN	POTASSIUM CHANNEL TOXIN ALPHA-KTX 19.1;	NOT GIVEN	X-RAY DIFFRACTION	X	8	alpha helix	0	X	27	extended strand, participates in beta ladder	42	1	0.217	174.754	57.1544	86.5145	59.4447	171.495	103.273	103.069	3.34101	5.44783	2.0496	.+RHSpiral	Secreted
P50264	221	238	['1Z6LA', '1Z6LB', '3CNSA', '3CNSB', '3CNPB', '3CNPA', '3BNMB', '3BNMA', '3BI4A', '3BI4B', '3BI2A', '3BI2B', '3CNDB', '3CNDA', '4ECHA', '4ECHB', '3CN8B', '3CN8A', '3BNUB', '3BNUA', '1RSGA', '1RSGB', '3BI5A', '3BI5B', '1YY5A', '1YY5B']	4GDPA,4GDPB,4GDPC,4GDPD	221	238	SSMissing	0	1Z6L	OXIDOREDUCTASE	POLYAMINE OXIDASE FMS1;	SACCHAROMYCES CEREVISIAE	X-RAY DIFFRACTION	A	221	loops or irregular	1	A	238	extended strand, participates in beta ladder	2	2.5	0.3	142.078	119.146	-89.1771	-83.2537	-69.3029	111.589	107.645	26.2221	5.52152	2.04961	.-/+LHHook	NA
Q8U1R4	8	23	['3LWRB', '3LWPB', '3HJWB', '3LWVB']	3HAXC,2EY4E,2EY4F,2HVYC	8	23	SSMissing	0	3LWR	ISOMERASE/RNA BINDING PROTEIN/RNA	PSEUDOURIDINE SYNTHASE CBF5;	PYROCOCCUS FURIOSUS	X-RAY DIFFRACTION	B	8	loops or irregular	1	B	23	hydrogen bonded turn	48	2	0.259	-174.185	-179.422	-170.755	149.429	-0.614593	111.086	107.387	50.248	7.39666	2.04966	.-LHHook	NA
P19515	329	338	['3TGLA']	1TGLA	235	244	SSMissing	0	3TGL	HYDROLASE(CARBOXYLIC ESTERASE)	TRIACYL-GLYCEROL ACYLHYDROLASE;	RHIZOMUCOR MIEHE	X-RAY DIFFRACTION	A	235	extended strand, participates in beta ladder	2	A	244	bend	0	1.9	NULL	-77.2488	84.543	105.373	73.5876	-81.7669	105.502	107.988	18.4562	6.20377	2.04973	.-RHSpiral	NA
Q99933	272	330	['5AQRB', '5AQRD', '5AQRF', '3FZHB', '5AQJB', '5AQJD', '5AQJF', '3FZKB', '5AQPB', '5AQPD', '5AQPF', '5AQHB', '5AQGB', '5AQGD', '5AQGF', '3LDQB', '5AQMB', '5AQMD', '5AQSB', '5AQSD', '3FZMB', '5AQFB', '5AQFD', '5AQVB', '5AQKB', '5AQIB', '5AQID', '1HX1B', '3FZLB', '5AQOB', '5AQOD', '5AQOF', '5AQUB', '3M3ZB', '5AQTB', '3FZFB', '5AQNB', '5AQND', '5AQNF']	5AQLB,5AQLD	201	259	SSMissing	0	5AQR	CHAPERONE	HEAT SHOCK COGNATE 71 KDA PROTEIN;	HOMO SAPIENS	X-RAY DIFFRACTION	B	201	alpha helix	51	B	259	loops or irregular	65	1	NOT GIVEN	-163.75	43.3899	107.371	-70.4578	-52.1096	107.067	104.521	12.7536	4.72059	2.04974	.-RHHook	Cytoplasm
P21673	120	122	['2B5GA', '2B5GB']	2B3VA,2B4BA,2B4BB,2B4DA,2B4DB,2JEVA,2JEVB,2FXFA,2FXFB,2B58A,2F5IA,2F5IB,2B3UA,2B3UB,2G3TA,2G3TB	120	122	SSMissing	0	2B5G	TRANSFERASE	DIAMINE ACETYLTRANSFERASE 1;	HOMO SAPIENS	X-RAY DIFFRACTION	A	120	alpha helix	16	A	122	loops or irregular	5	1.7	0.241	147.844	-148.708	95.2736	34.0552	-76.8198	106.239	109.663	23.5626	5.11388	2.04988	.+/-RHHook	Cytoplasm
O67572	209	210	['4EHYA']	4ITLA,4ITMA,4EHXA,4ITNA,4EHWA	209	210	SSMissing	0	4EHY	TRANSFERASE	TETRAACYLDISACCHARIDE 4'-KINASE;	AQUIFEX AEOLICUS	X-RAY DIFFRACTION	A	209	extended strand, participates in beta ladder	37	A	210	extended strand, participates in beta ladder	17	2	0.213	62.0966	64.3766	-74.4529	43.8731	-29.6234	114.946	137.042	12.887	3.76454	2.05002	.+/-LHStaple	NA
Q9I2Q1	7	148	['4EQ8A', '4EQAA', '4EQAB', '3VPIA', '4FQAA', '4F0VA', '3VPJA', '3VPJB', '3VPJC', '3VPJD', '4F0WA']	4FGEA,4FGEB,4FGEC,4FGED	7	148	SSMissing	0	4EQ8	UNKNOWN FUNCTION	PUTATIVE UNCHARACTERIZED PROTEIN;	PSEUDOMONAS AERUGINOSA	X-RAY DIFFRACTION	A	7	alpha helix	33	A	148	bend	24	1	0.174	83.1406	-72.8236	-91.1357	-29.2156	-59.1221	107.528	106.076	13.3707	5.47458	2.05008	.+/-LHSpiral	NA
Q8U1K8	102	122	['4DA2A', '4DA2B']	4DAVA,4DAVB	102	122	SSMissing	0	4DA2	DNA BINDING PROTEIN	SUGAR FERMENTATION STIMULATION PROTEIN HOMOLOG;	PYROCOCCUS FURIOSUS	X-RAY DIFFRACTION	A	102	loops or irregular	9	A	122	loops or irregular	33	1	0.172	-52.6216	-109.927	109.434	-80.3762	-59.3503	105.325	102.731	18.4734	4.13371	2.05035	.-RHStaple	NA
P29597	808	838	['5C01A', '5C01B', '4WOVA']	5C03A,5C03B	808	838	SSMissing	0	5C01	TRANSFERASE	NON-RECEPTOR TYROSINE-PROTEIN KINASE TYK2;	HOMO SAPIENS	X-RAY DIFFRACTION	A	808	alpha helix	6	A	838	bend	5	2	0.24	-69.0896	-72.0909	-116.959	113.127	-49.243	102.505	101.489	22.1417	5.667	2.05053	.-LHHook	NA
Q07343	604	671	['3WD9A', '3WD9B', '3W5EA', '3W5EB', '3KKTA', '3KKTB']	1F0JA,3HMVA,3HMVB,4MYQA	432	499	SSMissing	0	3WD9	HYDROLASE/HYDROLASE INHIBITOR	CAMP-SPECIFIC 3',5'-CYCLIC PHOSPHODIESTERASE 4B;	HOMO SAPIENS	X-RAY DIFFRACTION	A	432	loops or irregular	13	A	499	loops or irregular	104	2	0.267	-62.9033	-58.3834	90.3804	88.7127	68.7909	105.004	105.661	7.44627	4.85743	2.05056	.+/-RHHook	NA
Q93IS4	135	139	['4JURA', '4JURB', '4JURC', '4JURD', '4JURE', '4JURF', '4JURG', '4JURH']	4HFFA	135	139	SSMissing	0	4JUR	HYDROLASE	PUTATIVE CYTOPLASMIC PROTEIN;	SALMONELLA TYPHIMURIUM	X-RAY DIFFRACTION	A	135	residue in isolated beta-bridge	11	A	139	loops or irregular	9	2	0.261	-70.9654	98.1753	112.847	-52.417	-62.919	96.436	109.725	16.9479	5.39079	2.05064	.-RHHook	NA
Q9Y5K2	203	228	['2BDGA', '2BDGB']	4KGAA,4KGAB,4KELA,4K8YA,4K1EA	189	214	SSMissing	0	2BDG	HYDROLASE	KALLIKREIN-4;	HOMO SAPIENS	X-RAY DIFFRACTION	A	191	loops or irregular	19	A	220	hydrogen bonded turn	27	1.95	0.225	-159.566	52.5308	83.9649	152.152	-62.676	104.622	102.047	10.5154	5.80117	2.05103	.-RHSpiral	Secreted
O95833	22	25	['3FY7B']	3KJYA	22	25	SSMissing	0	3FY7	TRANSFERASE	CHLORIDE INTRACELLULAR CHANNEL PROTEIN 3;	HOMO SAPIENS	X-RAY DIFFRACTION	B	22	loops or irregular	20	B	25	alpha helix	7	1	0.287	-168.374	-150.974	58.3012	83.1381	-58.942	105.749	103.791	16.2961	5.2007	2.05115	.-RHHook	Cytoplasm
Q2TFW1	72	108	['4BE9A', '4BE9B']	4UPDA,4UPDB	72	108	SSMissing	0	4BE9	HYDROLASE	STEROL ESTERASE;	OPHIOSTOMA PICEAE	X-RAY DIFFRACTION	A	72	loops or irregular	0	A	108	loops or irregular	0	2	0.2059	-64.3984	-54.922	88.3188	126.963	63.7408	103.986	100.396	10.9359	4.87432	2.05116	.+/-RHHook	NA
O95271	1242	1245	['4I9ID', '4MSKD']	4MSGA,4MSGB,4N4VA,4N4VB,5EBTA,5EBTB,5EBTC,5EBTD,4N3RA,4N3RB,4KRSA,4KRSB,3UH2A,3UH2B,4U6AA,4TORA,4TORB,4TORC,4TORD,4W6EA,4MT9A,4MT9B,4DVIA,4DVIB,3UH4A,3UH4B,3UDDA,3UDDB,5ECEA,5ECEB,5ECEC,5ECED,4TOSA,4TOSB,4OA7A,4OA7B,4OA7C,4OA7D,4LI7A,4LI7B,4LI6A,4LI6B,4K4EA,4K4EB,2RF5A	1242	1245	SSMissing	0	4I9I	TRANSFERASE/TRANSFERASE INHIBITOR	TANKYRASE-1;	HOMO SAPIENS	X-RAY DIFFRACTION	D	1242	loops or irregular	4	D	1245	bend	13	2	0.286	168.523	-179.538	80.9336	76.6096	-40.1711	107.311	104.698	9.16176	5.81164	2.05159	.+/-RHHook	Cytoplasm
P14900	209	228	['3UAGA', '2UUPA', '2JFGA', '2Y1OA', '2Y67A', '1UAGA', '2XPCA', '2JFFA', '2JFFA', '2UUOA', '5A5FA', '2Y66A', '2JFHA', '2WJPA', '2VTEA', '2Y68A', '2VTDA', '2X5OA', '4UAGA', '5A5EA']	1EEHA,1E0DA,2UAGA	208	227	SSMissing	0	2UUP	LIGASE	UDP-N-ACETYLMURAMOYLALANINE--D-GLUTAMATE	ESCHERICHIA COLI	X-RAY DIFFRACTION	A	208	extended strand, participates in beta ladder	0	A	227	extended strand, participates in beta ladder	21	1.88	0.22192	37.2335	121.196	-119.859	13.0179	-82.9465	108.938	103.395	38.6946	4.56101	2.05172	.+/-LHStaple	Cytoplasm
P0A006	82	89	['1LJUA', '1JFVA']	1LJLA,2FXIA,1JF8A,2CD7A	82	89	SSMissing	0	1LJU	OXIDOREDUCTASE	ARSENATE REDUCTASE;	STAPHYLOCOCCUS AUREUS	X-RAY DIFFRACTION	A	82	bend	8	A	89	loops or irregular	39	1.4	0.267	-167.139	-86.0104	-80.2212	-41.5913	-69.4338	105.672	105.331	10.0662	5.50279	2.05192	.-LHSpiral	Cytoplasm
P06715	42	47	['1GERA', '1GERB', '1GESB']	1GETA,1GETB,1GEUB	42	47	SSMissing	0	1GER	OXIDOREDUCTASE(FLAVOENZYME)	GLUTATHIONE REDUCTASE;	ESCHERICHIA COL	X-RAY DIFFRACTION	A	42	alpha helix	7	A	47	alpha helix	21	1.86	NULL	176.429	72.7395	-127.411	124.938	-33.7899	99.7569	95.9161	31.6339	4.58988	2.05196	.+/-LHStaple	Cytoplasm
Q9V2J8	221	350	['3FROA', '3FROB', '3FROC']	2BFWA	221	350	SSMissing	0	3FRO	TRANSFERASE	GLGA GLYCOGEN SYNTHASE;	PYROCOCCUS ABYSSI	X-RAY DIFFRACTION	A	221	hydrogen bonded turn	20	A	350	alpha helix	10	2	0.255	-77.1402	-100.582	157.697	150.457	-162.006	105.504	107.308	43.6622	6.68258	2.05203	.-RHHook	NA
P83876	38	79	['1QGVA']	4BWSA,4BWSD,1SYXA,1SYXC,1SYXE,4BWQA,4BWQC,4BWQE,4BWQG	38	79	SSMissing	0	1QGV	TRANSCRIPTION	SPLICEOSOMAL PROTEIN U5-15KD;	HOMO SAPIENS	X-RAY DIFFRACTION	A	38	alpha helix	0	A	79	loops or irregular	0	1.4	0.269	-72.368	-38.1559	96.5058	95.9252	-144.932	103.556	103.665	23.8944	4.92533	2.05215	.-RHHook	Nucleus
Q08345	691	698	['5BVWA']	5BVNA,5FDPA,3ZOSA,3ZOSB,5BVOA,5BVKA,4CKRA,4BKJA,4BKJB	691	698	SSMissing	0	5BVW	TRANSFERASE	EPITHELIAL DISCOIDIN DOMAIN-CONTAINING RECEPTOR 1;	HOMO SAPIENS	X-RAY DIFFRACTION	A	691	loops or irregular	1	A	698	extended strand, participates in beta ladder	0	1	0.234	-50.0385	82.5922	61.3649	-105.168	92.9076	110.615	112.301	27.2524	4.80404	2.05272	.-/+RHHook	Secreted
P10275	670	845	['1E3GA', '2PITA']	1T63A,2PIRA,1T65A,2HVCA,1T5ZA	669	844	SSMissing	0	1E3G	ANDROGEN RECEPTOR	ANDROGEN RECEPTOR;	HOMO SAPIENS	X-RAY DIFFRACTION	A	669	loops or irregular	112	A	844	hydrogen bonded turn	53	2.4	0.297	-120.346	-82.6795	170.958	77.9257	-144.172	103.568	107.34	60.7882	6.39807	2.05298	.-RHHook	Cytoplasm
Q15375	74	192	['3NRUA', '3NRUB', '3NRUC', '3NRUD', '3NRUE', '3NRUF', '3NRUG', '3NRUH', '3NRUJ', '3NRUK', '3NRUL']	3NRUI	74	192	SSMissing	1	3NRU	TRANSFERASE	EPHRIN RECEPTOR;	HOMO SAPIENS	X-RAY DIFFRACTION	A	74	extended strand, participates in beta ladder	17	A	192	extended strand, participates in beta ladder	18	2	0.269	-166.609	107.112	-100.662	86.8834	-160.208	103.83	104.334	21.8772	4.0311	2.05311	.-LHStaple	Membrane
Q9Y5K2	178	192	['2BDGA', '2BDGB']	4KGAA,4KGAB,4KELA,4K8YA,4K1EA	164	178	SSMissing	0	2BDG	HYDROLASE	KALLIKREIN-4;	HOMO SAPIENS	X-RAY DIFFRACTION	A	168	alpha helix	2	A	182	extended strand, participates in beta ladder	0	1.95	0.225	-168.823	64.0121	74.0647	77.2145	-68.8209	104.107	105.17	6.807	5.69806	2.05319	.-RHSpiral	Secreted
P31749	296	310	['4EJNA']	3CQUA,3QKKA,4EKLA,3CQWA,3MVHA,4GV1A,3QKMA,3QKLA	296	310	SSMissing	0	4EJN	TRANSFERASE/TRANSFERASE INHIBITOR	RAC-ALPHA SERINE/THREONINE-PROTEIN KINASE;	HOMO SAPIENS	X-RAY DIFFRACTION	A	296	loops or irregular	67	A	310	bend	25	2	0.276	-177.07	-88.177	-86.5333	-65.1749	-68.603	104.053	103.824	7.0352	5.89948	2.05348	.-LHSpiral	Cytoplasm
P62820	26	126	['2WWXA']	3SFVA,3TKLA	26	126	SSMissing	0	2WWX	PROTEIN TRANSPORT	RAS-RELATED PROTEIN RAB-1;	HOMO SAPIENS	X-RAY DIFFRACTION	A	23	alpha helix	21	A	123	loops or irregular	32	1	0.231	-86.6494	92.7302	92.1553	57.5424	-176.512	105.83	105.791	14.6958	6.00406	2.05382	.-RHSpiral	Cytoplasm
Q0ED31	332	385	['4LSRG']	3SE9G,4OLVG,4DKVA,4DKVB,4DKPA,4DKPC,4LSQG,4YDLG,4YDLA,4OLXG,3U7YG,4OM0G,4DVWA,4DVWB,4DKOA,4DKOC,4DVSA,4DVSB,4DKQA,3TGTA,4OLZG,4DVVA,4DVVB,4OLYG,4DKUA,4DKUB,4YDKG,4XVTG,4DVXA,4DVXB,4OLUG,4DKRA,4DKRC,4I54A,4I54B,4YDJG,4YDJI,3SE8G,4LSUG,4H8WG,4LSPG,4DVTA,4DVTB,4RZ8A,4RZ8B,4RZ8C,4RZ8D,4OM1G	331	385	SSMissing	0	4LSR	VIRAL PROTEIN/IMMUNE SYSTEM	ENVELOPE GLYCOPROTEIN GP120 WITH LOOP D AND V5 FROM STRAIN	HUMAN IMMUNODEFICIENCY VIRUS 1	X-RAY DIFFRACTION	G	331	extended strand, participates in beta ladder	0	G	385	extended strand, participates in beta ladder	0	2	0.258	-40.0482	141.736	-14.9904	-140.498	-65.6905	143.57	121.873	48.2686	6.99231	2.05387	.-LHHook	Membrane
P20581	82	127	['5HIOA', '5HIPA']	2VW8A,5HIQA,3DH8A,2Q0IA,5HISA,2Q0JA,2Q0JB	82	127	SSMissing	0	5HIP	METAL BINDING PROTEIN	PQSE;	PSEUDOMONAS AERUGINOSA PAO1	X-RAY DIFFRACTION	A	82	3-helix (3/10 helix)	14	A	127	loops or irregular	33	1	0.206	153.718	-111.198	-79.734	166.34	-64.4898	109.369	111.509	18.0915	6.58279	2.0542	.+/-LHHook	NA
P55890	119	122	['4I5QA', '4I5QB']	4ILFA,4ILFB	98	101	SSMissing	0	4I5Q	ISOMERASE	THIOL:DISULFIDE INTERCHANGE PROTEIN DSBC;	SALMONELLA TYPHIMURIUM	X-RAY DIFFRACTION	A	98	loops or irregular	11	A	101	alpha helix	1	1	0.254	150.095	-129.525	79.3508	73.0397	-58.1041	92.9805	106.214	19.3459	5.00777	2.05431	.+/-RHHook	Periplasm
P08473	57	62	['5JMYA', '5JMYB', '1Y8JA', '2QPJA', '4CTHA', '1R1JA', '1R1HA', '1DMTA']	2YB9A	56	61	SSMissing	0	5JMY	HYDROLASE	NEPRILYSIN;	HOMO SAPIENS	X-RAY DIFFRACTION	A	56	loops or irregular	20	A	61	alpha helix	9	2	NOT GIVEN	178.363	-138.702	89.7243	154.815	-82.9668	102.877	104.287	17.5186	6.17589	2.05441	.+/-RHHook	Membrane
Q7LYT7	178	179	['1MWOA', '1MXDA']	1MXGA	153	154	SSMissing	0	1MWO	HYDROLASE	ALPHA AMYLASE;	PYROCOCCUS WOESEI	X-RAY DIFFRACTION	A	153	bend	76	A	154	loops or irregular	77	2.2	0.224	69.5348	84.2792	-100.791	50.4534	-24.3979	108.993	111.055	20.1513	3.7118	2.0545	.+/-LHStaple	NA
Q5SKQ0	45	173	['2CVBA']	2YWOA	45	173	SSMissing	0	2CVB	STRUCTURAL GENOMICS, UNKNOWN FUNCTION	PROBABLE THIOL-DISULFIDE ISOMERASE/THIOREDOXIN;	THERMUS THERMOPHILUS	X-RAY DIFFRACTION	A	45	loops or irregular	0	A	173	extended strand, participates in beta ladder	21	1.8	0.227	-173.9	70.4302	92.356	90.9678	-47.1054	104.254	104.549	10.1324	6.08242	2.05462	.-RHSpiral	NA
A4ZPY8	156	159	['4NTEA', '4NTEB', '4JN9A', '4JN9B']	4JNAA,4JNAB	177	180	SSMissing	0	4NTE	OXIDOREDUCTASE	DEPH;	CHROMOBACTERIUM VIOLACEUM	X-RAY DIFFRACTION	A	134	loops or irregular	25	A	137	alpha helix	25	1	0.199	162.76	-137.397	75.921	76.7162	-55.782	105.126	103.685	14.195	5.24885	2.05477	.+/-RHHook	NA
O67503	45	110	['2E8CA', '2EGTA']	2E8EA,2E8FA	45	110	SSMissing	0	2E8C	STRUCTURAL GENOMICS, UNKNOWN FUNCTION	HYPOTHETICAL PROTEIN AQ_1549;	AQUIFEX AEOLICUS	X-RAY DIFFRACTION	A	45	alpha helix	22	A	110	loops or irregular	5	2.1	0.251	170.996	-107.658	120.851	58.8936	168.647	103.608	104.93	22.6001	5.60148	2.05519	.+RHHook	NA
Q8NBS9	89	92	['3WGDA', '3WGDD']	3WGDB,3WGDC,3WGDE,3WGDF,3WGDG,3WGDH,3WGDI	89	92	SSMissing	1	3WGD	ISOMERASE	THIOREDOXIN DOMAIN-CONTAINING PROTEIN 5;	HOMO SAPIENS	X-RAY DIFFRACTION	A	89	loops or irregular	5	A	92	alpha helix	0	2	0.235	169.998	-143.554	80.7943	66.4965	-49.738	85.6532	108.716	10.2061	5.03645	2.05529	.+/-RHHook	Endoplasmic reticulum
P81511	36	72	['2ABZC', '2ABZE', '2ABZF', '1DTDB']	2ABZD	22	58	SSMissing	1	2ABZ	HYDROLASE/HYDROLASE INHIBITOR	CARBOXYPEPTIDASE A1;	BOS TAURUS	X-RAY DIFFRACTION	C	22	extended strand, participates in beta ladder	1	C	58	extended strand, participates in beta ladder	1	2.16	0.234	-68.0343	-75.9742	105.224	-104.466	-55.8576	105.591	107.746	15.6902	4.11768	2.05566	.-RHStaple	NA
Q97W94	200	262	['2A8YA', '2A8YB', '2A8YC', '2A8YD', '2A8YE', '2A8YF', '2A8YG', '2A8YH', '2A8YI', '2A8YJ', '2A8YK', '2A8YL']	3T94A,3T94B,3T94C,3T94D,3T94E,3T94F	200	262	SSMissing	0	2A8Y	TRANSFERASE	5'-METHYLTHIOADENOSINE PHOSPHORYLASE (MTAP);	SULFOLOBUS SOLFATARICUS	X-RAY DIFFRACTION	A	200	alpha helix	7	A	262	loops or irregular	77	1.45	0.202	-174.217	71.9668	-93.9533	-106.042	-66.4999	103.802	106.541	12.1205	5.22688	2.05593	.-LHHook	NA
Q969R5	451	462	['3CEYB']	3F70B	451	462	SSMissing	0	3CEY	TRANSCRIPTION REGULATOR	LETHAL(3)MALIGNANT BRAIN TUMOR-LIKE 2 PROTEIN;	HOMO SAPIENS	X-RAY DIFFRACTION	B	451	extended strand, participates in beta ladder	25	B	462	extended strand, participates in beta ladder	19	2.2	0.252	-103.586	109.192	85.2996	-129.268	40.5532	112.096	108.053	35.5032	5.93791	2.05603	.-/+RHHook	Nucleus
O04719	257	331	['3UJLB']	3NMVB,3UJKA	257	331	SSMissing	0	3UJL	SIGNALING PROTEIN	ABSCISIC ACID RECEPTOR PYL2;	ARABIDOPSIS THALIANA	X-RAY DIFFRACTION	B	257	extended strand, participates in beta ladder	1	B	331	extended strand, participates in beta ladder	0	2	0.248	99.2596	-145.429	101.117	0.555855	40.3038	107.246	108.7	34.8588	4.87418	2.05605	.+RHHook	NA
P04058	88	115	['1W4LA', '1JJBA', '3I6ZA', '2C5GA', '1ODCA', '2WG2A', '2ACKA', '2VA9A', '2VA9B', '2C58A', '5EI5A', '1W75A', '1W75B', '1GPKA', '1HBJA', '2XI4A', '2XI4B', '1W6RA', '1UT6A', '5EHXA', '5BWCA', '2VJAB', '1EA5A', '4TVKA', '2WFZA', '1QTIA', '2VT6B', '2CEKA', '2VT7B', '2V97A', '2V97B', '2VJDB', '2WG1A', '1VOTA', '2CKMA', '1H22A', '3ZV7A', '2VJBB', '2DFPA', '1W76A', '1W76B', '2V96A', '2V96B', '1SOMA', '2…	1QIGA,1QIEA,1QIHA,1QIFA,1QIDA	67	94	SSMissing	0	1W4L	HYDROLASE	ACETYLCHOLINESTERASE;	TORPEDO CALIFORNICA	X-RAY DIFFRACTION	A	67	loops or irregular	3	A	94	loops or irregular	2	2.16	0.218	-62.5177	-52.5475	93.3476	128.7	61.8716	102.968	105.599	11.4167	5.05846	2.05622	.+/-RHHook	Membrane
P61106	26	40	['4D0GA']	1Z0FA,4DRZA	26	40	SSMissing	0	4D0G	HYDROLASE	RAS-RELATED PROTEIN RAB-14;	HOMO SAPIENS	X-RAY DIFFRACTION	A	26	alpha helix	11	A	40	loops or irregular	40	2	0.29438	-89.2537	23.0418	121.208	111.853	-75.4675	108.478	106.833	37.1852	6.08161	2.05655	.-RHSpiral	Cytoplasm
Q6WSR8	155	163	['3HBEX', '3HBHA']	3HBDA	130	138	SSMissing	0	3HBE	HYDROLASE	CLASS IV CHITINASE CHIA4-PA2;	PICEA ABIES	X-RAY DIFFRACTION	X	130	loops or irregular	63	X	138	loops or irregular	39	1	0.194	165.454	71.7506	95.8221	172.025	-52.5006	104.11	100.881	7.64079	5.98115	2.05669	.+/-RHSpiral	NA
Q9H2X3	296	389	['1SL6B', '1SL6C', '1XPHA', '1K9JA', '1K9JB', '1XARA', '1XARB']	1SL6A	296	389	SSMissing	1	1SL6	SUGAR BINDING PROTEIN	C-TYPE LECTIN DC-SIGNR;	HOMO SAPIENS	X-RAY DIFFRACTION	B	296	alpha helix	0	B	389	extended strand, participates in beta ladder	1	2.25	0.256	-65.0621	-49.8867	-87.0168	-50.3786	-61.3581	103.407	105.719	3.60538	5.40301	2.05678	.-LHSpiral	Secreted
Q56F26	419	420	['2X05A', '2X05B', '2VZUA', '2VZUB', '2X09A', '2X09B', '2VZSA', '2VZSB', '2VZTA', '2VZTB']	2VZOA,2VZOB	419	420	SSMissing	0	2X05	HYDROLASE	EXO-BETA-D-GLUCOSAMINIDASE;	AMYCOLATOPSIS ORIENTALIS	X-RAY DIFFRACTION	A	419	bend	5	A	420	bend	15	2	0.24816	78.7283	92.4001	-91.4929	91.946	-50.1836	106.422	107.563	16.8366	3.74666	2.05707	.+/-LHStaple	Secreted
P26662	1073	1078	['4A1XA', '4I31A', '4I31B', '4I33A', '4I33B', '4A1TA', '3P8NA', '3P8NB', '4I32A', '4I32B']	1W3CA,1W3CB,1DXPA,1DXPB,4KTCA,4KTCC,1DY9A,1DY9B,1DY8A,3P8OA,3P8OB,4A1VA,4A1VA,4A1VB,4A1VB	47	52	SSMissing	0	4A1X	HYDROLASE/PEPTIDE	NONSTRUCTURAL PROTEIN 4A, SERINE PROTEASE NS3;	HEPATITIS C VIRUS	X-RAY DIFFRACTION	A	47	extended strand, participates in beta ladder	0	A	52	extended strand, participates in beta ladder	3	1	0.18237	-40.2794	-97.5108	90.5311	-78.9636	-55.3344	108.986	109.646	14.5955	3.84232	2.05722	.-RHStaple	Secreted
P81511	32	76	['2ABZC', '2ABZE', '2ABZF', '1DTDB']	2ABZD	18	62	SSMissing	1	2ABZ	HYDROLASE/HYDROLASE INHIBITOR	CARBOXYPEPTIDASE A1;	BOS TAURUS	X-RAY DIFFRACTION	C	18	extended strand, participates in beta ladder	2	C	62	extended strand, participates in beta ladder	39	2.16	0.234	-62.7552	-78.9245	102.512	-108.681	-45.5896	103.942	105.55	17.3185	3.97673	2.05758	.-RHStaple	NA
P06734	259	273	['4J6MA', '4J6MB', '4J6MC', '4J6MD', '4J6ME', '4J6MF', '4J6MG', '4J6MH', '4J6PA', '4J6PB', '4J6PC', '4J6PD', '2H2RA', '2H2RB', '4GI0A', '4GI0B', '4GI0C', '4G9AA', '4G9AB', '4G9AC', '4G9AD', '4GJ0A', '4GJ0B', '4GJ0C', '4GJ0D', '4GK1A', '4GK1B', '4GK1C', '4GK1D', '4GK1E', '4GK1F', '4GK1G', '4J6KA', '4J6KC', '4J6KD', '4J6KE', '4J6KF', '4J6KG', '4J6KH', '2H2TB', '4J6JA', '4J6JB', '4J6JC', '4J6JD', '4…	4J6KB,4G96B	259	273	SSMissing	1	4J6M	IMMUNE SYSTEM	LOW AFFINITY IMMUNOGLOBULIN EPSILON FC RECEPTOR;	HOMO SAPIENS	X-RAY DIFFRACTION	A	259	extended strand, participates in beta ladder	0	A	273	hydrogen bonded turn	23	2	NOT GIVEN	-68.3083	89.517	96.0844	-78.8608	-61.1994	105.737	103.578	10.3795	5.10003	2.05768	.-RHHook	Secreted
Q20W19	57	288	['2WR1B', '2WR1C', '2WR0A', '2WR0C', '2WR2C']	2WR2B	46	277	SSMissing	1	2WR1	VIRAL PROTEIN	HEMAGGLUTININ;	UNIDENTIFIED INFLUENZA VIRUS	X-RAY DIFFRACTION	B	46	extended strand, participates in beta ladder	0	B	277	extended strand, participates in beta ladder	15	2	0.2297	-66.1666	-58.2439	-89.771	86.8406	59.8017	113.856	128.741	6.42633	5.05955	2.05778	.+/-LHHook	Membrane
P14768	533	537	['1CLXA', '1CLXB', '1CLXC', '1CLXD', '1W2PA', '1W2PA', '1W2PB', '1W3HA', '1W3HA', '1W3HB', '1W3HB', '1W32A', '1W32A', '1W32B', '1W2VA', '1W2VB']	1XYSA	269	273	SSMissing	0	1CLX	XYLANASE	XYLANASE A;	CELLVIBRIO JAPONICUS	X-RAY DIFFRACTION	A	269	hydrogen bonded turn	3	A	273	loops or irregular	17	1.8	NULL	-69.4505	-80.0239	103.66	-167.632	74.6126	105.898	107.457	12.0695	5.16959	2.05782	.+/-RHStaple	NA
Q9WYW0	124	148	['2H59A']	2H2HA,2H2DA,3JR3A,1YC5A,2H4JA,2H4HA,2H4FA,4BUZA,3PDHA,2H2IA,2H2FA,2H2GA	124	148	SSMissing	0	2H59	HYDROLASE	NAD-DEPENDENT DEACETYLASE;	THERMOTOGA MARITIMA	X-RAY DIFFRACTION	A	124	extended strand, participates in beta ladder	0	A	148	loops or irregular	5	1.9	0.247	-153.733	168.092	-49.4165	-97.5301	25.6084	107.508	106.152	36.3673	5.74726	2.05785	.-/+LHHook	Cytoplasm
P04963	100	108	['2J18A', '2CIXA', '2CJ1A', '2CJ0A', '1CPOA', '2CIWA', '2CIVA', '2CJ2A', '2J5MA', '2CIZA', '2CPOA', '2CIYA']	2J19A	79	87	SSMissing	0	2J18	OXIDOREDUCTASE	CHLOROPEROXIDASE;	CALDARIOMYCES FUMAG	X-RAY DIFFRACTION	A	79	alpha helix	0	A	87	loops or irregular	14	1.75	0.206	-171.173	-90.5562	-84.4391	-166.245	-67.2104	103.468	101.654	8.87686	6.17207	2.058	.-LHSpiral	NA
O49908	92	133	['2CJ8A', '2CJ8B', '2CJ4A', '2CJ4B', '2CJ5A', '2CJ6A', '1RJ1A', '1RJ4A', '1RJ4B', '1RJ4C', '1RJ4D']	2CJ7A	76	117	SSMissing	0	2CJ8	INHIBITOR	INVERTASE INHIBITOR;	NICOTIANA TABACUM	X-RAY DIFFRACTION	A	76	alpha helix	0	A	117	alpha helix	0	2.38	0.273	-72.6161	-100.72	103.593	60.3584	166.477	100.082	105.292	15.9514	5.01457	2.05832	.+/-RHHook	NA
P08473	621	747	['5JMYA', '5JMYB', '1Y8JA', '2QPJA', '4CTHA', '1R1JA', '1R1HA', '1DMTA']	2YB9A	620	746	SSMissing	0	5JMY	HYDROLASE	NEPRILYSIN;	HOMO SAPIENS	X-RAY DIFFRACTION	A	620	alpha helix	18	A	746	loops or irregular	8	2	NOT GIVEN	-173.403	-81.016	-66.8343	-62.8873	-49.4822	107.297	105.162	8.75831	5.54942	2.05853	.-LHSpiral	Membrane
Q03723	78	81	['3GA4A', '3G7YA']	3G9BA	55	58	SSMissing	0	3GA4	TRANSFERASE	DOLICHYL-DIPHOSPHOOLIGOSACCHARIDE-PROTEIN	SACCHAROMYCES CEREVISIAE	X-RAY DIFFRACTION	A	55	loops or irregular	27	A	58	alpha helix	1	1	0.187	178.294	-142.884	69.9948	82.1247	-61.9575	105.128	102.79	12.0554	5.22975	2.05864	.+/-RHHook	Membrane
Q9KN41	82	100	['4NOOB', '4NOOD']	4NSOB	82	100	SSMissing	0	4NOO	IMMUNE SYSTEM	VGRG PROTEIN;	VIBRIO CHOLERAE O1 BIOVAR EL TOR	X-RAY DIFFRACTION	B	82	alpha helix	0	B	100	alpha helix	8	2	0.234	-64.4213	-64.2806	-70.7162	-81.2848	172.528	105.912	108.249	6.8796	5.6976	2.05886	.+/-LHSpiral	NA
P16304	130	133	['2QAJA']	2ORIA,2ORIB,2EU8A,2EU8B,3DKVA,4QBGB,1P3JA,4TYQA,4TYQB,2P3SA,4QBFA,2OO7A,2OO7B,4MKHA,3DL0A,3DL0B,4MKGA,4MKFA,4MKFB,2OSBA,2OSBB	130	133	SSMissing	0	2QAJ	TRANSFERASE	ADENYLATE KINASE;	BACILLUS SUBTILIS	X-RAY DIFFRACTION	A	130	extended strand, participates in beta ladder	2	A	133	hydrogen bonded turn	60	1.8	0.273	50.5228	171.003	-100.063	-8.11434	79.8666	112.442	108.768	18.2615	5.28889	2.05921	.+LHHook	Cytoplasm
P18902	70	174	['1HBPA', '1ERBA', '1KT6A', '1HBQA', '1KT7A', '1KT4A', '1KT5A', '1KT3A']	1FELA,1FENA,1FEMA	70	174	SSMissing	0	1HBP	RETINOL TRANSPORT	RETINOL BINDING PROTEIN;	BOS TAURU	X-RAY DIFFRACTION	A	70	extended strand, participates in beta ladder	49	A	174	loops or irregular	39	1.9	NULL	-93.9927	-76.9368	-102.131	-33.6387	-75.6116	97.5884	103.733	22.9733	5.33061	2.05925	.-LHSpiral	Secreted
P0AEG6	118	121	['1EEJA', '1EEJB']	1TJDA	98	101	SSMissing	0	1EEJ	ISOMERASE	THIOL:DISULFIDE INTERCHANGE PROTEIN;	ESCHERICHIA COLI	X-RAY DIFFRACTION	A	98	loops or irregular	5	A	101	alpha helix	0	1.9	0.247	139.854	-119.651	87.4347	72.8866	-54.5939	103.527	104.56	24.4572	5.20061	2.05925	.+/-RHHook	Periplasm
P06126	119	183	['4X6EA', '5J1AA', '4X6FA']	1ONQA,1ONQC	102	166	SSMissing	0	4X6E	IMMUNE SYSTEM	T-CELL SURFACE GLYCOPROTEIN CD1A;	HOMO SAPIENS	X-RAY DIFFRACTION	A	102	extended strand, participates in beta ladder	2	A	166	alpha helix	14	2	0.234	50.437	-77.8428	-88.9813	-82.8343	-179.628	114.142	107.951	7.76235	6.27019	2.05926	.+/-LHSpiral	Membrane
Q9BY41	244	287	['1VKGA', '1VKGB']	1T64A,1T64B,4RN2A,4RN2B,4QA2A,4QA2B,4QA7A,1T67A,3MZ7A,5DC8A,5DC8B,3SFFA,5DC7A,5DC7B,4QA5A,4QA5B,1W22A,1W22B,4QA4A,2V5WA,2V5WB,4RN0A,4RN0B,5D1DA,5D1DB,5BWZA,5BWZB,4QA0A,4QA0B,2V5XA,2V5XB,4QA6A,4QA6B,5DC6A,5DC6B,3EW8A,3MZ4A,3MZ4B,5DC5A,5DC5B,5D1CA,5D1CB,4RN1A,4RN1B,3MZ6A,3RQDA,3RQDB,4QA1A,4QA1B,4QA1C,4QA1D,5FCWA,5FCWB	244	287	SSMissing	0	1VKG	HYDROLASE	HISTONE DEACETYLASE 8;	HOMO SAPIENS	X-RAY DIFFRACTION	A	244	alpha helix	0	A	287	alpha helix	0	2.2	0.304	-154.834	177.52	144.053	-90.3627	-88.6621	101.037	105.093	40.828	6.42383	2.06014	.-RHHook	Cytoplasm
P27487	328	339	['3VJKA', '3VJKB', '1TK3A', '1TK3B', '5T4BA', '5T4BB', '2OPHA', '2OPHB', '5T4FA', '5T4FB', '1NU6A', '1NU6B', '3HACA', '3HACB', '4LKOA', '5KBYA', '5KBYB', '5KBYC', '5KBYD', '1X70A', '1X70B', '2IITA', '2IITB', '3NOXA', '3NOXB', '2OAGA', '2OAGB', '2OAGC', '2OAGD', '4A5SA', '4A5SB', '2P8SA', '2P8SB', '1PFQA', '1PFQB', '3W2TA', '3W2TB', '5ISMA', '5ISMB', '2AJLI', '2AJLJ', '4JH0A', '4JH0B', '3VJMA', '3…	4LKOB	328	339	SSMissing	1	3VJK	HYDROLASE/HYDROLASE INHIBITOR	DIPEPTIDYL PEPTIDASE 4;	HOMO SAPIENS	X-RAY DIFFRACTION	A	328	extended strand, participates in beta ladder	0	A	339	extended strand, participates in beta ladder	33	2	0.279	-45.864	-96.6687	101.595	-100.688	-33.2323	103.562	105.67	26.2944	4.10982	2.06128	.-RHStaple	Secreted
Q07524	282	295	['2UWAA', '2UWAB', '2UWAC', '2VH9A', '2VH9B', '2UWBA', '2UWBB']	2UWCA,2UWCB	258	271	SSMissing	0	2UWA	HYDROLASE	CELLULASE;	TROPAEOLUM MAJUS	X-RAY DIFFRACTION	A	258	3-helix (3/10 helix)	28	A	271	loops or irregular	86	1.8	0.1998	-66.4268	-61.9569	-78.5031	-69.5803	-73.9453	106.021	105.456	5.39242	5.64061	2.06226	.-LHSpiral	Secreted
P10810	32	47	['1WWLA']	1WWLB	17	32	SSMissing	1	1WWL	IMMUNE SYSTEM	MONOCYTE DIFFERENTIATION ANTIGEN CD14;	MUS MUSCULUS	X-RAY DIFFRACTION	A	17	loops or irregular	1	A	32	bend	16	2.5	0.278	-104.941	87.0285	112.392	147.677	-73.0713	109.9	108.835	33.4531	6.72244	2.06272	.-RHSpiral	Secreted
B3KQJ4	256	306	['3NSHB']	3IVIB	330	380	SSMissing	0	3NSH	HYDROLASE	BETA-SECRETASE 1;	HOMO SAPIENS	X-RAY DIFFRACTION	B	275	extended strand, participates in beta ladder	65	B	325	extended strand, participates in beta ladder	17	2	0.279	-51.8735	-105.387	111.65	-87.6876	-57.5814	104.504	103.99	20.4649	4.22222	2.06344	.-RHStaple	NA
Q37875	44	51	['1XJUA', '1XJUB']	1XJTA	44	51	SSMissing	0	1XJU	HYDROLASE	LYSOZYME;	BACTERIOPHAGE P1	X-RAY DIFFRACTION	A	44	alpha helix	6	A	51	bend	10	1.07	0.153	158.943	60.2241	96.4391	-65.0907	-60.4945	106.163	104.068	8.45114	4.65654	2.0635	.-/+RHHook	NA
P10599	32	69	['4POMC', '4POMD']	4POMA,4POMB	32	69	SSMissing	1	4POM	OXIDOREDUCTASE	THIOREDOXIN;	HOMO SAPIENS	X-RAY DIFFRACTION	C	32	extended strand, participates in beta ladder	0	C	69	extended strand, participates in beta ladder	32	1	0.261	-170.576	63.8691	87.0368	102.402	-52.525	100.608	103.548	10.6313	5.85332	2.0636	.-RHSpiral	Secreted
P10599	32	69	['4POMC', '4POMD']	5DQYA,2HSHA,1ERTA,3E3EB,2IFQB,1AUCA,1ERVA,1AIUA,1ERUA	32	69	SSMissing	0	4POM	OXIDOREDUCTASE	THIOREDOXIN;	HOMO SAPIENS	X-RAY DIFFRACTION	C	32	extended strand, participates in beta ladder	0	C	69	extended strand, participates in beta ladder	32	1	0.261	-170.576	63.8691	87.0368	102.402	-52.525	100.608	103.548	10.6313	5.85332	2.0636	.-RHSpiral	Secreted
Q13627	286	312	['5A4TC', '5A4QC', '5A3XA', '5A3XC', '5A3XD']	2WO6A,4YLKA,4MQ1A,4MQ1B,4MQ1C,4MQ1D,2VX3A,4YLLA	286	312	SSMissing	0	5A4T	TRANSFERASE	DUAL SPECIFICITY TYROSINE-PHOSPHORYLATION- REGULATED	HOMO SAPIENS	X-RAY DIFFRACTION	C	286	bend	3	C	312	extended strand, participates in beta ladder	15	2	0.2343	-69.1817	172.21	-139.41	105.79	-39.9289	107.168	105.366	33.4865	6.32187	2.06371	.-LHStaple	Nucleus
O95045	95	102	['3P0FA']	2XRFA,2XRFB,2XRFC,3P0EA,3P0EB,3P0EC,3P0ED,3P0EE,3P0EF	95	102	SSMissing	0	3P0F	TRANSFERASE	URIDINE PHOSPHORYLASE 2;	HOMO SAPIENS	X-RAY DIFFRACTION	A	95	loops or irregular	14	A	102	loops or irregular	0	1	0.212	178.685	-92.9734	-86.9081	-48.92	-60.087	103.262	104.145	7.72822	5.65603	2.06382	.+/-LHSpiral	NA
P25373	27	30	['3C1RA']	3C1SA	27	30	SSMissing	0	3C1R	OXIDOREDUCTASE	GLUTAREDOXIN-1;	SACCHAROMYCES CEREVISIAE	X-RAY DIFFRACTION	A	27	loops or irregular	21	A	30	alpha helix	2	2	0.205	164.638	-141.981	71.3701	79.944	-59.8249	103.331	103.212	13.9562	5.20553	2.06423	.+/-RHHook	Cytoplasm
Q16512	662	762	['4OTHA']	4OTDA	668	768	SSMissing	0	4OTH	TRANSFERASE/TRANSFERASE INHIBITOR	SERINE/THREONINE-PROTEIN KINASE N1;	HOMO SAPIENS	X-RAY DIFFRACTION	A	668	alpha helix	20	A	768	loops or irregular	39	1	0.266	164.327	-159.151	86.4203	67.5295	-156.173	100.297	104.391	13.1061	5.4987	2.06424	.+/-RHHook	Cytoplasm
P08473	234	242	['5JMYA', '5JMYB', '1Y8JA', '2QPJA', '4CTHA', '1R1JA', '1R1HA', '1DMTA']	2YB9A	233	241	SSMissing	0	5JMY	HYDROLASE	NEPRILYSIN;	HOMO SAPIENS	X-RAY DIFFRACTION	A	233	loops or irregular	20	A	241	alpha helix	8	2	NOT GIVEN	-65.2269	-51.9795	-75.3583	-147.514	-76.4701	105.034	103.099	10.9658	5.59141	2.06457	.-LHSpiral	Membrane
D0A4H8	52	57	['2WP6A', '2WP6D', '2WPCB', '2WPCD', '2WPFB', '2WPEB', '2WPED', '2WOIC']	2WOWC	52	57	SSMissing	0	2WP6	OXIDOREDUCTASE	TRYPANOTHIONE REDUCTASE;	TRYPANOSOMA BRUCEI	X-RAY DIFFRACTION	A	52	alpha helix	6	A	57	alpha helix	22	2	0.2361	178.103	77.9501	-137.234	92.24	-11.7734	105.883	103.868	41.4773	4.66126	2.06472	.+/-LHStaple	NA
P09945	23	35	['4HTCI']	3HTCI	16	28	SSMissing	0	4HTC	HYDROLASE(SERINE PROTEASE)	ALPHA-THROMBIN (SMALL SUBUNIT);	HOMO SAPIENS	X-RAY DIFFRACTION	I	16	loops or irregular	10	I	28	extended strand, participates in beta ladder	0	2.3	NULL	-165.493	80.6469	85.1048	76.1747	-174.927	104.576	104.81	8.30984	5.9364	2.06475	.-RHSpiral	Secreted
P86451	40	86	['4J2KB']	4J2KA	40	86	SSMissing	1	4J2K	HYDROLASE INHIBITOR	TRYPSIN INHIBITOR;	ENTEROLOBIUM CONTORTISILIQUUM	X-RAY DIFFRACTION	B	40	bend	21	B	86	hydrogen bonded turn	54	1	0.237	-161.084	68.7693	88.4582	103.104	75.8738	105.906	124.56	16.1048	6.32518	2.06479	.+/-RHSpiral	NA
P86451	40	86	['4J2KB']	4J2YA	40	86	SSMissing	0	4J2K	HYDROLASE INHIBITOR	TRYPSIN INHIBITOR;	ENTEROLOBIUM CONTORTISILIQUUM	X-RAY DIFFRACTION	B	40	bend	21	B	86	hydrogen bonded turn	54	1	0.237	-161.084	68.7693	88.4582	103.104	75.8738	105.906	124.56	16.1048	6.32518	2.06479	.+/-RHSpiral	NA
B2ZWE9	281	302	['4PVKA', '4PVHA', '4PWCA', '4PVJA', '4PVEA']	4PWBA	281	302	SSMissing	0	4PVK	OXIDOREDUCTASE	POLLEN ALLERGEN PHL P 4.0202;	PHLEUM PRATENSE	X-RAY DIFFRACTION	A	281	alpha helix	18	A	302	loops or irregular	22	1	0.16	-167.175	73.5657	78.9886	157.529	-69.149	101.042	100.987	8.55818	5.85786	2.06517	.-RHSpiral	NA
B6KAM0	435	459	['2Y8RA', '2Y8RB', '2Y8RD', '2Y8RE', '2Y8TA', '2Y8TD', '2X2ZA', '2X2ZB', '2X2ZE']	2X2ZD	435	459	SSMissing	1	2Y8R	MEMBRANE PROTEIN	APICAL MEMBRANE ANTIGEN, PUTATIVE;	TOXOPLASMA GONDII	X-RAY DIFFRACTION	A	435	loops or irregular	3	A	459	extended strand, participates in beta ladder	15	2	0.30493	56.7296	85.9882	93.5074	85.0105	-174.169	107.361	105.969	10.0027	6.25915	2.06559	.+/-RHSpiral	Secreted
Q99757	90	93	['1W4VA', '1W4VB', '1W4VC', '1W4VD', '1W4VE', '1W4VF']	1UVZA,1UVZB,1UVZC,1UVZD,1UVZE,1UVZF,1W89A,1W89B,1W89C,1W89D,1W89E,1W89F	31	34	SSMissing	0	1W4V	OXIDOREDUCTASE	THIOREDOXIN, MITOCHONDRIAL;	HOMO SAPIENS	X-RAY DIFFRACTION	A	31	loops or irregular	1	A	34	alpha helix	7	1.8	0.228	160.912	-132.651	79.0269	81.074	-61.2339	106.658	105.182	15.8495	5.31904	2.06623	.+/-RHHook	Mitochondrion
Q9RWK7	22	25	['5CNWA', '5COHA']	5CO3A,5CP1A,5E59A	22	25	SSMissing	0	5CNW	OXIDOREDUCTASE	FRNE PROTEIN;	DEINOCOCCUS RADIODURANS (STRAIN ATCC 13939	X-RAY DIFFRACTION	A	22	loops or irregular	6	A	25	alpha helix	1	1	0.198	169.363	-139.791	77.0876	76.3845	-63.6239	99.995	103.603	11.5799	5.15526	2.06646	.+/-RHHook	NA
Q9GZT9	201	208	['4BQYA', '3OUIA', '4BQXA', '4JZRA', '5LATA', '4BQWA', '2Y33A', '3HQRA', '5LBEA', '5LBFA', '2HBTA', '5LBBA', '5LB6A']	4UWDA,3HQUA,4KBZA,3OUJA,2HBUA,5LBCA,2G19A,2G1MA,2Y34A	201	208	SSMissing	0	4BQY	OXIDOREDUCTASE	EGL NINE HOMOLOG 1;	HOMO SAPIENS	X-RAY DIFFRACTION	A	201	alpha helix	13	A	208	extended strand, participates in beta ladder	0	1	0.2277	177.127	-92.0715	-108.105	-75.95	-56.9769	96.643	102.04	13.5899	5.99691	2.06667	.+/-LHSpiral	Cytoplasm
Q9C0B1	77	392	['4ZS3A', '4ZS2A', '4IDZA']	4IE6A,3LFMA,4IE4A,5DABA,4QKNA,4IE5A,4QHOA	77	392	SSMissing	0	4ZS3	FLUORESCENT PROTEIN/INHIBITOR	ALPHA-KETOGLUTARATE-DEPENDENT DIOXYGENASE FTO;	HOMO SAPIENS	X-RAY DIFFRACTION	A	77	loops or irregular	0	A	392	hydrogen bonded turn	1	2	0.263	-91.2453	-58.7289	-133.665	-104.268	-44.1793	103.417	108.456	37.027	6.17043	2.06705	.-LHSpiral	Nucleus
Q6RD10	4347	4358	['2G9TT', '2G9TX']	2G9TD	117	128	SSMissing	1	2G9T	VIRUS/VIRAL PROTEIN	ORF1A POLYPROTEIN;	HUMAN SARS CORONAVIRUS	X-RAY DIFFRACTION	T	117	loops or irregular	1	T	128	loops or irregular	25	2.1	0.247	-83.9514	167.924	-91.1062	151.066	172.011	112.158	104.831	13.9096	6.49803	2.06731	.+/-LHStaple	Cytoplasm
Q9V429	40	43	['1XWAA', '1XWAB', '1XWAC', '1XWAD', '1XWBA', '1XWBB', '1XWBC', '1XWBD', '1XW9A', '1XW9B', '1XW9C', '1XW9D']	1XWCA	32	35	SSMissing	0	1XWA	ELECTRON TRANSPORT	THIOREDOXIN;	DROSOPHILA MELANOGASTER	X-RAY DIFFRACTION	A	32	loops or irregular	8	A	35	alpha helix	0	2.2	0.288	159.963	-132.819	80.3389	75.486	-54.4805	103.393	105.396	15.426	5.29805	2.06734	.+/-RHHook	NA
E8X8J1	13	30	['3ZETA']	3ZEUA,3ZEUD	13	30	SSMissing	0	3ZET	HYDROLASE	PUTATIVE M22 PEPTIDASE YEAZ;	SALMONELLA ENTERICA SUBSP. ENTERICA SEROVA	X-RAY DIFFRACTION	A	13	extended strand, participates in beta ladder	0	A	30	loops or irregular	0	2	NOT GIVEN	-92.8059	96.4088	60.7498	-157.717	75.8356	103.66	113.804	27.4038	5.71186	2.06798	.-/+RHHook	NA
A2BED6	615	624	['3K5KB']	2O8JA,2O8JC,2O8JD	937	946	SSMissing	0	3K5K	TRANSFERASE	HISTONE-LYSINE N-METHYLTRANSFERASE, H3 LYSINE-9	HOMO SAPIENS	X-RAY DIFFRACTION	B	937	extended strand, participates in beta ladder	0	B	946	loops or irregular	24	1	0.264	170.612	-110.818	-98.8371	-88.1848	-72.962	103.087	107.769	18.8479	6.50848	2.06799	.+/-LHSpiral	NA
Q8L5C6	194	225	['1TE1A', '1TA3A']	1OM0A	164	195	SSMissing	0	1TE1	HYDROLASE INHIBITOR/HYDROLASE	XYLANASE INHIBITOR PROTEIN I;	TRITICUM AESTIVUM	X-RAY DIFFRACTION	A	164	bend	0	A	195	bend	18	2.5	0.271	173.631	-85.467	-62.8976	-67.464	-145.651	110.465	108.097	20.3416	5.6641	2.06815	.+/-LHSpiral	Secreted
P00749	31	39	['3BT2A', '2I9AA', '2I9AC', '2I9AD']	2FD6A	11	19	SSMissing	0	3BT2	IMMUNE SYSTEM	UROKINASE-TYPE PLASMINOGEN ACTIVATOR;	HOMO SAPIENS	X-RAY DIFFRACTION	A	11	loops or irregular	56	A	19	extended strand, participates in beta ladder	23	2.5	0.272	-135.69	83.6308	-107.813	-102.244	32.0821	105.43	107.721	38.2936	5.69874	2.06822	.-/+LHHook	Secreted
P0CS93	59	68	['2WQ8A', '2VZ1A', '2EIEA', '1GOFA', '1GOHA', '2JKXA', '1GOGA', '1T2XA', '2VZ3A', '2EIBA', '2EIDA']	1K3IA	18	27	SSMissing	0	2WQ8	OXIDOREDUCTASE	GALACTOSE OXIDASE;	GIBBERELLA ZEAE	X-RAY DIFFRACTION	A	18	extended strand, participates in beta ladder	22	A	27	3-helix (3/10 helix)	18	2	0.24175	-70.8023	81.0294	75.1336	67.5231	-165.709	110.144	104.124	8.82503	5.8104	2.06839	.-RHSpiral	Secreted
P00766	136	201	['1ACBE', '1T8LA', '1T8LC', '1K2I1', '3T62A', '3T62B', '3T62C', '1OXGA', '1T8MA', '1T8MC', '1T8OA', '1T8OC', '4Q2KA', '4Q2KB', '4Q2KC', '4Q2KD', '2CGAA', '2CGAB', '1CHGA', '1T8NA', '1T8NC', '1DLKB', '1DLKD', '1P2MA', '1P2MC', '1CGJE', '1CGIE', '1T7CA', '1T7CC', '1GCDA', '1P2QA', '1P2QC', '1P2OA', '1P2OC', '1P2NA', '1P2NC', '1GL1A', '1GL1B', '1GL1C']	5CHAB,4CHAB,6CHAB	136	201	SSMissing	0	1ACB	HYDROLASE(SERINE PROTEASE)	ALPHA-CHYMOTRYPSIN;	NOT GIVEN	X-RAY DIFFRACTION	E	136	extended strand, participates in beta ladder	0	E	201	extended strand, participates in beta ladder	3	2	ULL	-68.1417	-127.639	101.869	-84.5448	-51.7811	105.799	106.65	17.7658	4.53977	2.06858	.-RHStaple	Secreted
P02883	159	164	['2VI3A', '2VI3A', '2G4YA', '1LR3A', '5LH6A', '4ZXRA', '4XVBA', '5AMZA', '4DIYA', '4EKAA', '4EL7A', '3QY5A', '3X3SA', '4EKTA', '4DJ1A', '3X3RA', '4DC6A', '3N02A', '3X3QA', '1RQWA', '2D8PA', '2VI2A', '3DZRA', '5KW3A', '1LXZA', '1PP3A', '1PP3B', '5LMHA', '4C3CA', '3N03A', '4TVTA', '2BLUA', '2BLUA', '5LH3A', '2VHKA', '3VCGA', '3V7VA', '3E3SA', '4EKHA', '2VI1A', '1LY0A', '4EL2A', '4EK0A', '3VCEA', '1…	5KW0A,2VU6A	159	164	SSMissing	0	2VI3	PLANT PROTEIN	THAUMATIN-1;	THAUMATOCOCCUS DANIELLII	X-RAY DIFFRACTION	A	159	hydrogen bonded turn	10	A	164	loops or irregular	11	0	0.134	-143.924	92.9103	-88.6608	-95.9334	58.2586	104.818	109.869	23.653	5.15908	2.06925	.-/+LHHook	Cytoplasm
Q12M27	609	613	['5I5IA', '5I5IB']	5I5MA,5I5MB	609	613	SSMissing	0	5I5I	OXIDOREDUCTASE	NITROUS-OXIDE REDUCTASE;	SHEWANELLA DENITRIFICANS (STRAIN OS217 / ATC	X-RAY DIFFRACTION	A	609	loops or irregular	6	A	613	loops or irregular	21	2	0.286	-179.615	-141.239	-144.687	-142.871	28.3521	105.849	106.532	43.5389	7.08769	2.06928	.+/-LHSpiral	Periplasm
P58502	156	171	['2ZWPA', '2ZWPB', '3A3OA', '2Z2YA', '2Z2YC', '2Z30A', '2ZWOA', '2ZWOB', '2ZWOC', '3VHQA', '2ZRQA', '2Z2XA', '2Z57A', '3VV2A', '3A3PA', '2Z2ZA', '3A3NA', '2Z58A', '2Z56A', '2E1PA']	3WIUA,3WIUB,3WIUC,3WIVA,3WIVB,3WIVC,4JP8A	132	147	SSMissing	0	2ZWP	HYDROLASE	TK-SUBTILISIN;	THERMOCOCCUS KODAKARAENSIS	X-RAY DIFFRACTION	A	132	extended strand, participates in beta ladder	15	A	147	alpha helix	0	2	0.202	-167.051	-102.579	93.726	109.254	98.6036	103.536	105.434	31.4507	5.63286	2.06941	.+/-RHHook	Secreted
Q9UHI8	333	385	['2JIHA', '2JIHB', '3Q2GA']	2V4BA,3Q2HA	333	385	SSMissing	0	2JIH	HYDROLASE	ADAMTS-1;	HOMO SAPIENS	X-RAY DIFFRACTION	A	333	alpha helix	11	A	385	extended strand, participates in beta ladder	0	2.1	0.282	-149.903	51.5468	76.4885	128.51	-56.6451	104.729	104.66	19.3797	5.66828	2.06963	.-RHSpiral	Secreted
P22619	93	178	['4K3IC', '4K3IE', '4FB1C', '4FB1E', '2J57K', '2J57L', '2J57M', '2J57N', '2MTAL', '4FANC', '4FANE', '1MG2B', '1MG2F', '1MG2J', '1MG2N', '4FA5C', '4FA5E', '3PXWC', '3PXWE', '3ORVC', '3ORVE', '4FA9C', '4FA9E', '3PXTC', '3PXTE', '1MG3B', '1MG3F', '1MG3J', '1MG3N', '2BBKL', '2BBKM', '3RN0C', '3RN0E', '3RMZC', '2GC4B', '2GC4F', '2GC4J', '2GC4N', '3PXSC', '3PXSE', '4FAVC', '2J56L', '2J56M', '2GC7B', '2…	4FAVE	36	121	SSMissing	1	4K3I	OXIDOREDUCTASE	METHYLAMINE UTILIZATION PROTEIN MAUG;	PARACOCCUS DENITRIFICANS	X-RAY DIFFRACTION	C	36	3-helix (3/10 helix)	1	C	121	extended strand, participates in beta ladder	0	2	0.19	-75.5975	-49.5531	97.8922	88.4593	59.3475	105.645	100.169	11.1719	5.04549	2.07031	.+/-RHHook	Periplasm
P0ACC8	307	324	['1FWYB', '1FXJB']	1HV9A	307	324	SSMissing	0	1FWY	TRANSFERASE	UDP-N-ACETYLGLUCOSAMINE PYROPHOSPHORYLASE;	ESCHERICHIA COLI	X-RAY DIFFRACTION	B	307	loops or irregular	0	B	324	loops or irregular	0	2.3	0.253	-92.3878	-92.2402	123.027	-66.7934	72.5305	106.466	106.309	29.7741	4.44392	2.07076	.+/-RHStaple	Cytoplasm
P25372	55	58	['2OE3A', '2OE3B', '2OE0A']	2OE1A,2OE1B	32	35	SSMissing	0	2OE3	ELECTRON TRANSPORT	THIOREDOXIN-3;	SACCHAROMYCES CEREVISIAE	X-RAY DIFFRACTION	B	32	loops or irregular	4	B	35	alpha helix	2	1.8	0.255	166.791	-139.74	72.8422	85.5696	-56.0572	100.479	103.118	14.7432	5.233	2.07125	.+/-RHHook	Mitochondrion
Q9GK12	28	152	['5DWFA', '5DWFB', '5DWFC', '5DWFD', '3UILA', '3UILB', '3UILC', '3UILD', '4FNNA', '4FNNB', '4FNNC', '4FNND', '4OPPA', '4OPPB', '4OPPC', '4OPPD', '3NW3A', '3NW3B', '3NW3C', '3NW3D', '3NG4A', '3NG4B', '3NG4C', '3NG4D', '3UMQA', '3UMQB', '3UMQC', '3UMQD', '3C2XA', '3C2XB', '3C2XC', '3C2XD', '3RT4A', '3RT4B', '3RT4C', '3RT4D', '4ORVA', '4ORVB', '4ORVC', '4ORVD', '3UMLA', '3UMLB', '3UMLC', '3UMLD', '4…	3O4KC	6	130	SSMissing	1	5DWF	IMMUNE SYSTEM	PEPTIDOGLYCAN RECOGNITION PROTEIN 1;	CAMELUS DROMEDARIUS	X-RAY DIFFRACTION	A	6	loops or irregular	87	A	130	alpha helix	1	1	0.324	76.2301	-17.0362	-176.509	60.4154	-151.204	109.187	98.0437	46.7181	5.5273	2.0715	.+/-LHHook	Secreted
Q6UX04	44	164	['2HQ6A']	4R3EA	44	164	SSMissing	0	2HQ6	ISOMERASE	SEROLOGICALLY DEFINED COLON CANCER ANTIGEN 10;	HOMO SAPIENS	X-RAY DIFFRACTION	A	44	alpha helix	3	A	164	extended strand, participates in beta ladder	12	1.75	0.181	-178.383	88.2372	-107.597	-82.7171	177.866	102.588	105.827	13.694	5.3718	2.07152	.-/+LHHook	NA
P18902	4	160	['1HBPA', '1ERBA', '1KT6A', '1HBQA', '1KT7A', '1KT4A', '1KT5A', '1KT3A']	1FELA,1FENA,1FEMA	4	160	SSMissing	0	1HBP	RETINOL TRANSPORT	RETINOL BINDING PROTEIN;	BOS TAURU	X-RAY DIFFRACTION	A	4	loops or irregular	48	A	160	hydrogen bonded turn	38	1.9	NULL	-64.9711	-61.5813	-89.8513	-145.585	-61.112	104.246	103.604	7.94403	5.90676	2.0716	.-LHSpiral	Secreted
D0VWP8	105	149	['2WR0B']	2WR1A,2WR2A	94	138	SSMissing	0	2WR0	VIRAL PROTEIN	HEMAGGLUTININ;	UNIDENTIFIED INFLUENZA VIRUS	X-RAY DIFFRACTION	B	94	bend	12	B	138	3-helix (3/10 helix)	7	2	0.256	59.4555	94.1239	91.2724	-86.4511	-59.1048	110.113	113.453	11.196	5.45329	2.07261	.-/+RHHook	Membrane
Q96GD0	91	221	['2CFSA', '2CFRA', '2P27A', '2CFTA', '2P69A']	2OYCA	91	221	SSMissing	0	2CFS	HYDROLASE	PYRIDOXAL PHOSPHATE PHOSPHATASE;	HOMO SAPIENS	X-RAY DIFFRACTION	A	91	alpha helix	0	A	221	alpha helix	0	2.4	0.257	-63.2564	-65.0615	-86.7082	-158.751	-175.824	101.816	102.712	4.97635	5.92662	2.07295	.-LHSpiral	Cytoplasm
Q8U1R4	8	11	['3LWRB', '3LWPB', '3HJWB', '3LWVB']	3HAXC,2EY4E,2EY4F,2HVYC	8	11	SSMissing	0	3LWR	ISOMERASE/RNA BINDING PROTEIN/RNA	PSEUDOURIDINE SYNTHASE CBF5;	PYROCOCCUS FURIOSUS	X-RAY DIFFRACTION	B	8	loops or irregular	1	B	11	hydrogen bonded turn	48	2	0.259	-174.185	-175.068	134.415	-53.5325	45.8628	54.5794	104.415	21.6351	5.10286	2.07338	.+/-RHStaple	NA
P35340	129	132	['4YKFA', '4YKGA']	4XVGA,4O5QA	129	132	SSMissing	0	4YKF	OXIDOREDUCTASE	ALKYL HYDROPEROXIDE REDUCTASE SUBUNIT F;	ESCHERICHIA COLI K12	X-RAY DIFFRACTION	A	129	loops or irregular	16	A	132	alpha helix	0	2	0.288	174.718	-151.191	89.7205	71.2397	-65.4287	105.73	107.135	7.75518	5.72555	2.07339	.+/-RHHook	NA
P07347	15	54	['4HNYB', '4HNYD']	4HNXB,4XNHB	15	54	SSMissing	0	4HNY	TRANSFERASE	N-TERMINAL ACETYLTRANSFERASE A COMPLEX SUBUNIT NAT1;	SACCHAROMYCES CEREVISIAE S288C	X-RAY DIFFRACTION	B	15	3-helix (3/10 helix)	7	B	54	hydrogen bonded turn	22	2	0.22	-53.2232	-61.1621	-74.0252	162.268	72.1079	108.492	100.74	6.69795	5.33385	2.07383	.+/-LHHook	Cytoplasm
A7KH27	431	484	['3W36A', '3W36B']	3W35A,3W35B	431	484	SSMissing	0	3W36	OXIDOREDUCTASE	NAPH1;	STREPTOMYCES	X-RAY DIFFRACTION	A	431	alpha helix	0	A	484	alpha helix	0	1	0.243	-75.9214	156.018	82.3871	174.358	159.897	105.617	99.7936	12.0847	6.65626	2.07388	.+/-RHSpiral	NA
P27487	454	472	['3VJKA', '3VJKB', '1TK3A', '1TK3B', '5T4BA', '5T4BB', '2OPHA', '2OPHB', '5T4FA', '5T4FB', '1NU6A', '1NU6B', '3HACA', '3HACB', '5KBYA', '5KBYB', '5KBYC', '5KBYD', '1X70A', '1X70B', '2IITA', '2IITB', '3NOXA', '3NOXB', '2OAGA', '2OAGB', '2OAGC', '2OAGD', '4A5SA', '4A5SB', '2P8SA', '2P8SB', '1PFQA', '1PFQB', '3W2TA', '3W2TB', '5ISMA', '5ISMB', '2AJLI', '2AJLJ', '4JH0A', '4JH0B', '3VJMA', '3VJMB', '3…	4LKOA,4LKOB	454	472	SSMissing	0	3VJK	HYDROLASE/HYDROLASE INHIBITOR	DIPEPTIDYL PEPTIDASE 4;	HOMO SAPIENS	X-RAY DIFFRACTION	A	454	residue in isolated beta-bridge	1	A	472	extended strand, participates in beta ladder	1	2	0.279	-69.5721	-71.1874	-89.6554	157.512	152.58	102.749	104.374	14.0141	5.61185	2.07395	.+/-LHHook	Secreted
P81511	36	76	['2ABZD']	2ABZC,2ABZE,2ABZF	22	62	SSMissing	1	2ABZ	HYDROLASE/HYDROLASE INHIBITOR	CARBOXYPEPTIDASE A1;	BOS TAURUS	X-RAY DIFFRACTION	D	22	extended strand, participates in beta ladder	0	D	62	loops or irregular	22	2.16	0.234	-51.4921	-90.0254	12.0251	114.565	-34.4818	107.255	106.306	52.1844	4.0669	2.07399	.-RHHook	NA
P81511	36	76	['2ABZD']	1DTDB	22	62	SSMissing	0	2ABZ	HYDROLASE/HYDROLASE INHIBITOR	CARBOXYPEPTIDASE A1;	BOS TAURUS	X-RAY DIFFRACTION	D	22	extended strand, participates in beta ladder	0	D	62	loops or irregular	22	2.16	0.234	-51.4921	-90.0254	12.0251	114.565	-34.4818	107.255	106.306	52.1844	4.0669	2.07399	.-RHHook	NA
Q05823	293	301	['1WDYA']	4G8KA,4G8KB,4OAVB,4OAVD	293	301	SSMissing	0	1WDY	HYDROLASE	2-5A-DEPENDENT RIBONUCLEASE;	HOMO SAPIENS	X-RAY DIFFRACTION	A	293	alpha helix	3	A	301	loops or irregular	12	1.8	0.23	-178.173	-86.6657	-64.4553	-62.8995	-70.6033	107.881	107.018	10.3145	5.55119	2.07403	.-LHSpiral	Cytoplasm
Q9Y3Z3	341	350	['4MZ7A', '4MZ7B', '4QG1A', '4QG1C', '4QG1D', '4QG2A', '4QG2C']	4RXRA,4RXRB,4TNXA,4TNXB,4TNXC,4TNXD,4QG0A,4QG0B,4QG0C,4QG0D,4TNPA,4TNPB,4TNPC,4TNPD,4TO6A,4TO6B,4TO6C,4TO6D,4TO2A,4TO2B,4TO2C,4TO2D,4QFXA,4QFXB,4QFXC,4QFXD,4TO4A,4TO4B,4TO4C,4TO4D,4ZWGA,4ZWGB,4ZWGC,4ZWGD,4QFYA,4QFYB,4QFYC,4QFYD,4QG4A,4QG4B,4QG4C,4QG4D,4RXSA,4RXSB,4TO0A,4TO0B,4TO0C,4TO0D,4BZBA,4BZBB,4BZBC,4BZBD,4TNZC,4TNZA,4TNZD,4TNZB,4RXQA,4RXQB,4TO3A,4TO3B,4TO3C,4TO3D,4QFZA,4QFZB,4QFZC,4QFZD,4RX…	341	350	SSMissing	0	4MZ7	HYDROLASE	DEOXYNUCLEOSIDE TRIPHOSPHATE TRIPHOSPHOHYDROLASE SAMHD1;	HOMO SAPIENS	X-RAY DIFFRACTION	A	341	extended strand, participates in beta ladder	2	A	350	extended strand, participates in beta ladder	0	1	0.226	-69.1819	86.2315	70.0022	-170.978	52.6159	104.186	108.551	9.15005	5.84148	2.07543	.-/+RHHook	Nucleus
Q07524	242	250	['2UWAA', '2UWAB', '2UWAC', '2VH9A', '2VH9B', '2UWBA', '2UWBB']	2UWCA,2UWCB	218	226	SSMissing	0	2UWA	HYDROLASE	CELLULASE;	TROPAEOLUM MAJUS	X-RAY DIFFRACTION	A	218	extended strand, participates in beta ladder	0	A	226	loops or irregular	39	1.8	0.1998	-66.1439	-66.9104	-94.4698	-86.5446	-172.974	103.51	106.404	7.96161	6.0061	2.07554	.-LHSpiral	Secreted
Q15485	98	126	['4R9JG', '4R9JA', '4R9JB', '2J1GC', '2J1GE', '2J0YB', '2J0YE', '2J3GB', '2J3GD', '2J3GE', '4NYTC', '2J3UB', '2J3UE', '4R9TB']	2J1GB,2J1GF,2J3UA,2J3UD,2J3UF,4R9TA	73	101	SSMissing	1	4R9J	SUGAR BINDING PROTEIN	FICOLIN-2;	HOMO SAPIENS	X-RAY DIFFRACTION	G	73	hydrogen bonded turn	17	G	101	bend	55	2	0.203	178.278	-173.456	-68.0733	-62.7272	-74.7731	104	106.031	7.00581	5.45593	2.07593	.+/-LHSpiral	Secreted
P17695	61	64	['3D4MA', '3CTFA']	3CTGA	61	64	SSMissing	0	3D4M	OXIDOREDUCTASE	GLUTAREDOXIN-2, MITOCHONDRIAL;	SACCHAROMYCES CEREVISIAE	X-RAY DIFFRACTION	A	27	loops or irregular	22	A	30	alpha helix	2	2.05	0.219	168.592	-141.608	66.1163	84.2689	-61.1586	101.798	103.414	15.3041	5.10203	2.07733	.+/-RHHook	Cytoplasm
Q57ZL6	199	304	['4I74A', '4I70A', '4I72A', '4I72B', '4I73A', '4I73B', '4I73C', '4I73D', '4I71A']	4I75A,4I75B	199	304	SSMissing	0	4I74	HYDROLASE/HYDROLASE INHIBITOR	INOSINE-ADENOSINE-GUANOSINE-NUCLEOSIDE HYDROLASE;	TRYPANOSOMA BRUCEI BRUCEI	X-RAY DIFFRACTION	A	199	hydrogen bonded turn	43	A	304	loops or irregular	25	1	0.188	-65.0516	-72.4635	99.2336	-136.211	-71.0349	107.106	105.639	13.8897	4.3848	2.07747	.-RHStaple	NA
G9VYV4	153	213	['5L3ZA']	5L40A,5L45A,5L45B,5L4LA	153	213	SSMissing	0	5L3Z	OXIDOREDUCTASE	POLYKETIDE KETOREDUCTASE SIMC7;	STREPTOMYCES ANTIBIOTICUS	X-RAY DIFFRACTION	A	153	extended strand, participates in beta ladder	3	A	213	extended strand, participates in beta ladder	25	1	0.217	-39.9267	152.578	-91.3588	-68.6564	-88.4991	109.749	111.304	18.6717	5.92145	2.07751	.-LHHook	NA
Q09472	1796	1806	['3P57P']	3IO2A	1796	1806	SSMissing	0	3P57	TRANSFERASE/TRANSCRIPTION ACTIVATOR/DNA	MYOCYTE-SPECIFIC ENHANCER FACTOR 2A;	HOMO SAPIENS	X-RAY DIFFRACTION	P	74	loops or irregular	7	P	84	alpha helix	0	2	0.272	106.101	-118.301	-97.4226	-176.337	176.675	132.148	142.828	27.1213	7.49542	2.07766	.+LHSpiral	Cytoplasm
Q13126	145	211	['3OZDA', '3OZDB']	3OZEA,3OZEB,3OZEC,3OZED,3OZEE,3OZEF,1CB0A,3OZCA,1SD2A,1CG6A,1K27A,1SD1A	145	211	SSMissing	0	3OZD	TRANSFERASE	S-METHYL-5'-THIOADENOSINE PHOSPHORYLASE;	HOMO SAPIENS	X-RAY DIFFRACTION	A	145	loops or irregular	5	A	211	extended strand, participates in beta ladder	1	2	0.257	-163.899	159.13	-88.616	93.386	149.135	100.606	112.879	21.0755	5.26572	2.0782	.+/-LHStaple	Cytoplasm
P35475	541	577	['4OBRA', '4OBRB', '3W81A', '3W81B', '4MJ2A', '4MJ2B', '4OBSA', '4KH2A', '4KH2B']	4MJ4A	541	577	SSMissing	0	3W81	HYDROLASE	ALPHA-L-IDURONIDASE;	HOMO SAPIENS	X-RAY DIFFRACTION	A	541	extended strand, participates in beta ladder	0	A	577	loops or irregular	1	2	0.21	-68.8338	-133.994	-87.5458	-97.557	-53.1242	99.8113	108.791	16.749	6.56567	2.0783	.-LHSpiral	Lysosome
P18902	120	129	['1HBPA', '1ERBA', '1KT6A', '1FELA', '1HBQA', '1KT7A', '1KT4A', '1KT5A', '1KT3A']	1FENA,1FEMA	120	129	SSMissing	0	1HBP	RETINOL TRANSPORT	RETINOL BINDING PROTEIN;	BOS TAURU	X-RAY DIFFRACTION	A	120	extended strand, participates in beta ladder	14	A	129	extended strand, participates in beta ladder	28	1.9	NULL	-177.226	64.6997	103.126	66.8962	-166.657	105.269	104.747	8.05808	5.82284	2.07922	.-RHSpiral	Secreted
Q9BYW2	1449	1463	['5LSYA', '5LSZA', '5LT7A']	4H12A,5JLBA,4FMUA,5JLEA,5LSSA,5LT8A,5LT6A,5LT6B	1449	1463	SSMissing	0	5LSY	TRANSFERASE	HISTONE-LYSINE N-METHYLTRANSFERASE SETD2;	HOMO SAPIENS	X-RAY DIFFRACTION	A	1449	loops or irregular	30	A	1463	alpha helix	2	1	0.215	-46.9743	-102.9	-104.046	-106.667	-77.0766	108.838	101.886	25.1089	6.6734	2.08101	.-LHSpiral	Nucleus
Q8IUX4	280	283	['5HX4A']	5HX5A,5HX5B	280	283	SSMissing	0	5HX4	HYDROLASE	DNA DC->DU-EDITING ENZYME APOBEC-3F;	HOMO SAPIENS	X-RAY DIFFRACTION	A	280	loops or irregular	31	A	283	alpha helix	3	1	0.214	82.168	-76.6767	94.0745	68.5846	-42.1182	109.062	109.287	13.541	4.96692	2.08138	.+/-RHHook	Cytoplasm
O34598	83	86	['1TIYA', '1TIYB']	1WKQA,1WKQB	83	86	SSMissing	0	1TIY	HYDROLASE	GUANINE DEAMINASE;	BACILLUS SUBTILIS	X-RAY DIFFRACTION	A	83	loops or irregular	16	A	86	alpha helix	0	2.5	0.273	83.9204	-86.8735	86.9526	65.2347	-39.6062	113.188	106.955	15.9359	4.95417	2.08162	.+/-RHHook	NA
Q6JV24	1185	1209	['2EADA', '2EADB', '2EABA', '2EABB', '2EACA', '2EACB']	2EAEA	609	633	SSMissing	0	2EAD	HYDROLASE	ALPHA-FUCOSIDASE;	BIFIDOBACTERIUM BIFIDUM	X-RAY DIFFRACTION	A	609	loops or irregular	29	A	633	alpha helix	0	1.89	0.21	170.021	70.3659	91.1577	48.5638	171.525	101.752	103.234	5.93052	5.53622	2.08255	.+RHSpiral	NA
P0A7F3	138	141	['1TUGD']	1RADB,1RADD,1D09B,1D09D,2AIRB,2AIRH,1R0CB,1R0CH,4F04B,4F04D,1RAEB,1RAED,4FYXB,4FYXD,4FYVB,4FYVD,1ZA2B,1ZA2D,1RABB,1RABD,4FYYB,4FYYD,1RAHB,1RAHD,1Q95G,1Q95H,1Q95I,1Q95J,1Q95K,1Q95L,1F1BB,1F1BD,1RAFB,1RAFD,2FZKB,2FZKD,2FZGB,2FZGD,1ZA1B,1ZA1D,1RAGB,1RAGD,2H3EB,2H3ED,1RACB,1RACD,4FYWB,4FYWD,1RAIB,2FZCB,2FZCD,9ATCB,2QGFB,2QGFD,8ATCB,8ATCD,1RAAB,1RAAD	138	141	SSMissing	0	1TUG	HYDROLASE/HYDROLASE REGULATOR	ASPARTATE CARBAMOYLTRANSFERASE CATALYTIC CHAIN;	ESCHERICHIA COLI	X-RAY DIFFRACTION	D	138	extended strand, participates in beta ladder	5	D	141	hydrogen bonded turn	0	2.1	NOT GIVEN	168.115	-166.954	64.4864	61.242	-24.1805	103.027	104.452	18.8975	5.2043	2.08304	.+/-RHHook	NA
O04073	260	451	['1FCFA', '1FC7A', '1FC9A']	1FC6A	260	451	SSMissing	0	1FCF	HYDROLASE	PHOTOSYSTEM II D1 PROTEASE;	SCENEDESMUS OBLIQUUS	X-RAY DIFFRACTION	A	260	extended strand, participates in beta ladder	0	A	451	alpha helix	27	2.1	0.318	-71.4229	-52.2475	-72.9594	-43.1148	-65.7803	109.879	108.906	6.7757	4.99554	2.08326	.-LHSpiral	Other
Q6RD10	4350	4358	['2G9TD', '2G9TX']	2G9TT	120	128	SSMissing	1	2G9T	VIRUS/VIRAL PROTEIN	ORF1A POLYPROTEIN;	HUMAN SARS CORONAVIRUS	X-RAY DIFFRACTION	D	120	hydrogen bonded turn	37	D	128	loops or irregular	25	2.1	0.247	61.1352	-144.779	-113.414	95.4619	-174.63	116.293	106.026	20.5191	6.21071	2.08344	.+/-LHHook	Cytoplasm
Q7XT97	308	334	['5TMEA']	5TMDA,5TMBA	308	334	SSMissing	0	5TME	TRANSFERASE	GLYCOSYLTRANSFERASE, OS79;	ORYZA SATIVA SUBSP. JAPONICA	X-RAY DIFFRACTION	A	308	alpha helix	4	A	334	hydrogen bonded turn	12	1	0.228	-75.5368	-56.3249	-78.4291	-97.489	64.6964	106.716	110.129	10.9906	5.83002	2.08484	.+/-LHSpiral	NA
P14555	46	137	['1BBCA', '3U8HA', '3U8HB', '3U8BA', '1KQUA', '1POEB', '3U8IA', '3U8IB', '1PODA', '1DB4A', '5G3NA', '5G3NB', '1KVOA', '1KVOB', '1KVOC', '1KVOD', '1KVOE', '1KVOF', '1N28B', '1N28A', '3U8DA', '3U8DB', '1J1AA', '1J1AB']	1POEA	26	117	SSMissing	1	1BBC	CARBOXYLIC ESTER HYDROLASE	PHOSPHOLIPASE A2;	HOMO SAPIEN	X-RAY DIFFRACTION	A	27	hydrogen bonded turn	8	A	125	loops or irregular	7	2.2	NULL	-68.7892	-75.4714	-94.8317	-82.3974	-86.7709	93.8685	103.3	15.0385	5.85973	2.08515	.-LHSpiral	Secreted
Q5JDA3	3	39	['3W4SA', '3W4SB']	4XF7A,4XF7B,4XF6A,4XF6B	3	39	SSMissing	0	3W4S	TRANSFERASE	CARBOHYDRATE/PYRIMIDINE KINASE, PFKB FAMILY;	THERMOCOCCUS KODAKARENSIS	X-RAY DIFFRACTION	B	3	extended strand, participates in beta ladder	1	B	39	bend	14	1	0.24	-64.8536	123.857	-106.21	176.707	46.0954	102.751	103.512	17.412	6.02242	2.08596	.+/-LHStaple	NA
Q13257	79	106	['2QYFA']	1GO4A,1GO4B,1GO4C,1GO4D	79	106	SSMissing	0	2QYF	CELL CYCLE	MITOTIC SPINDLE ASSEMBLY CHECKPOINT PROTEIN	HOMO SAPIENS	X-RAY DIFFRACTION	A	79	hydrogen bonded turn	7	A	106	extended strand, participates in beta ladder	43	2.3	0.257	-60.1415	-62.8643	-72.5997	-133.19	-148.863	106.601	107.815	19.4684	6.04138	2.08736	.-LHSpiral	Cytoplasm
O96438	40	43	['1QK8A', '1EWXA', '1O7UA', '1EZKA']	1O8WA,1O85A	40	43	SSMissing	0	1QK8	TRYPAREDOXIN	TRYPAREDOXIN-I;	CRITHIDIA FASCICULATA	X-RAY DIFFRACTION	A	40	loops or irregular	2	A	43	alpha helix	1	1.4	0.223	159.634	-135.051	82.9882	79.2868	-65.9095	101.147	104.487	15.8595	5.35915	2.08741	.+/-RHHook	NA
Q80J95	1383	1484	['3SFUA', '3SFUB', '3SFUC', '3SFGA', '3SFGB', '3SFGC']	3UQSA,3UQSB,3UQSC,3QIDA,3QIDB,3QIDC,3UR0A	203	304	SSMissing	0	3SFU	TRANSFERASE	RNA POLYMERASE;	MURINE NOROVIRUS 1	X-RAY DIFFRACTION	A	206	alpha helix	6	A	307	hydrogen bonded turn	13	2	0.229	-68.4875	160.901	169.414	-109.23	-88.9946	110.028	112.634	47.0595	7.04863	2.08778	.-RHHook	NA
Q3ZTX8	54	68	['3DWAA', '3DWAB', '3DWAC', '3DWAD', '3DWAE', '3DWPA', '3DWPB', '3DWPC', '3DWPD', '3DWPE', '3DWQA', '3DWQB', '3DWQD', '3DWQE']	3DWQC	31	45	SSMissing	1	3DWA	TOXIN	SUBTILASE CYTOTOXIN, SUBUNIT B;	ESCHERICHIA COLI	X-RAY DIFFRACTION	A	31	extended strand, participates in beta ladder	0	A	45	extended strand, participates in beta ladder	0	2.08	0.236	-48.8324	-100.073	102.014	-88.8403	-57.211	104.672	104.744	16.9557	4.0606	2.08778	.-RHStaple	NA
P0AA25	33	36	['2H71A', '2H71B', '2H73A', '2H73B', '2H76A', '2H72A', '2H72B', '1THOA', '2H6YA', '2H6YB', '2FD3A', '2FD3B', '4HU7A', '4HU7B', '2TIRA', '2EIQA', '2EIQB', '4HUAA', '4X43A', '4X43B', '4X43C', '1ZZYA', '1ZZYB', '1TXXA', '2H6ZA', '2H6ZB', '2H75B', '1KEBA', '1KEBB', '3DYRA', '2TRXA', '2TRXB', '2EIRA', '2EIRB', '2EIRC', '2EIRD', '2BTOT', '2H74A', '2H74B', '4HU9A']	1SKSB,1X9MB,1SL2B,1TK0B,1TK8B,1TKDB,1SKRB,1T7PB,1TK5B,1SKWB,1X9WB,1SL1B	32	35	SSMissing	0	2H71	ELECTRON TRANSPORT	THIOREDOXIN;	ESCHERICHIA COLI	X-RAY DIFFRACTION	A	32	loops or irregular	7	A	35	alpha helix	2	2.2	0.291	161.653	-132.748	78.0215	79.0748	-58.1165	102.501	104.415	15.3016	5.26813	2.08858	.+/-RHHook	NA
Q9Y5Z0	233	433	['3ZKSA', '3ZKXA', '3ZKMB', '3ZKNA', '3ZKNB', '3ZKQA', '4BELA', '4BELB', '4BFBA', '4BFBB', '3ZLQA', '3ZLQB', '3ZKGA', '3ZKGB', '3ZKIA']	3ZKMA,3ZKIB	171	371	SSMissing	1	3ZKS	HYDROLASE/IMMUNE SYSTEM	BETA-SECRETASE 2;	HOMO SAPIENS	X-RAY DIFFRACTION	A	171	loops or irregular	43	A	371	hydrogen bonded turn	50	2	0.26041	-55.8047	-69.1822	-100.753	167.459	84.5992	104.012	103.838	12.4485	5.96525	2.08901	.+/-LHHook	Membrane
Q8U1R4	11	20	['3LWRB', '3LWPB', '3HJWB', '3LWVB']	3HAXC,2EY4E,2EY4F,2HVYC	11	20	SSMissing	0	3LWR	ISOMERASE/RNA BINDING PROTEIN/RNA	PSEUDOURIDINE SYNTHASE CBF5;	PYROCOCCUS FURIOSUS	X-RAY DIFFRACTION	B	11	hydrogen bonded turn	48	B	20	loops or irregular	3	2	0.259	45.8628	-151.699	142.392	132.096	-175.037	104.035	117.78	35.7043	7.44285	2.08927	.+/-RHHook	NA
P08191	24	65	['5CGBA', '5CGBB', '4AUUA', '4AUUB', '4XO8A', '4XO8B', '4X5QA', '4AVJA', '4AVJB', '4CSTA', '4AVIA', '4AVIB', '3ZL2A', '2VCOA', '2VCOB', '4XODA', '4LOVA', '4AUYA', '4AUYB', '4ATTA', '5ABZA', '5ABZB', '4X50A', '4X50B', '5F2FA', '3ZL1A', '3ZL1B', '4CSSA', '4X5RA', '4X5RB', '4X5RC', '4AV5A', '4AV5B', '4AV5C', '4AV5D', '4AVHA', '4AVHB', '4AV4A', '1UWFA', '4X5PA', '4AVKA', '4AVKB', '4AUJA', '4AV0A', '4…	1TR7A,1TR7B	3	44	SSMissing	0	5CGB	SUGAR BINDING PROTEIN	PROTEIN FIMH;	ESCHERICHIA COLI K-12	X-RAY DIFFRACTION	A	3	extended strand, participates in beta ladder	4	A	44	extended strand, participates in beta ladder	0	1	0.179	-58.9023	-91.8112	101.99	-91.8291	-58.4278	104.967	108.183	14.4555	4.09665	2.08956	.-RHStaple	Other
Q96AT9	5	217	['3QC3A', '3QC3B', '3OVQA', '3OVQB', '3OVRA']	3OVPA,3OVPB	5	217	SSMissing	0	3QC3	ISOMERASE	D-RIBULOSE-5-PHOSPHATE-3-EPIMERASE;	HOMO SAPIENS	X-RAY DIFFRACTION	A	5	loops or irregular	11	A	217	alpha helix	0	2	0.211	-65.395	-108.244	-73.1902	-83.6556	-173.846	103.545	104.63	14.2067	6.02014	2.09018	.-LHSpiral	NA
P11609	122	186	['5FKPA', '3GMQA', '3ILPA', '3GMNA', '3T1FA', '3QUYA', '3AU1A', '3MA7C', '3MA7A', '3GMRA', '2AKRA', '2AKRC', '3QI9A', '1Z5LA', '1Z5LC', '3GMMA', '3GMPA', '3GMLA', '5EFIA', '3GMOA', '3QUZA', '2Q7YC', '4MX7A', '3ILQC', '3G08A', '3SCMA', '3RUGA', '3RUGC']	2Q7YA	104	168	SSMissing	1	5FKP	IMMUNE SYSTEM	ANTIGEN-PRESENTING GLYCOPROTEIN CD1D1;	MUS MUSCULUS	X-RAY DIFFRACTION	A	104	extended strand, participates in beta ladder	0	A	168	alpha helix	15	1	0.23361	41.9313	-84.0297	-98.3736	-82.4754	-167.503	108.349	109.927	14.8746	6.52023	2.09063	.+/-LHSpiral	Membrane
P11609	122	186	['5FKPA', '3GMQA', '3ILPA', '3GMNA', '3T1FA', '3QUYA', '3AU1A', '3MA7C', '3MA7A', '3GMRA', '2AKRA', '2AKRC', '3QI9A', '1Z5LA', '1Z5LC', '3GMMA', '3GMPA', '3GMLA', '5EFIA', '3GMOA', '3QUZA', '2Q7YC', '4MX7A', '3ILQC', '3G08A', '3SCMA', '3RUGA', '3RUGC']	2FIKA	104	168	SSMissing	0	5FKP	IMMUNE SYSTEM	ANTIGEN-PRESENTING GLYCOPROTEIN CD1D1;	MUS MUSCULUS	X-RAY DIFFRACTION	A	104	extended strand, participates in beta ladder	0	A	168	alpha helix	15	1	0.23361	41.9313	-84.0297	-98.3736	-82.4754	-167.503	108.349	109.927	14.8746	6.52023	2.09063	.+/-LHSpiral	Membrane
B3A043	91	112	['3H4WA']	3H4XA	86	107	SSMissing	0	3H4W	HYDROLASE	PHOSPHATIDYLINOSITOL-SPECIFIC PHOSPHOLIPASE C1;	STREPTOMYCES ANTIBIOTICUS	X-RAY DIFFRACTION	A	86	loops or irregular	0	A	107	alpha helix	0	1	0.2	-56.2783	177.457	90.1626	-58.9467	-58.7725	103.757	103.971	2.75105	4.86828	2.09076	.-RHHook	NA
Q9K189	75	78	['3HZ8A', '3A3TA', '3A3TB', '3A3TC', '3A3TD', '3A3TE', '3A3TF']	3DVWA	57	60	SSMissing	0	3HZ8	OXIDOREDUCTASE	THIOL:DISULFIDE INTERCHANGE PROTEIN DSBA;	NEISSERIA MENINGITIDIS MC58	X-RAY DIFFRACTION	A	57	loops or irregular	9	A	60	alpha helix	0	1	0.226	161.262	-133.9	75.5343	77.0995	-56.5752	101.17	103.917	15.338	5.15986	2.09085	.+/-RHHook	NA
Q9YBQ2	416	453	['1VE6A', '1VE6B']	3O4GA,2HU7A,2HU7B,2HU5A,2HU5B,2HU8A,2HU8B,2QR5A,2QR5B,3O4HC,3O4JC,4RE5A,4RE5B	416	453	SSMissing	0	1VE6	HYDROLASE	ACYLAMINO-ACID-RELEASING ENZYME;	AEROPYRUM PERNIX	X-RAY DIFFRACTION	A	416	hydrogen bonded turn	17	A	453	alpha helix	1	2.1	0.229	-157.884	100.727	-122.73	-104.444	-95.9262	101.946	105.269	42.9586	6.17823	2.09148	.-LHHook	Cytoplasm
Q4G1L3	187	230	['4J4LA', '3RFSA', '3RFSB', '2O6SA', '2O6SB']	4J4LB	256	299	SSMissing	1	4J4L	PROTEIN BINDING/CYTOKINE	INTERNALIN B, VARIABLE LYMPHOCYTE RECEPTOR B;	LISTERIA MONOCYTOGENES, SYNTHETIC, EPTATRETU	X-RAY DIFFRACTION	A	256	hydrogen bonded turn	55	A	299	loops or irregular	25	2	0.268	-77.983	-81.2251	-90.4347	-42.9252	-64.8712	103.968	106.193	10.1756	5.69618	2.0915	.-LHSpiral	NA
P39730	409	494	['3WBJA', '3WBIA']	4N3SA,4N3SB	409	494	SSMissing	0	3WBJ	BIOSYNTHETIC PROTEIN	EUKARYOTIC TRANSLATION INITIATION FACTOR 5B;	SACCHAROMYCES CEREVISIAE	X-RAY DIFFRACTION	A	9	extended strand, participates in beta ladder	1	A	94	loops or irregular	14	2	0.256	45.9161	-85.5432	-93.1826	172.62	-177.76	109.34	118.365	8.77356	6.34238	2.09161	.+/-LHHook	Cytoplasm
P27038	105	110	['1BTEA', '1BTEB', '2GOOF']	2GOOC	86	91	SSMissing	1	1BTE	TRANSFERASE	PROTEIN (ACTIVIN RECEPTOR TYPE II);	MUS MUSCULUS	X-RAY DIFFRACTION	A	86	extended strand, participates in beta ladder	0	A	91	3-helix (3/10 helix)	23	1.5	0.222	56.0432	82.1963	92.8058	83.3894	64.0736	105.398	103.467	8.60277	6.22592	2.0917	.+RHSpiral	Membrane
P08473	88	695	['5JMYA', '5JMYB', '1Y8JA', '2QPJA', '4CTHA', '1R1JA', '1R1HA', '1DMTA']	2YB9A	87	694	SSMissing	0	5JMY	HYDROLASE	NEPRILYSIN;	HOMO SAPIENS	X-RAY DIFFRACTION	A	87	alpha helix	0	A	694	loops or irregular	1	2	NOT GIVEN	-62.6443	-72.2086	-76.1079	-29.0965	-61.5603	97.0557	108.461	7.84547	5.0258	2.09173	.-LHSpiral	Membrane
P18188	259	436	['4UPVR', '3CURH', '3CURI', '3CURJ', '4UQPQ', '4UQPR', '4UEWQ', '4UEWS', '4UQLR', '4UCXQ', '4UCXR', '4UCXS', '4UPEQ', '4UPER', '4UPES', '4UCWR', '4UCWS', '4UE2Q', '4URHQ', '4URHR', '4URHS', '1YRQH', '1YRQI', '1YRQJ', '1YRQK', '1YRQM', '1YRQN', '1YQWQ', '1YQWR', '1YQWS']	4UE6Q	259	436	SSMissing	0	4UPV	OXIDOREDUCTASE	NIFE-HYDROGENASE SMALL SUBUNIT;	DESULFOVIBRIO FRUCTOSOVORANS	X-RAY DIFFRACTION	R	259	alpha helix	12	R	436	alpha helix	13	1	0.1539	-74.1828	-67.9948	-82.4009	-68.9879	-83.8766	101.66	100.902	10.8	5.50406	2.09208	.-LHSpiral	Periplasm
P07254	115	120	['1FFRA', '1FFQA', '1NH6A', '2WK2A', '1K9TA', '1EHNA', '1EIBA', '1X6NA', '1CTNA', '2WLYA', '1X6LA', '2WM0A']	2WLZA	115	120	SSMissing	0	1FFR	HYDROLASE	CHITINASE A;	SERRATIA MARCESCENS	X-RAY DIFFRACTION	A	115	extended strand, participates in beta ladder	11	A	120	extended strand, participates in beta ladder	84	1.8	0.229	-65.4718	-96.4997	115.49	-84.7925	-74.5872	100.472	103.921	21.6788	3.952	2.09238	.-RHStaple	NA
B3TLD6	187	189	['5BXRA', '5BXRB', '5BXPA', '5BXPB', '5BXSA', '5BXSB', '4JAWA', '4JAWB', '5BXTA', '5BXTB']	4H04A,4H04B	187	189	SSMissing	0	5BXR	HYDROLASE	LACTO-N-BIOSIDASE;	BIFIDOBACTERIUM BIFIDUM JCM 1254	X-RAY DIFFRACTION	A	187	extended strand, participates in beta ladder	5	A	189	loops or irregular	12	1	0.212	-160.84	-75.8307	117.016	-143.078	55.1224	106.819	105.976	22.1986	4.99796	2.09252	.+/-RHStaple	NA
P56680	18	24	['1DYMA', '1A39A', '2A39A', '2A39B', '1OJKA', '1OJKB', '1OJJA', '1OJJB']	1OJIA	18	24	SSMissing	0	1DYM	ENDOGLUCANASE	ENDOGLUCANASE I;	HUMICOLA INSOLENS	X-RAY DIFFRACTION	A	18	extended strand, participates in beta ladder	5	A	24	extended strand, participates in beta ladder	52	1.75	0.2	-46.3421	-106.833	103.742	-73.7857	-66.0298	105.21	105.767	16.7371	4.0591	2.09311	.-RHStaple	Secreted
G0SG42	39	45	['5DL0A', '5DKZA']	5DKXA,5DKYA	39	45	SSMissing	0	5DL0	HYDROLASE	ALPHA GLUCOSIDASE-LIKE PROTEIN;	CHAETOMIUM THERMOPHILUM (STRAIN DSM 1495 / CB	X-RAY DIFFRACTION	A	39	3-helix (3/10 helix)	3	A	45	alpha helix	0	2	0.189	177.369	68.9999	-104.415	-91.1321	-167.609	106.204	108.44	12.7126	5.35356	2.09425	.-/+LHHook	NA
P00777	249	276	['1SGQE', '1SGPE', '1CT2E', '1SGDE', '2NU3E', '2NU1E', '2SGFE', '1CT0E', '2NU0E', '1CSOE', '1SGNE', '2QAAA', '2QAAB', '1CT4E', '2SGQE', '3SGBE', '1SGEE', '1DS2E', '2SGEE', '2GKVE', '3SGQE', '2QA9E', '2NU4E', '1SGRE', '2SGDE', '2SGPE', '1SGYE', '2NU2E']	4SGBE	189	220	SSMissing	0	1SGQ	COMPLEX (SERINE PROTEASE/INHIBITOR)	STREPTOMYCES GRISEUS PROTEINASE B;	STREPTOMYCES GRISEUS	X-RAY DIFFRACTION	E	191	loops or irregular	11	E	220	hydrogen bonded turn	34	1.9	ULL	67.1748	109.324	91.5171	-63.4803	-63.912	106.039	99.5016	11.2891	4.98992	2.09501	.-/+RHHook	NA
G4FH33	134	333	['1XJFA', '3O0OB']	1XJGA,1XJNC,1XJEA,1XJMA,1XJKA,3O0NB,1XJJA,3O0QA	134	333	SSMissing	0	1XJF	OXIDOREDUCTASE	RIBONUCLEOTIDE REDUCTASE, B12-DEPENDENT;	THERMOTOGA MARITIMA	X-RAY DIFFRACTION	A	134	extended strand, participates in beta ladder	8	A	333	loops or irregular	0	2.4	0.26	30.9777	69.7218	-110.72	153.636	-58.1273	109.108	106.287	20.2992	5.12778	2.09557	.+/-LHStaple	NA
P0ACC7	307	324	['1FWYA', '1FXJA']	4AA7A,4AA7B,3TWDA,3TWDB,1HV9B,2OI5A,2OI5B,2OI6A,2OI6B	307	324	SSMissing	0	1FWY	TRANSFERASE	UDP-N-ACETYLGLUCOSAMINE PYROPHOSPHORYLASE;	ESCHERICHIA COLI	X-RAY DIFFRACTION	A	307	loops or irregular	0	A	324	loops or irregular	1	2.3	0.253	-90.0966	-93.9625	117.376	-63.4194	69.4359	104.863	107.624	25.7137	4.41204	2.09575	.+/-RHStaple	Cytoplasm
Q939Q9	209	222	['2VTVB', '2X76A', '4BTVA', '4BTVB', '4BVKA', '4BVKB', '2X5XA', '4BVJA', '4BVJB', '4BVLA', '4BVLB', '4BVLC', '4BVLD', '4BYMA', '4BYMB', '4BRSA', '4BRSB']	2VTVA	171	184	SSMissing	1	2VTV	HYDROLASE	PHB DEPOLYMERASE PHAZ7;	PAUCIMONAS LEMOIGNE	X-RAY DIFFRACTION	B	171	alpha helix	0	B	184	3-helix (3/10 helix)	0	1.9	0.18758	-76.8347	-62.5532	-63.6555	-58.32	-74.1979	103.919	102.157	11.1205	4.9948	2.09761	.-LHSpiral	NA
Q2TFW1	279	288	['4BE9A', '4BE9B']	4UPDA,4UPDB	279	288	SSMissing	0	4BE9	HYDROLASE	STEROL ESTERASE;	OPHIOSTOMA PICEAE	X-RAY DIFFRACTION	A	279	loops or irregular	1	A	288	alpha helix	25	2	0.2059	-76.7474	-71.3133	-81.6967	-81.7645	173.058	101.182	106.622	8.77494	5.90676	2.09794	.+/-LHSpiral	NA
Q8JLF5	23	26	['2HZFA', '2HZFB']	2HZEA	23	26	SSMissing	0	2HZF	ELECTRON TRANSPORT, OXIDOREDUCTASE	GLUTAREDOXIN-1;	ECTROMELIA VIRUS	X-RAY DIFFRACTION	A	23	loops or irregular	19	A	26	alpha helix	3	1.8	0.219	150.034	-122.767	74.1	79.1649	-72.0046	103.467	101.945	23.0638	4.99055	2.0981	.+/-RHHook	Virion
Q9UGL1	706	723	['5LWBA', '5FPLA', '5A3TA']	5A3NA,5A3NA,5FYYA,5FYYA,5FPUA,5FPUA,5A1FA,5A1FA,5FYUA,5FZHA,5FZHA,5FZKA,5FZKA,5FZ4A,5FZ4A,5FZCA,5FZCA,5FZ3A,5FZ3A,5FZ9A,5FZ9A,5FZBA,5FZBA,5LW9A,5FZ6A,5FZ6A,5FYTA,5FYTA,5FUPA,5FUPA,5FYZA,5FYZA,5A3PA,5A3PA,5FV3A,5FZ0A,5FZ0A,5FZ1A,5FZ1A,5FUNA,5FUNA,5A3WA,5A3WA,5FZ7A,5FZ7A,5FZAA,5FZAA	706	723	SSMissing	0	5LWB	OXIDOREDUCTASE	LYSINE-SPECIFIC DEMETHYLASE 5B,LYSINE-SPECIFIC DEMETHYLASE	HOMO SAPIENS	X-RAY DIFFRACTION	A	706	extended strand, participates in beta ladder	7	A	723	loops or irregular	17	2	0.218	-179.09	177.005	95.8488	-164.83	44.6726	96.1484	125.129	7.43735	6.82449	2.09832	.-/+RHHook	Nucleus
Q15485	257	270	['4R9JG', '4R9JA', '4R9JB', '2J1GB', '2J1GD', '2J1GE', '2J1GF', '2J0YA', '2J0YB', '2J0YC', '2J0YD', '2J0YE', '2J0YF', '2J3GA', '2J3GB', '2J3GC', '2J3GD', '2J3GE', '2J3GF', '4NYTC', '4NYTA', '4NYTB', '2J3UA', '2J3UB', '2J3UC', '2J3UD', '2J3UE', '2J3UF', '4R9TB', '4R9TA', '4R9TC']	2J1GC	232	245	SSMissing	1	4R9J	SUGAR BINDING PROTEIN	FICOLIN-2;	HOMO SAPIENS	X-RAY DIFFRACTION	G	232	alpha helix	0	G	245	bend	12	2	0.203	-66.7283	-65.5271	-82.2935	-73.4137	-73.8599	105.83	99.8823	5.83795	5.74626	2.09848	.-LHSpiral	Secreted
E1K247	259	436	['4UPVQ', '4UEWR', '4UD2Q', '4UD2R', '4UD2S', '4UQLQ', '4UCWQ', '4UE2R', '4UE2S', '4UEQQ', '4UEQR', '4UEQS', '4UEQT', '4UEQU', '4UEQV', '4UD6Q', '4UD6R', '4UD6S']	4UE6R,4UE6S	259	436	SSMissing	0	4UPV	OXIDOREDUCTASE	NIFE-HYDROGENASE SMALL SUBUNIT;	DESULFOVIBRIO FRUCTOSOVORANS	X-RAY DIFFRACTION	Q	259	alpha helix	13	Q	436	alpha helix	13	1	0.1539	-74.8375	-70.2665	-83.3711	-69.4648	-86.4113	102.082	101.424	12.3459	5.55984	2.09958	.-LHSpiral	NA
Q8U1R4	20	23	['3LWRB', '3LWPB', '3LWVB']	3HAXC,3HJWB,2EY4E,2EY4F,2HVYC	20	23	SSMissing	0	3LWR	ISOMERASE/RNA BINDING PROTEIN/RNA	PSEUDOURIDINE SYNTHASE CBF5;	PYROCOCCUS FURIOSUS	X-RAY DIFFRACTION	B	20	loops or irregular	3	B	23	hydrogen bonded turn	48	2	0.259	-175.037	-168.845	54.0417	44.7526	-0.614593	105.654	117.031	29.1899	5.25342	2.10026	.-RHHook	NA
O33839	134	333	['1XJFB']	1XJGB,1XJNA,1XJNB,1XJND,1XJEB,1XJMB,1XJKB,3O0NA,1XJJB,3O0QB	134	333	SSMissing	0	1XJF	OXIDOREDUCTASE	RIBONUCLEOTIDE REDUCTASE, B12-DEPENDENT;	THERMOTOGA MARITIMA	X-RAY DIFFRACTION	B	134	extended strand, participates in beta ladder	8	B	333	loops or irregular	0	2.4	0.26	29.082	71.8124	-117.179	159.851	-58.7475	108.28	106.324	22.7878	5.29561	2.10103	.+/-LHStaple	NA
P21333	2160	2199	['4P3WA', '4P3WB', '4P3WE', '4P3WF', '4P3WD', '4P3WC']	2J3SA	2160	2199	SSMissing	0	4P3W	CELL ADHESION	FILAMIN-A;	HOMO SAPIENS	X-RAY DIFFRACTION	A	2160	loops or irregular	15	A	2199	extended strand, participates in beta ladder	11	2	0.226	-67.6023	-72.5037	-100.719	105.806	165.212	105.557	104.828	16.0294	5.35215	2.10106	.+/-LHHook	Cytoplasm
Q8ZRL5	48	108	['4J32B', '4J30B']	4HFFB	48	108	SSMissing	0	4J32	TOXIN/INHIBITOR	PUTATIVE CYTOPLASMIC PROTEIN;	SALMONELLA ENTERICA SUBSP. ENTERICA SEROVA	X-RAY DIFFRACTION	B	48	alpha helix	0	B	108	alpha helix	0	1	0.203	-179.089	-81.5753	-84.6602	-56.4046	-65.264	103.378	103.207	4.86822	5.60697	2.10199	.-LHSpiral	NA
P00974	65	86	['3LDJA', '3LDJB', '3LDJC', '3FP7J', '4PTIA', '3BTQI', '3LDIA', '3LDIB', '3LDIC', '3LDID', '3LDIE', '4Y10I', '3BTTI', '2FTMB', '1P2KI', '1T8LB', '1T8LD', '1BTIA', '2TPII', '1P2JI', '1TPAI', '1T8MB', '1T8MD', '4Y0ZI', '1T8OB', '1T8OD', '1FANA', '2R9PI', '2R9PE', '2R9PF', '2R9PG', '2TGPI', '1NAGA', '1BTHP', '1BTHQ', '3TGJI', '1BPTA', '1T8NB', '1T8ND', '4TPII', '1BPIA', '1FY8I', '1BRBI', '3FP8I', '4…	1FAKI	30	51	SSMissing	0	3LDJ	HYDROLASE INHIBITOR	PANCREATIC TRYPSIN INHIBITOR;	BOS TAURUS	X-RAY DIFFRACTION	A	30	extended strand, participates in beta ladder	22	A	51	alpha helix	0	1	0.234	-64.496	-118.717	-86.5095	-99.84	179.107	107.703	101.077	17.0068	6.45128	2.10214	.+/-LHSpiral	Secreted
Q9NB39	210	271	['3BPMB', '3BWKD']	3BWKC	177	238	SSMissing	1	3BPM	HYDROLASE	CYSTEINE PROTEASE FALCIPAIN-3;	PLASMODIUM FALCIPARUM	X-RAY DIFFRACTION	B	177	loops or irregular	51	B	238	3-helix (3/10 helix)	6	2	0.224	-75.9548	-62.5026	-105.535	6.68882	-82.12	108.266	106.375	22.3517	5.12451	2.10304	.-LHHook	NA
Q9NBA1	364	405	['4XHQA']	2V5SA,2V5SB,2V5MA	329	370	SSMissing	0	4XHQ	CELL ADHESION	DSCAM;	DROSOPHILA MELANOGASTER	X-RAY DIFFRACTION	A	329	extended strand, participates in beta ladder	0	A	370	extended strand, participates in beta ladder	0	1	0.233	-178.674	160.704	-83.7358	-156.647	-176.807	88.8155	105.45	6.90417	6.17539	2.10542	.-LHHook	NA
K7N5L2	473	477	['2YP3A', '2YP5A', '2YP4A']	2YP2A	473	477	SSMissing	0	2YP3	VIRAL PROTEIN	HEMAGGLUTININ;	INFLUENZA A VIRUS	X-RAY DIFFRACTION	A	473	loops or irregular	1	A	477	alpha helix	2	1	0.20293	-171.274	50.7164	-92.341	-98.1842	172.568	107.674	102.503	10.7573	5.1185	2.10725	.-/+LHHook	Membrane
P49597	267	359	['3NMND', '3KDJB']	3JRQA	267	359	SSMissing	0	3NMN	PROTEIN BINDING	ABSCISIC ACID RECEPTOR PYL1;	ARABIDOPSIS THALIANA	X-RAY DIFFRACTION	D	267	extended strand, participates in beta ladder	0	D	359	alpha helix	3	2	0.248	-42.6727	-59.4611	-85.981	-60.6395	-93.7046	105.345	102.374	15.329	5.49876	2.10728	.-LHSpiral	Cytoplasm
O43715	18	37	['4XZSB']	4XZSA	387	406	SSMissing	1	4XZS	APOPTOSIS	MALTOSE-BINDING PERIPLASMIC PROTEIN,TP53-REGULATED	ESCHERICHIA COLI K-12, HOMO SAPIENS	X-RAY DIFFRACTION	B	387	alpha helix	36	B	406	hydrogen bonded turn	0	2	0.242	175.14	-74.2398	-89.7718	-60.8648	-57.4718	107.793	107.649	3.93789	5.92668	2.10765	.+/-LHSpiral	Cytoplasm
Q81RT8	301	302	['3SR3B']	4MJXA,4MJXB,4JVOA,4JVOB,3TYXA,3TYXB,3T5MA,3T5MB,3GJZA,3GJZB,3U1BA,3U1BB,4MI1A,4MI1B	301	302	SSMissing	0	3SR3	HYDROLASE	MICROCIN IMMUNITY PROTEIN MCCF;	BACILLUS ANTHRACIS	X-RAY DIFFRACTION	B	301	loops or irregular	0	B	302	bend	0	1	0.178	-161.856	-66.505	89.4408	-44.8734	-59.9049	112.492	103.854	7.42605	2.84738	2.10769	.-RHStaple	NA
Q8KM22	44	47	['3D4TA']	3DMLA	13	16	SSMissing	0	3D4T	OXIDOREDUCTASE	PUTATIVE UNCHARACTERIZED PROTEIN;	PARACOCCUS DENITRIFICANS	X-RAY DIFFRACTION	A	13	loops or irregular	20	A	16	alpha helix	4	2.05	0.216	-179.218	-143.613	70.3272	78.7618	-56.4945	100.923	105.133	11.244	5.21772	2.1078	.-RHHook	NA
A2TBB4	62	385	['2GFIB']	2GFIA	62	385	SSMissing	1	2GFI	HYDROLASE	PHYTASE;	DEBARYOMYCES CASTELLII	X-RAY DIFFRACTION	B	62	extended strand, participates in beta ladder	13	B	385	extended strand, participates in beta ladder	15	2.29	0.21	-61.5373	-24.7159	-80.3477	95.4176	-125.437	125.861	111.572	29.2265	4.36331	2.11	.-LHHook	NA
P69924	269	273	['1MRRA', '1PJ0A']	1BIQB,1XIKB,1RNRA,1RNRB,1JPRB,2AV8A,2AV8B,1RSRB,1PJ1A,1PJ1B,1R65A,1R65B,5CI2A,2XOFA,2XOFB,1PIZA,1PIZB,1JQCB,1PIUA,1PIUB,1PFRA,1PFRB,1RSVB,1MXRA,1MXRB,1RIBA,1RIBB,1YFDB,1PM2A,1PM2B,1PIYA,1PIYB,1PIMA,1PIMB,5CI3A	268	272	SSMissing	0	1MRR	REDUCTASE(ACTING ON CH2)	RIBONUCLEOTIDE REDUCTASE R1 PROTEIN;	ESCHERICHIA COL	X-RAY DIFFRACTION	A	268	alpha helix	9	A	272	alpha helix	1	2.5	NULL	86.812	62.4917	67.1627	-29.3314	-21.022	128.652	160.5	28.0883	6.31573	2.11445	.-/+RHHook	NA
Q8WSF8	207	208	['2WNCA', '2WNCB', '2WNCC', '2WNCE', '2BR8A', '2BR8B', '2BR8C', '2BR8D', '2BR8E', '3PEOA', '3PEOB', '3PEOC', '3PEOD', '3PEOE', '3PEOF', '3PEOG', '3PEOH', '3PEOI', '3PEOJ', '2X00A', '2X00B', '2X00C', '2X00D', '2X00E', '2C9TA', '2C9TB', '2C9TC', '2C9TD', '2C9TE', '2C9TF', '2C9TG', '2C9TH', '2C9TI', '2C9TJ', '4DBMA', '4DBMB', '4DBMC', '4DBMD', '4DBME', '4FRRA', '4FRRB', '4FRRC', '4FRRD', '4FRRE', '4…	2WNCD,2YMEH	190	191	SSMissing	1	2WNC	RECEPTOR	SOLUBLE ACETYLCHOLINE RECEPTOR;	APLYSIA CALIFORNICA	X-RAY DIFFRACTION	A	190	hydrogen bonded turn	96	A	191	loops or irregular	36	2	0.21171	64.9055	78.3452	-92.1308	72.3253	-53.7494	111.879	111.483	6.17682	3.75056	2.11567	.+/-LHStaple	NA
P37333	100	120	['5AEWG', '5AEWW']	2YFJA,2YFJC,2YFJE,2YFJG,2YFJI,2YFJK,2XSOA,2XSOC,2XSOE,2XSOG,2XSOI,2XSOK,2XSOM,2XSOO,2XSOQ,2XSOS,2XSOU,2XSOW,2YFIA,2YFIC,2YFIE,2YFIG,2YFII,2YFIK,5AEUA,5AEUC,5AEUE,5AEUG,2XR8A,2XR8C,2XR8E,2XR8G,2XR8I,2XR8K,2XR8M,2XR8O,2XR8Q,2XR8S,2XR8U,2XR8W,2XSHA,2XSHC,2XSHE,2XSHG,2XSHI,2XSHK,2XRXA,2XRXC,2XRXE,2XRXG,2XRXI,2XRXK,2XRXM,2XRXO,2XRXQ,2XRXS,2XRXU,2XRXW	100	120	SSMissing	0	5AEW	OXIDOREDUCTASE	BIPHENYL DIOXYGENASE SUBUNIT BETA;	BURKHOLDERIA XENOVORANS LB400	X-RAY DIFFRACTION	G	100	loops or irregular	2	G	120	loops or irregular	4	1	0.263	-143.517	148.462	-143.585	139.639	-149.164	101.882	103.262	53.058	6.64023	2.11593	.-LHStaple	NA
P22985	535	992	['4YTZB']	4YRWA,4YRWB,3AN1A,4YSWA,4YSWB,2E3TA	535	992	SSMissing	0	4YTZ	OXIDOREDUCTASE	XANTHINE DEHYDROGENASE/OXIDASE;	RATTUS NORVEGICUS	X-RAY DIFFRACTION	B	535	3-helix (3/10 helix)	31	B	992	bend	1	2	0.265	-67.6351	-55.4376	90.8817	139.262	175.732	103.524	105.997	10.0344	5.07759	2.11629	.+/-RHHook	Secreted
O44342	24	27	['2C1YA', '2C1YB', '2C0GA', '2C0GB', '2C0EA', '2C0EB', '1OVNA', '1OVNB']	2C0FA,2C0FB	24	27	SSMissing	0	2C1Y	CHAPERONE	WINDBEUTEL PROTEIN;	DROSOPHILA MELANOGASTER	X-RAY DIFFRACTION	A	24	loops or irregular	16	A	27	loops or irregular	3	2.25	0.292	55.3672	87.8945	-111.2	162.686	-61.1996	108.732	104.621	14.1789	5.55616	2.1198	.+/-LHStaple	Endoplasmic reticulum
Q9BHT8	112	177	['1K7HA', '1K7HB', '1SHNA', '1SHNB']	1SHQA,1SHQB	115	180	SSMissing	0	1K7H	HYDROLASE	ALKALINE PHOSPHATASE;	PANDALUS BOREALIS	X-RAY DIFFRACTION	A	115	3-helix (3/10 helix)	3	A	180	bend	2	1.92	0.227	170.615	165.989	-111.33	-74.2434	-56.2632	93.8639	103.06	11.9782	6.00212	2.11981	.-/+LHHook	NA
Q6PJP8	925	949	['4B87A']	5AHRA	925	949	SSMissing	0	4B87	HYDROLASE	DNA CROSS-LINK REPAIR 1A PROTEIN;	HOMO SAPIENS	X-RAY DIFFRACTION	A	925	3-helix (3/10 helix)	50	A	949	3-helix (3/10 helix)	37	2	0.21834	-85.6027	-5.25221	-129.849	-59.0561	-93.8175	111.174	109.682	41.423	5.93834	2.12016	.-LHSpiral	Nucleus
P29736	14	434	['1E73M', '1DWFM', '1E6XM', '1E6QM', '1E72M', '1DWAM', '1DWGM', '1DWIM', '1DWHM', '1W9BM', '1E70M', '1E71M', '2WXDM', '1MYRA', '1E4MM', '1E6SM', '1W9DM']	1DWJM	14	434	SSMissing	0	1e+73	FAMILY 1 GLYCOSYL HYDROLASE	MYROSINASE;	SINAPIS ALBA	X-RAY DIFFRACTION	M	14	hydrogen bonded turn	9	M	434	alpha helix	0	1.5	0.167	44.9069	63.651	64.8595	73.1657	77.5024	104.693	106.757	12.1532	5.50016	2.12167	.+RHSpiral	Other
Q7XZK3	40	43	['2VM2B', '2VM2D']	2VM1A,2VM1B,2VM1C,2VM1D	40	43	SSMissing	0	2VM2	OXIDOREDUCTASE	THIOREDOXIN H ISOFORM 1.;	HORDEUM VULGARE VAR. DISTICHUM	X-RAY DIFFRACTION	B	40	loops or irregular	6	B	43	alpha helix	0	1.8	0.24926	176.115	-137.681	73.0709	79.4128	-57.9679	102.589	103.828	11.9496	5.22692	2.12563	.+/-RHHook	NA
Q92900	531	626	['2GK6A', '2GK6B']	2WJYA,2XZOA	520	615	SSMissing	0	2GK6	HYDROLASE	REGULATOR OF NONSENSE TRANSCRIPTS 1;	HOMO SAPIENS	X-RAY DIFFRACTION	A	520	extended strand, participates in beta ladder	1	A	615	extended strand, participates in beta ladder	0	2.4	0.272	-53.599	-90.7286	67.1503	-44.1188	93.0742	123.354	134.822	20.4736	4.69483	2.12684	.+/-RHStaple	Cytoplasm
P40029	68	176	['3PIMB']	3PILA	68	176	SSMissing	0	3PIM	OXIDOREDUCTASE	PEPTIDE METHIONINE SULFOXIDE REDUCTASE;	SACCHAROMYCES CEREVISIAE	X-RAY DIFFRACTION	B	68	hydrogen bonded turn	14	B	176	loops or irregular	3	1	0.264	-63.6126	-102.693	76.9162	68.0704	179.319	104.495	107.153	9.70993	4.6203	2.12758	.+/-RHHook	NA
Q9YBL2	36	64	['3VSAA', '3VSAB', '3VSCA', '3VSCB', '3VSDA', '3VSDB', '1WKVA', '1WKVB']	5B3AA,5B3AB,5B36A,5B36B	36	64	SSMissing	0	3VSA	TRANSFERASE	PROTEIN CYSO;	AEROPYRUM PERNIX	X-RAY DIFFRACTION	A	36	loops or irregular	10	A	64	loops or irregular	47	2	0.224	-80.2956	166.214	-103.869	68.079	47.9308	102.2	108.437	13.1852	5.16621	2.12894	.+/-LHStaple	NA
P0AD64	73	119	['3N4IA', '5EE8A', '4FH4A', '4MBFA', '4R3BA', '4MBHA', '3D4FA', '1SHVA', '3MKEA', '4ZAMA', '4GD6A', '3OPHA', '2H0TA', '4MBKA', '1Q2PA', '3V5MA', '2H5SA', '3OPRA', '2A3UA', '2G2UA', '3OPPA', '1TDLA', '4JPMA', '3V50A', '3C4PA', '4GDBA', '3MXRA', '3MKFA', '3OPLA', '1VM1A', '1RCJA', '4FCFA', '1ONGA', '4GD8A', '2G2WA', '1TDGA', '2ZD8A', '3MXSA', '2A49A', '3C4OA']	4FH2A,4FD8A	77	123	SSMissing	0	3N4I	HYDROLASE/HYDROLASE INHIBITOR	BETA-LACTAMASE SHV-1;	KLEBSIELLA PNEUMONIAE	X-RAY DIFFRACTION	A	77	alpha helix	0	A	123	alpha helix	0	1	0.179	-73.4437	-89.0992	-108.018	-67.9687	-90.66	101.909	103.682	22.3366	5.99879	2.12933	.-LHSpiral	NA
P35804	66	78	['3N4IB', '3E2LC', '3GMUB', '1XXMC', '1XXMD', '2G2UB', '3C4PB', '3C7UB', '3C7UD', '3C7VB', '3C7VD', '1S0WC', '1S0WD', '2G2WB', '2B5RD', '3E2KD', '3C4OB']	2B5RC	1030	1042	SSMissing	1	3N4I	HYDROLASE/HYDROLASE INHIBITOR	BETA-LACTAMASE SHV-1;	KLEBSIELLA PNEUMONIAE	X-RAY DIFFRACTION	B	30	extended strand, participates in beta ladder	24	B	42	extended strand, participates in beta ladder	0	1	0.179	-54.7425	-86.6179	103.436	-92.7613	-54.8366	106.467	108.814	14.5684	4.12485	2.13558	.-RHStaple	Secreted
P05164	285	309	['4C1MC', '1DNWC', '1DNWD', '3ZS0C', '3ZS0D', '1CXPC', '1CXPD', '5FIWC', '5FIWD', '1D2VC', '1D2VD', '1DNUC', '1DNUD', '1MHLC', '1MHLD', '1D7WC', '1D7WD', '4DL1C', '4DL1D', '4DL1G', '4DL1H', '4DL1K', '4DL1L', '4DL1O', '4DL1P', '1D5LC', '1D5LD']	4C1MD	119	143	SSMissing	1	4C1M	OXIDOREDUCTASE	MYELOPEROXIDASE LIGHT CHAIN;	HOMO SAPIENS	X-RAY DIFFRACTION	C	119	loops or irregular	43	C	143	extended strand, participates in beta ladder	5	2	0.27754	-74.3185	-57.2718	-87.6836	-80.9771	68.1049	104.385	105.16	7.563	5.76825	2.14049	.+/-LHSpiral	Lysosome
O25140	89	92	['4FYBB', '4FYBA']	4FYCA,4FYCB	89	92	SSMissing	0	4FYB	OXIDOREDUCTASE	THIOL:DISULFIDE INTERCHANGE PROTEIN (DSBC);	HELICOBACTER PYLORI	X-RAY DIFFRACTION	B	89	loops or irregular	6	B	92	alpha helix	0	2	0.23	164.614	-134.534	71.1837	80.4979	-59.9023	102.632	105.838	15.4378	5.22457	2.14145	.+/-RHHook	NA
O32218	69	72	['3EU4A', '3GH9A']	3EU3A,3GHAA	69	72	SSMissing	0	3GH9	OXIDOREDUCTASE	DISULFIDE BOND FORMATION PROTEIN D;	BACILLUS SUBTILIS	X-RAY DIFFRACTION	A	69	loops or irregular	2	A	72	alpha helix	0	1	0.25	147.861	-124.698	78.6096	76.0402	-58.1545	103.288	104.915	21.2181	5.1973	2.14297	.+/-RHHook	NA
Q9BPX1	39	61	['5ICSA', '5ICSC', '5ICSD', '5ICSF']	5EN4A,5JS6A,5ICMA,5JSFA,5HS6A	39	61	SSMissing	0	5ICS	OXIDOREDUCTASE	17-BETA-HYDROXYSTEROID DEHYDROGENASE 14;	HOMO SAPIENS	X-RAY DIFFRACTION	A	39	extended strand, participates in beta ladder	0	A	61	loops or irregular	2	1	0.164	161.931	89.6497	-71.7797	-103.944	168.32	109.528	103.719	19.3983	5.06223	2.14874	.+LHHook	Cytoplasm
Q8BND5	73	76	['5D96D', '5D96A', '5D8IA', '5D8IB', '5D93A']	5D93D	73	76	SSMissing	1	5D96	IMMUNE SYSTEM	SULFHYDRYL OXIDASE 1;	MUS MUSCULUS	X-RAY DIFFRACTION	D	73	loops or irregular	6	D	76	alpha helix	0	2	0.228	163.901	-132.569	81.1436	73.9517	-53.7119	80.1807	113.76	13.894	5.03548	2.15081	.+/-RHHook	Secreted
Q9NBA1	160	217	['4XHQA', '2V5SA', '2V5SB']	2V5MA	125	182	SSMissing	0	4XHQ	CELL ADHESION	DSCAM;	DROSOPHILA MELANOGASTER	X-RAY DIFFRACTION	A	125	loops or irregular	18	A	182	extended strand, participates in beta ladder	0	1	0.233	-177.95	97.7967	62.4025	159.769	51.2107	99.6802	116.639	15.205	6.23296	2.15257	.+/-RHSpiral	NA
Q8U1R4	8	20	['3LWPB', '3LWVB']	3LWRB,3HAXC,3HJWB,2EY4E,2EY4F,2HVYC	8	20	SSMissing	0	3LWP	ISOMERASE/RNA BINDING PROTEIN/RNA	PSEUDOURIDINE SYNTHASE CBF5;	PYROCOCCUS FURIOSUS	X-RAY DIFFRACTION	B	8	loops or irregular	2	B	20	loops or irregular	3	2	0.255	-151.032	122.983	-99.775	146.555	-165.573	101.808	101.144	28.0279	5.74011	2.15905	.-LHStaple	NA
Q8RJN5	200	229	['5AC3A']	1M21A,1M21B,1M22A,1M22B	200	229	SSMissing	0	5AC3	HYDROLASE	PEPTIDE AMIDASE;	STENOTROPHOMONAS MALTOPHILIA	X-RAY DIFFRACTION	A	200	loops or irregular	5	A	229	alpha helix	0	1	0.19608	-161.739	-179.514	99.3297	-116.782	-175.297	113.409	109.385	16.5631	6.36197	2.16333	.-RHStaple	NA
Q16769	139	164	['3SI0A']	2ZEGA,2ZEGB,2ZEPA,2ZEPB,3PBEA,3PBEB,2ZEEA,2ZEEB,3PBBA,3PBBB,2AFWA,2AFWB,2ZELA,2ZELB,2ZEFA,2ZEFB,2ZEHA,2ZEHB,4YWYA,4YWYB,4YWYC,2ZENA,2ZENB,2AFOA,2AFOB,2AFSA,2AFSB,2AFMA,2AFMB,2ZEDA,2ZEDB,2ZEMA,2ZEMB,2ZEOA,2ZEOB,2AFXA,2AFXB,2AFUA,2AFUB,2AFZA,2AFZB,4YU9A,4YU9B,4YU9C	139	164	SSMissing	0	3SI0	TRANSFERASE	GLUTAMINYL-PEPTIDE CYCLOTRANSFERASE;	HOMO SAPIENS	X-RAY DIFFRACTION	A	139	extended strand, participates in beta ladder	0	A	164	alpha helix	0	2	0.264	63.915	138.126	108.216	-45.5801	-51.1106	114.615	105.739	16.2432	5.52641	2.16382	.-/+RHHook	Secreted
P35160	74	77	['1ST9A', '1ST9B', '2F9SA', '2F9SB']	2H1BA,2H1BB,2H1BC,2H1BD,1SU9A,1SU9B,3C73B,3C71A	74	77	SSMissing	0	1ST9	OXIDOREDUCTASE	THIOL-DISULFIDE OXIDOREDUCTASE RESA;	BACILLUS SUBTILIS	X-RAY DIFFRACTION	A	73	loops or irregular	6	A	76	alpha helix	0	1.5	NULL	165.648	-133.432	72.7002	78.4928	-55.5565	101.017	105.187	14.7917	5.17293	2.16669	.+/-RHHook	Membrane
P08294	125	207	['2JLPA', '2JLPD']	2JLPB,2JLPC	107	189	SSMissing	1	2JLP	OXIDOREDUCTASE	EXTRACELLULAR SUPEROXIDE DISMUTASE (CU-ZN);	HOMO SAPIENS	X-RAY DIFFRACTION	A	107	3-helix (3/10 helix)	0	A	189	extended strand, participates in beta ladder	5	1.7	0.185	-59.1571	-49.9298	-94.9391	-91.7819	53.3815	110.461	99.7913	9.01719	5.8825	2.17913	.+/-LHSpiral	Secreted
Q8TGI8	495	537	['5JU6A', '5JU6C', '5JU6D']	5JU6B	495	537	SSMissing	1	5JU6	HYDROLASE	BETA-GLUCOSIDASE;	TALAROMYCES EMERSONII	X-RAY DIFFRACTION	A	495	extended strand, participates in beta ladder	0	A	537	loops or irregular	3	2	0.228	-55.0831	104.125	92.7576	153.998	-166.753	103.149	100.371	15.467	6.60521	2.17963	.-RHSpiral	NA
P45359	88	378	['4XL2A', '4XL2B']	4WYRA,4WYRB	88	378	SSMissing	0	4XL2	TRANSFERASE	ACETYL-COA ACETYLTRANSFERASE;	CLOSTRIDIUM ACETOBUTYLICUM (STRAIN ATCC 824	X-RAY DIFFRACTION	A	88	3-helix (3/10 helix)	22	A	378	loops or irregular	20	1	0.191	169.84	-89.3485	-102.037	-48.4464	-43.5225	97.6283	105.868	14.1297	5.86859	2.17987	.+/-LHSpiral	Cytoplasm
U4MDP1	10	13	['4Y2MA']	4Y2IA,4Y2KA	10	13	SSMissing	0	4Y2M	METAL TRANSPORT	PUTATIVE METAL-BINDING TRANSPORT PROTEIN;	SALMONELLA ENTERICA SUBSP. ENTERICA SEROVA	X-RAY DIFFRACTION	A	10	bend	69	A	13	alpha helix	14	1	0.198	18.3877	87.4916	-96.4475	162.216	-78.7109	104.909	109.155	25.8867	5.37633	2.18074	.+/-LHStaple	NA
Q8GZD5	229	238	['1UMZA']	1UMZB	207	216	SSMissing	1	1UMZ	TRANSFERASE	XYLOGLUCAN ENDOTRANSGLYCOSYLASE;	POPULUS TREMULA	X-RAY DIFFRACTION	A	207	extended strand, participates in beta ladder	0	A	216	loops or irregular	12	1.8	0.222	-128.338	-61.9719	-69.9967	-152.67	169.977	102.971	98.961	24.4638	5.64016	2.18628	.+/-LHSpiral	Secreted
Q8GZD5	229	238	['1UMZA']	1UN1A,1UN1B	207	216	SSMissing	0	1UMZ	TRANSFERASE	XYLOGLUCAN ENDOTRANSGLYCOSYLASE;	POPULUS TREMULA	X-RAY DIFFRACTION	A	207	extended strand, participates in beta ladder	0	A	216	loops or irregular	12	1.8	0.222	-128.338	-61.9719	-69.9967	-152.67	169.977	102.971	98.961	24.4638	5.64016	2.18628	.+/-LHSpiral	Secreted
P29736	6	438	['1E73M', '1DWFM', '1E6XM', '1E6QM', '1E72M', '1DWAM', '1DWGM', '1DWHM', '1W9BM', '1E70M', '1E71M', '1MYRA', '1E4MM', '1E6SM', '1W9DM']	1DWJM,1DWIM,2WXDM	6	438	SSMissing	0	1e+73	FAMILY 1 GLYCOSYL HYDROLASE	MYROSINASE;	SINAPIS ALBA	X-RAY DIFFRACTION	M	6	loops or irregular	16	M	438	alpha helix	17	1.5	0.167	-59.238	-68.8843	-87.1439	-75.4982	-172.833	101.796	105.864	4.54637	5.88689	2.18817	.-LHSpiral	Other
P55059	385	388	['5CRWA']	3WT1A,3WT1B,3WT1C,3WT1D	365	368	SSMissing	0	5CRW	ISOMERASE/METAL BINDING PROTEIN	PROTEIN DISULFIDE-ISOMERASE;	HUMICOLA INSOLENS	X-RAY DIFFRACTION	A	365	loops or irregular	6	A	368	alpha helix	5	1	0.217	144.962	-125.909	78.6096	76.0049	-58.401	103.536	99.7137	22.3763	5.10933	2.19762	.+/-RHHook	Endoplasmic reticulum
Q9Y9L0	207	213	['3A5WB', '3A5WE', '3A5WF', '3A5WG', '3A5WH', '3A5WI', '3A5WJ', '3A2WA', '3A2WB', '3A2WC', '3A2WD', '3A2WE', '3A2WF', '3A2WG', '3A2WH', '3A2WI', '3A2WJ', '2CV4A', '2CV4B', '2CV4C', '2CV4D', '2CV4E', '2CV4F', '2CV4G', '2CV4H', '2CV4I', '2CV4J']	3A2XA,3A2XB,3A2XC,3A2XD,3A2XE,3A2XF,3A2XG,3A2XH,3A2XI,3A2XJ	207	213	SSMissing	0	3A5W	OXIDOREDUCTASE	PROBABLE PEROXIREDOXIN;	AEROPYRUM PERNIX K1	X-RAY DIFFRACTION	B	207	extended strand, participates in beta ladder	49	B	213	extended strand, participates in beta ladder	3	2	0.269	-149.903	84.9703	-43.0621	-40.1752	-60.5971	123.375	125.764	30.1264	4.43244	2.20015	.-LHHook	Cytoplasm
P11708	137	154	['5MDHA', '5MDHB']	4MDHA,4MDHB	136	153	SSMissing	0	5MDH	OXIDOREDUCTASE	MALATE DEHYDROGENASE;	SUS SCROFA	X-RAY DIFFRACTION	A	136	alpha helix	0	A	153	extended strand, participates in beta ladder	0	2.4	0.253	-140.436	154.885	-107.583	-80.6748	24.533	102.706	92.0333	35.6441	5.94573	2.2154	.-/+LHHook	Cytoplasm
Q8T9N5	34	37	['2XC2A', '2XBIA']	2XBQA,2XBQB	34	37	SSMissing	0	2XC2	OXIDOREDUCTASE	THIOREDOXINN;	SCHISTOSOMA MANSONI	X-RAY DIFFRACTION	A	34	loops or irregular	8	A	37	alpha helix	4	1	0.24491	162.005	-133.397	73.7937	79.2617	-62.1832	103.293	102.747	15.7443	5.28009	2.21978	.+/-RHHook	NA
C7S226	105	149	['3KU6A', '3QQIA', '3QQIB', '3KU5A']	3QQEA,3KU3A,3QQBA	97	139	SSMissing	0	3KU6	VIRAL PROTEIN	HEMAGGLUTININ HA1 CHAIN;	INFLUENZA A VIRUS	X-RAY DIFFRACTION	A	97	bend	11	A	139	extended strand, participates in beta ladder	4	1	0.224	45.6058	95.8248	97.6912	-79.4449	-60.1153	103.562	105.239	13.7132	5.31164	2.22092	.-/+RHHook	Membrane
Q9NBA1	269	322	['4XHQA', '2V5SA', '2V5SB']	2V5MA	234	287	SSMissing	0	4XHQ	CELL ADHESION	DSCAM;	DROSOPHILA MELANOGASTER	X-RAY DIFFRACTION	A	234	loops or irregular	7	A	287	extended strand, participates in beta ladder	0	1	0.233	-174.175	161.783	-93.5713	-144.289	173.932	95.0188	99.5582	11.0757	6.44371	2.22625	.-/+LHHook	NA
Q8NP73	83	221	['5H2GB']	5H2YA,5H2YB	83	221	SSMissing	0	5H2G	ISOMERASE	DIAMINOPIMELATE EPIMERASE;	CORYNEBACTERIUM GLUTAMICUM (STRAIN ATCC 13032	X-RAY DIFFRACTION	B	83	bend	8	B	221	loops or irregular	0	2	0.219	-70.7357	-80.0317	-91.8763	60.1823	-178.428	111.444	100.864	6.20218	4.75162	2.23468	.-LHHook	Cytoplasm
Q1W6B1	106	506	['4A2FA', '4A2DA', '4A2GA', '4A2EA', '4A2HA']	5A7EA	84	484	SSMissing	0	4A2F	OXIDOREDUCTASE	LACCASE;	CORIOLOPSIS GALLICA	X-RAY DIFFRACTION	A	106	loops or irregular	0	A	506	alpha helix	11	1	0.22388	-83.7559	103.707	92.8924	-46.8747	-77.7613	100.296	106.715	19.8949	5.10889	2.23776	.-RHHook	NA
P44859	73	217	['1GQZA']	2GKEA,2GKJA	73	217	SSMissing	0	1GQZ	ISOMERASE	DIAMINOPIMELATE EPIMERASE;	HAEMOPHILUS INFLUENZAE	X-RAY DIFFRACTION	A	73	bend	7	A	217	loops or irregular	1	1.75	0.196	-69.6232	-71.2077	-97.3632	69.7215	-175.374	108.294	101.725	6.45018	4.85453	2.24207	.-LHHook	Cytoplasm
Q20W19	105	149	['2WR1B', '2WR0A', '2WR2B']	2WR1C,2WR0C,2WR2C	94	138	SSMissing	1	2WR1	VIRAL PROTEIN	HEMAGGLUTININ;	UNIDENTIFIED INFLUENZA VIRUS	X-RAY DIFFRACTION	B	94	bend	11	B	138	extended strand, participates in beta ladder	5	2	0.2297	60.0733	88.9911	85.4108	-76.0436	-56.2724	121.219	104.792	7.61395	5.31588	2.2451	.-/+RHHook	Membrane
Q56839	82	87	['2C3DA', '2C3DB', '1MO9A', '1MO9B']	2C3CA,2C3CB,3Q6JA,3Q6JB	82	87	SSMissing	0	2C3D	OXIDOREDUCTASE	2-OXOPROPYL-COM REDUCTASE;	XANTHOBACTER AUTOTROPHICUS	X-RAY DIFFRACTION	A	82	alpha helix	6	A	87	alpha helix	20	2.15	0.239	-167.922	74.8972	-133.913	123.74	-25.8231	94.4965	86.9798	39.7713	4.71405	2.27163	.-LHStaple	NA
Q9NRG4	209	267	['5ARFA']	4WUYA,3TG4A,5ARGA,3S7DA,3S7BA,3TG5A	209	267	SSMissing	0	5ARF	TRANSFERASE	N-LYSINE METHYLTRANSFERASE SMYD2;	HOMO SAPIENS	X-RAY DIFFRACTION	A	209	bend	7	A	267	alpha helix	6	1	0.30052	-56.6195	147.296	-34.5384	98.5849	-93.5061	112.36	137.792	42.5959	6.7156	2.27718	.-LHStaple	Cytoplasm
P29218	24	125	['1IMAA', '1IMAB', '1AWBA', '1AWBB', '4AS4A', '4AS4B', '1IMBA', '1IMBB']	1IMEA,1IMEB,1IMFA,2HHMA,2HHMB	24	125	SSMissing	0	1IMA	HYDROLASE	INOSITOL MONOPHOSPHATASE;	HOMO SAPIENS	X-RAY DIFFRACTION	A	24	alpha helix	28	A	125	hydrogen bonded turn	13	2.3	NULL	-94.4309	84.6321	85.0635	82.5001	66.0097	112.303	104.471	18.3948	6.31423	2.27978	.+/-RHSpiral	Cytoplasm
P9WJJ3	17	40	['3SZGD']	3DLAB,3DLAC,3DLAD,3SDBA	17	40	SSMissing	0	3SZG	LIGASE	GLUTAMINE-DEPENDENT NAD(+) SYNTHETASE;	MYCOBACTERIUM TUBERCULOSIS	X-RAY DIFFRACTION	D	17	extended strand, participates in beta ladder	0	D	40	alpha helix	0	2	0.229	-50.0314	-135.78	-105.18	161.5	-62.6064	163.211	161.129	16.3358	8.74526	2.28233	.-LHHook	NA
Q72CX3	248	270	['3K3GA']	3K3FA	248	270	SSMissing	0	3K3G	TRANSPORT PROTEIN	UREA TRANSPORTER;	DESULFOVIBRIO VULGARIS STR	X-RAY DIFFRACTION	A	248	alpha helix	0	A	270	alpha helix	0	2	0.214	-98.3039	-84.1438	-60.2889	-68.9586	-173.229	106.718	119.631	22.9809	6.03075	2.29285	.-LHSpiral	Membrane
Q93088	217	299	['1LT7A', '1LT7B']	4M3PA,4M3PB,4M3PC,4M3PD,1LT8A	217	299	SSMissing	0	1LT7	TRANSFERASE	BETAINE-HOMOCYSTEINE METHYLTRANSFERASE;	HOMO SAPIENS	X-RAY DIFFRACTION	A	217	bend	9	A	299	loops or irregular	25	2.15	0.249	-31.6418	-86.9369	91.4662	152.114	-168.096	95.4671	101.981	19.1826	5.28947	2.29412	.-RHHook	Cytoplasm
Q9NR48	2096	2098	['4YPAB', '4YPAD']	4YPAA	2091	2093	SSMissing	1	4YPA	TRANSFERASE	HISTONE-LYSINE N-METHYLTRANSFERASE ASH1L;	HOMO SAPIENS	X-RAY DIFFRACTION	B	2091	loops or irregular	1	B	2093	loops or irregular	19	2	0.303	-140.012	-99.3821	-50.3008	113.619	-66.8821	116.366	108.113	39.646	5.48041	2.30158	.-LHHook	Nucleus
Q9NR48	2098	2109	['4YPAA']	4YPAB,4YPAD	2093	2104	SSMissing	1	4YPA	TRANSFERASE	HISTONE-LYSINE N-METHYLTRANSFERASE ASH1L;	HOMO SAPIENS	X-RAY DIFFRACTION	A	2093	loops or irregular	25	A	2104	bend	6	2	0.303	-73.556	170.158	134.091	-43.71	-75.09	101.515	98.4079	25.0222	5.55149	2.32691	.-RHHook	Nucleus
P25799	116	121	['1NFKA', '1NFKB']	1OOAA,1OOAB	116	121	SSMissing	0	1NFK	TRANSCRIPTION/DNA	PROTEIN (NUCLEAR FACTOR KAPPA-B (NF-KB));	MUS MUSCULUS	X-RAY DIFFRACTION	A	116	extended strand, participates in beta ladder	30	A	121	extended strand, participates in beta ladder	4	2.3	0.34	-61.9715	-93.6458	98.7249	-83.4702	-54.796	116	94.1768	12.404	3.8567	2.32749	.-RHStaple	Cytoplasm
P10599	32	35	['5DQYA', '2IIYA', '2HSHA', '4OO5A', '4POMA', '4POMB', '2IFQA', '2IFQB', '2IFQC', '3M9KA', '3M9KB', '4OO4B', '1ERUA', '2HXKA', '2HXKB', '2HXKC']	4POMC,4POMD	32	35	SSMissing	1	5DQY	OXIDOREDUCTASE	THIOREDOXIN;	HOMO SAPIENS	X-RAY DIFFRACTION	A	32	loops or irregular	8	A	35	alpha helix	1	1	0.209	159.754	-131.205	79.4635	78.8151	-66.3658	98.9105	100.764	16.4519	5.35642	2.34929	.+/-RHHook	Secreted
P10599	32	35	['5DQYA', '2IIYA', '2HSHA', '4OO5A', '4POMA', '4POMB', '2IFQA', '2IFQB', '2IFQC', '3M9KA', '3M9KB', '4OO4B', '1ERUA', '2HXKA', '2HXKB', '2HXKC']	1ERTA,1AUCA,1ERVA,1AIUA,3M9JA,3M9JB	32	35	SSMissing	0	5DQY	OXIDOREDUCTASE	THIOREDOXIN;	HOMO SAPIENS	X-RAY DIFFRACTION	A	32	loops or irregular	8	A	35	alpha helix	1	1	0.209	159.754	-131.205	79.4635	78.8151	-66.3658	98.9105	100.764	16.4519	5.35642	2.34929	.+/-RHHook	Secreted
P27694	200	289	['1JMCA']	1FGUA,1FGUB	200	289	SSMissing	0	1JMC	REPLICATION/DNA	PROTEIN (REPLICATION PROTEIN A (RPA));	HOMO SAPIENS	X-RAY DIFFRACTION	A	200	extended strand, participates in beta ladder	14	A	289	loops or irregular	15	2.4	0.33	-170.7	104.991	-101.195	-159.04	-177.35	125.353	97.7545	15.4737	6.31261	2.35244	.-LHHook	Nucleus
Q4WJJ3	446	451	['5FJIB']	5FJIA	436	441	SSMissing	1	5FJI	HYDROLASE	BETA-GLUCOSIDASE;	ASPERGILLUS FUMIGATUS	X-RAY DIFFRACTION	B	436	bend	7	B	441	bend	22	1	0.17441	-44.0634	155.9	83.0486	-141.014	69.3004	102.66	95.1552	14.7592	6.21749	2.37712	.-/+RHHook	Secreted
O26232	84	109	['3G1HB']	1LOLA,1LOLB,3WK2A,3W07A,4LC6A,4LC6B,3LHUA,3LHUB,3G18A,3G18B,3WK3A,3WJXA,3QMSA,3QMSB,3M5YA,3M5YB,3LHZA,3LHZB,3NQDA,3NQDB,4NT0A,4NT0B,3G24A,3G24B,4NX5A,4NX5B,1KM4A,1KM1A,1KM1B,3WJZA,3SECA,4O8RA,4O8RB,4O8RC,4O8RD,4O8RE,4O8RF,4O8RG,4O8RH,4O8RI,4O8RJ,4O8RK,4O8RL,4O8RM,1LP6A,1LP6B,3G1YA,3G1YB,3G1VA,3G1VB,4LW7A,4LW7B,3PC0A,3PC0B,3LI0A,3LI0B,2ZZ2A,2ZZ2B,3G1SA,3G1SB,3QEZA,3QEZB,3LLDA,3LLDB,3M47A,3M47B,2ZZ…	84	109	SSMissing	0	3G1H	LYASE	OROTIDINE 5'-PHOSPHATE DECARBOXYLASE;	METHANOTHERMOBACTER THERMAUTOTROPHICU	X-RAY DIFFRACTION	B	84	alpha helix	0	B	109	alpha helix	0	2	0.285	-58.0956	-121.343	-123.162	59.6668	-159.208	119.167	96.85	26.6382	6.03056	2.37717	.-LHHook	NA
Q6B0I6	310	312	['3DXUA']	5F5AA,4D6QA,5FP9A,5FPAA,5FPBA,5FP7A,5F5CA,5FP8A,4HONA,4HONB,3DXTA,5FP4A,4D6RA,4HOOB,4D6SA	310	312	SSMissing	0	3DXU	OXIDOREDUCTASE	JMJC DOMAIN-CONTAINING HISTONE DEMETHYLATION	HOMO SAPIENS	X-RAY DIFFRACTION	A	310	loops or irregular	10	A	312	bend	54	2	0.221	160.176	86.4305	-149.864	45.6936	2.87761	106.915	107.509	49.7192	5.49744	2.39926	.+LHStaple	Nucleus
Q9NR48	2096	2113	['4YPAB']	4YPAA,4YPAD	2091	2108	SSMissing	1	4YPA	TRANSFERASE	HISTONE-LYSINE N-METHYLTRANSFERASE ASH1L;	HOMO SAPIENS	X-RAY DIFFRACTION	B	2091	loops or irregular	1	B	2108	loops or irregular	0	2	0.303	-140.012	32.9899	-145.534	110.215	166.127	126.29	109.57	49.0224	6.58222	2.39975	.+/-LHStaple	Nucleus
Q9NR48	2096	2113	['4YPAB']	4YPEB	2091	2108	SSMissing	0	4YPA	TRANSFERASE	HISTONE-LYSINE N-METHYLTRANSFERASE ASH1L;	HOMO SAPIENS	X-RAY DIFFRACTION	B	2091	loops or irregular	1	B	2108	loops or irregular	0	2	0.303	-140.012	32.9899	-145.534	110.215	166.127	126.29	109.57	49.0224	6.58222	2.39975	.+/-LHStaple	Nucleus
P20936	771	876	['1WQ1G']	1WERA	771	876	SSMissing	0	1WQ1	COMPLEX (GTP-BINDING/GTPASE ACTIVATION)	H-RAS;	HOMO SAPIENS	X-RAY DIFFRACTION	G	771	alpha helix	17	G	876	alpha helix	24	2.5	0.319	-71.6395	-111.483	86.5882	169.184	-85.553	95.1127	108.747	18.7238	5.8257	2.40659	.-RHHook	Cytoplasm
Q50LF1	6	63	['3ADAD']	3AD8D,3AD9D,1VRQD,1X31D,3AD7D	6	63	SSMissing	0	3ADA	OXIDOREDUCTASE	SARCOSINE OXIDASE ALPHA SUBUNIT;	CORYNEBACTERIUM SP. U-96	X-RAY DIFFRACTION	D	6	extended strand, participates in beta ladder	1	D	63	hydrogen bonded turn	2	2	0.232	173.15	171.935	141.638	-172.629	30.6583	130.866	150.063	30.869	8.33682	2.44245	.+RHHook	NA
P04818	199	210	['3EDWX']	4E28A,3GH2X,1HVYA,1HVYB,1HVYC,1HVYD,4G6WX,2RD8A,3ED7A,3EBUA,1HZWA,1HZWB,3GH0A,4GD7A,4JEFA,1I00A,1I00B,4G2OX	199	210	SSMissing	0	3EDW	TRANSFERASE	THYMIDYLATE SYNTHASE;	HOMO SAPIENS	X-RAY DIFFRACTION	X	199	extended strand, participates in beta ladder	1	X	210	extended strand, participates in beta ladder	1	1	0.268	177.257	65.4847	-141.256	91.7602	164.964	135.12	126.498	28.7251	6.51383	2.44254	.+LHStaple	Cytoplasm
Q50LF1	9	63	['3ADAD']	3AD8D,3AD9D,1VRQD,1X31D,3AD7D	9	63	SSMissing	0	3ADA	OXIDOREDUCTASE	SARCOSINE OXIDASE ALPHA SUBUNIT;	CORYNEBACTERIUM SP. U-96	X-RAY DIFFRACTION	D	9	hydrogen bonded turn	7	D	63	hydrogen bonded turn	2	2	0.232	-42.3141	92.3775	-172.932	-89.4679	30.6583	131.869	89.3063	49.2038	6.89273	2.46453	.-/+LHHook	NA
Q6B0I6	238	312	['3DXUA']	5F5AA,4D6QA,5FP9A,5FPAA,5FPBA,5FP7A,5F5CA,5FP8A,4HONA,4HONB,3DXTA,5FP4A,4D6RA,4HOOB,4D6SA	238	312	SSMissing	0	3DXU	OXIDOREDUCTASE	JMJC DOMAIN-CONTAINING HISTONE DEMETHYLATION	HOMO SAPIENS	X-RAY DIFFRACTION	A	238	loops or irregular	11	A	312	bend	54	2	0.221	-175.281	149.786	-53.6694	-81.0315	2.87761	93.7043	109.291	33.8333	5.50555	2.47082	.-/+LHHook	Nucleus
Q3J4G5	7	70	['3FACC', '3FACD', '3FACE', '3FACF', '3FACG']	3FACA,3FACB	7	70	SSMissing	1	3FAC	UNKNOWN FUNCTION	PUTATIVE UNCHARACTERIZED PROTEIN;	RHODOBACTER SPHAEROIDES 2.4.1	X-RAY DIFFRACTION	C	7	bend	41	C	70	extended strand, participates in beta ladder	0	2	0.258	36.8771	-167.767	137.882	-176.746	-176.242	150.266	125.466	26.5842	7.95935	2.52977	.+/-RHStaple	NA
B8YK77	24	145	['3G3BD', '3G3AH']	3G3BF	6	127	SSMissing	1	3G3B	HYDROLASE/IMMUNE SYSTEM	VARIABLE LYMPHOCYTE RECEPTOR VLRB.2D;	PETROMYZON MARINUS	X-RAY DIFFRACTION	D	6	alpha helix	44	D	127	loops or irregular	92	2	0.286	-65.7982	-55.2592	-69.431	-44.8503	-69.9596	95.915	107.381	6.78705	5.01221	2.53039	.-LHSpiral	NA
Q8I3X4	106	108	['2BSXA']	1Q1GA,1Q1GB,1Q1GC,1Q1GD,1Q1GE,1Q1GF,3PHCA,3PHCB,3PHCC,3PHCD,3PHCE,3PHCF,3ENZA,3ENZB,3ENZC,3ENZD,3ENZE,3ENZF,1SQ6A,1NW4A,1NW4B,1NW4C,1NW4D,1NW4E,1NW4F	106	108	SSMissing	0	2BSX	TRANSFERASE	PURINE NUCLEOSIDE PHOSPHORYLASE;	PLASMODIUM FALCIPARUM	X-RAY DIFFRACTION	A	106	extended strand, participates in beta ladder	2	A	108	extended strand, participates in beta ladder	2	2	0.342	166.799	-103.02	148.607	-26.6182	-49.5644	114.79	120.875	38.9147	5.7812	2.53844	.+/-RHStaple	NA
Q9Y233	488	492	['5C29A', '5C29B', '4PHWB', '5EDHA', '5EDHB', '5EDHC', '5EDHD', '4AJGA', '4AJGD', '4HF4A', '4HF4B', '4MVHA', '4MVHB', '4DDLA', '4DDLB', '4DFFA', '4MRWB', '4P0NB', '4MSCA', '5EDEA', '5EDEB', '5EDEC', '5EDED', '5I2RA', '5I2RB', '5I2RC', '5I2RD', '5C2AA', '5DH4A', '5EDIA', '5EDIB', '5EDIC', '5EDID', '5C2HA', '4HEUA', '4HEUB', '5EDGA', '5EDGB', '5EDGC']	5C28A,5C28B,2OUQA,2OUQB,4P1RA,4P1RB,3WYKA,3WYKB,2Y0JA,2Y0JB,4LM0A,4LM0B,4BBXA,4BBXB,4LLKA,4LLKB,4MSAA,4MSAB,4LM2A,4LM2B,4YS7A,4YS7B,4LLJA,4LLJB,4ZO5A,4ZO5B,5AXQA,5AXQB,4MRZA,4MRZB,4AJMA,4AJMD,3SN7A,3SN7B,3WYMA,3WYMB,4XY2A,4XY2B,2OUVA,2OUVB,2OUPA,2OUPB,4LM3A,4LM3B,4LKQA,4LKQB,4AELA,4AELB,4YQHA,4YQHB,4LLPA,4LLPB,2OURA,2OURB,4MS0A,4MS0B,3SNIA,3SNIB,2OUSA,2OUSB,3SNLA,3SNLB,2OUNA,2OUNB,5AXPA,5AXPB,3WI…	488	492	SSMissing	0	5C29	HYDROLASE/HYDROLASE INHIBITOR	CAMP AND CAMP-INHIBITED CGMP 3',5'-CYCLIC PHOSPHODIESTERASE	HOMO SAPIENS	X-RAY DIFFRACTION	A	488	alpha helix	20	A	492	bend	8	2	NOT GIVEN	46.1901	111.29	-63.2717	159.308	166.061	107.381	101.725	20.3517	5.58577	2.5452	.+LHStaple	Cytoplasm
O77093	56	59	['1FG4B']	1O6JA,1O6JB,1O81A,1O81B,1OC8A,1OC8B,1OC9A,1OC9B	56	59	SSMissing	0	1FG4	ELECTRON TRANSPORT	TRYPAREDOXIN II;	CRITHIDIA FASCICULATA	X-RAY DIFFRACTION	B	40	loops or irregular	0	B	43	alpha helix	0	1.9	0.263	-179.945	-143.5	67.1219	84.5823	-72.2474	90.8598	98.1784	14.8554	5.2212	2.54672	.-RHHook	NA
Q16531	18	313	['3E0CA']	5FQDA,5FQDA,5FQDD,5FQDD,3EI3A	18	313	SSMissing	0	3E0C	DNA BINDING PROTEIN	DNA DAMAGE-BINDING PROTEIN 1;	HOMO SAPIENS	X-RAY DIFFRACTION	A	18	extended strand, participates in beta ladder	19	A	313	extended strand, participates in beta ladder	18	2.41	0.283	51.6931	-59.4468	128.365	109.679	45.7963	112.518	94.6861	26.8285	6.3048	2.56827	.+RHHook	Cytoplasm
Q9NR48	2109	2113	['4YPEB']	4YPAA,4YPAB,4YPAD,4YNMB	2104	2108	SSMissing	0	4YPE	TRANSFERASE	HISTONE-LYSINE N-METHYLTRANSFERASE ASH1L;	HOMO SAPIENS	X-RAY DIFFRACTION	B	2104	loops or irregular	30	B	2108	loops or irregular	6	2	0.263	-152.83	-93.5513	69.1055	112.589	-171.775	133.087	103.302	24.9162	5.94363	2.57081	.-RHHook	Nucleus
Q3J4G5	7	73	['3FACA', '3FACB']	3FACC,3FACD,3FACE,3FACF,3FACG	7	73	SSMissing	1	3FAC	UNKNOWN FUNCTION	PUTATIVE UNCHARACTERIZED PROTEIN;	RHODOBACTER SPHAEROIDES 2.4.1	X-RAY DIFFRACTION	A	7	bend	40	A	73	hydrogen bonded turn	1	2	0.258	37.838	-68.5747	-32.7465	-90.2791	51.0534	105.54	108.303	33.4597	5.30999	2.57876	.+LHSpiral	NA
Q9P2T1	68	95	['2C6QF']	2BZNA,2BZNB,2BZNC,2BZND,2BZNE,2BZNF,2BZNG,2BZNH	68	95	SSMissing	0	2C6Q	OXIDOREDUCTASE	GMP REDUCTASE 2;	HOMO SAPIENS	X-RAY DIFFRACTION	F	68	alpha helix	37	F	95	3-helix (3/10 helix)	20	1	0.206	167.979	-170.177	-79.8724	-57.8376	-68.5595	95.5094	100.01	5.14432	5.62974	2.6065	.+/-LHSpiral	NA
Q99AU2	1123	1171	['3O8DA', '3O8DB']	3O8CA,3O8CB,3O8RA,3O8RB,3O8BA,3O8BB	97	145	SSMissing	0	3O8D	HYDROLASE	HCV NS3 PROTEASE/HELICASE;	HEPATITIS C VIRUS SUBTYPE 1B	X-RAY DIFFRACTION	A	97	loops or irregular	8	A	145	loops or irregular	0	2	0.233	173.021	166.151	-73.3224	155.01	-84.6791	100.57	107.843	13.7695	6.62809	2.71227	.+/-LHStaple	Virion
P03355	895	921	['1QAIA', '1QAIB']	2R2UA,1I6JA,1QAJA,1QAJB,2FVRA,4M95A,1N4LA,4XPCA,3FSIA,2FVPA,1ZTTA,2R2RA,2R2TA,1ZTWA,2FVQA,2FJWA,1MMLA,2FVSA,1D1UA,2FJXA,2FJVA,4XPEA,1NNDA,4XO0A,4M94A	236	262	SSMissing	0	1QAI	TRANSFERASE/DNA	REVERSE TRANSCRIPTASE;	MOLONEY MURINE LEUKEMIA VIRUS	X-RAY DIFFRACTION	A	236	alpha helix	1	A	262	extended strand, participates in beta ladder	34	2.3	0.296	160.116	-82.2976	-122.077	-27.5183	-87.0056	116.263	108.171	31.7357	6.35597	2.72588	.+/-LHSpiral	Membrane
Q7DK11	96	107	['2F2FF']	2F2FC	96	107	SSMissing	1	2F2F	TOXIN	CYTOLETHAL DISTENDING TOXIN A;	ACTINOBACILLUS ACTINOMYCETEMCOMITANS	X-RAY DIFFRACTION	F	96	extended strand, participates in beta ladder	0	F	107	hydrogen bonded turn	10	2.4	0.251	-79.2982	74.467	85.8901	-61.0579	-71.1632	113.355	107.047	8.58504	5.18516	2.73136	.-RHHook	NA
Q9YHT2	111	123	['2H89B']	2H88B,2H88O,2WQYB,2WQYO,1YQ3B	73	85	SSMissing	0	2H89	OXIDOREDUCTASE	SUCCINATE DEHYDROGENASE FLAVOPROTEIN SUBUNIT;	GALLUS GALLUS	X-RAY DIFFRACTION	B	73	hydrogen bonded turn	5	B	85	hydrogen bonded turn	4	2.4	0.279	47.9468	-157.136	-16.9417	-83.5305	57.5286	155.17	94.8271	38.0295	6.48337	2.7527	.+LHSpiral	Membrane
P00875	172	192	['1AUSL']	8RUCC,8RUCG,1IR1B,1IR1D,1AA1B,1AA1H,1RXOB,1RXOH,1RBOB,1RBOE,1RBOH	172	192	SSMissing	0	1AUS	LYASE (CARBON-CARBON)	RIBULOSE BISPHOSPHATE CARBOXYLASE/OXYGENASE;	SPINACIA OLERACEA	X-RAY DIFFRACTION	L	172	extended strand, participates in beta ladder	0	L	192	alpha helix	0	2	0.239	148.744	-164.994	38.142	-144.449	-89.8579	118.11	115.041	43.4218	7.06783	2.7535	.+/-RHStaple	Other
O43451	112	130	['3L4UA', '2QMJA', '3L4YA', '3L4TA', '3L4XA']	3L4WA,3L4ZA,2QLYA,3L4VA,3CTTA	26	44	SSMissing	0	3L4U	HYDROLASE	MALTASE-GLUCOAMYLASE, INTESTINAL;	HOMO SAPIENS	X-RAY DIFFRACTION	A	26	alpha helix	0	A	44	extended strand, participates in beta ladder	0	1	0.221	-167.457	67.6277	87.5971	82.6096	178.606	93.8379	104.245	6.94412	5.89889	2.7571	.+/-RHSpiral	Membrane
P14410	520	545	['3LPPA', '3LPPB', '3LPPC']	3LPPD	487	512	SSMissing	1	3LPP	HYDROLASE	SUCRASE-ISOMALTASE;	HOMO SAPIENS	X-RAY DIFFRACTION	A	487	loops or irregular	23	A	512	loops or irregular	5	2	0.223	-66.9706	-47.9577	-98.8062	-52.0054	-66.756	103.947	106.855	6.54887	5.78987	2.75979	.-LHSpiral	Membrane
P18188	72	543	['3CURH', '3CURI', '3CURJ', '4UPEQ', '4UPER', '4UPES', '1YRQH', '1YRQI', '1YRQJ', '1YRQK', '1YRQM', '1YRQN', '1YQWQ', '1YQWR', '1YQWS']	4UPVR,4UCXQ,4UCXR,4UCXS,4UCWR,4UCWS,4URHQ,4URHR,4URHS	72	543	SSMissing	0	3CUR	OXIDOREDUCTASE	PERIPLASMIC [NIFE] HYDROGENASE SMALL SUBUNIT;	DESULFOVIBRIO FRUCTOSOVORANS	X-RAY DIFFRACTION	I	72	loops or irregular	0	I	543	residue in isolated beta-bridge	0	2.4	0.194	-165.126	150.104	61.7959	-166.665	-168.989	119.152	173.767	15.458	7.80986	2.77942	.-RHHook	Periplasm
Q3J4G5	26	28	['3FACF', '3FACG']	3FACA,3FACB,3FACC,3FACD,3FACE	26	28	SSMissing	1	3FAC	UNKNOWN FUNCTION	PUTATIVE UNCHARACTERIZED PROTEIN;	RHODOBACTER SPHAEROIDES 2.4.1	X-RAY DIFFRACTION	F	26	loops or irregular	45	F	28	bend	48	2	0.258	171.107	-103.161	125.953	-82.299	56.5021	135.619	100.352	25.4133	5.73198	2.79218	.+RHStaple	NA
Q8VRK8	438	442	['2B9VD', '2B9VI', '2B9VK', '2B9VM', '2B9VN', '2B9VO', '2B9VP']	1NX9A,1NX9B,1NX9C,1NX9D	438	442	SSMissing	0	2B9V	HYDROLASE	ALPHA-AMINO ACID ESTER HYDROLASE;	ACETOBACTER PASTEURIANUS	X-RAY DIFFRACTION	D	438	loops or irregular	36	D	442	bend	46	2	0.235	72.2411	-90.9975	108.163	113.8	-93.1264	101.88	89.7341	31.3443	5.81211	2.8	.+/-RHHook	NA
P19480	129	132	['1ZYPA', '1ZYPB', '1ZYNA', '1ZYNB']	1HYUA	129	132	SSMissing	0	1ZYP	OXIDOREDUCTASE	ALKYL HYDROPEROXIDE REDUCTASE SUBUNIT F;	SALMONELLA TYPHIMURIUM	X-RAY DIFFRACTION	A	129	loops or irregular	17	A	132	alpha helix	0	2.4	0.261	173.605	-146.239	93.5655	72.9009	-73.0307	86.801	100.609	11.3491	5.74789	2.80633	.+/-RHHook	NA
Q9NR48	2096	2109	['4YPAB']	4YPAA,4YPAD	2091	2104	SSMissing	1	4YPA	TRANSFERASE	HISTONE-LYSINE N-METHYLTRANSFERASE ASH1L;	HOMO SAPIENS	X-RAY DIFFRACTION	B	2091	loops or irregular	1	B	2104	bend	5	2	0.303	-140.012	156.278	-160.397	-77.3338	-57.8127	110.485	99.6328	44.2455	7.46223	2.81648	.-LHHook	Nucleus
Q9NR48	2096	2109	['4YPAB']	4YPEB	2091	2104	SSMissing	0	4YPA	TRANSFERASE	HISTONE-LYSINE N-METHYLTRANSFERASE ASH1L;	HOMO SAPIENS	X-RAY DIFFRACTION	B	2091	loops or irregular	1	B	2104	bend	5	2	0.303	-140.012	156.278	-160.397	-77.3338	-57.8127	110.485	99.6328	44.2455	7.46223	2.81648	.-LHHook	Nucleus
P13661	43	63	['1M6KA', '1M6KB']	3ISGA,3ISGB,4MLLA,4MLLB,4MLLC,4MLLD	37	59	SSMissing	0	1M6K	HYDROLASE	BETA-LACTAMASE OXA-1;	ESCHERICHIA COLI	X-RAY DIFFRACTION	A	37	extended strand, participates in beta ladder	0	A	59	alpha helix	0	1.5	0.203	127.308	104.599	112.902	-40.2745	-60.3259	89.572	103.6	34.5368	5.61837	2.81789	.-/+RHHook	NA
P26276	179	204	['1PCMX']	3C04A,2H5AX,1K2YX,2FKFA,1P5GX,1PCJX,1P5DX,3RSMA,1K35A,3BKQX,4IL8A,2FKMX,4MRQA,2H4LX	179	204	SSMissing	0	1PCM	ISOMERASE	PHOSPHOMANNOMUTASE;	PSEUDOMONAS AERUGINOSA	X-RAY DIFFRACTION	X	179	loops or irregular	0	X	204	loops or irregular	24	1.9	0.201	-61.0474	97.3429	75.2305	-66.9265	-70.2734	100.079	102.281	9.88002	4.86535	2.8261	.-RHHook	NA
Q3J4G5	70	73	['3FACD']	3FACA,3FACB,3FACC,3FACE,3FACF,3FACG	70	73	SSMissing	1	3FAC	UNKNOWN FUNCTION	PUTATIVE UNCHARACTERIZED PROTEIN;	RHODOBACTER SPHAEROIDES 2.4.1	X-RAY DIFFRACTION	D	70	extended strand, participates in beta ladder	0	D	73	hydrogen bonded turn	38	2	0.258	-172.39	-155.729	110.352	-37.658	46.7632	82.1743	122.904	16.3344	5.5437	2.83357	.+/-RHStaple	NA
P22830	323	360	['2QD1A', '2QD1B', '3AQIB', '2HREA', '2HREB', '2HREC', '2HRED']	3HCNA,3HCNB,2QD4A,2QD4B,3HCPA,3HCPB,1HRKA,1HRKB,2PNJB,4F4DA,4F4DB,4KLCA,4KLCB,2HRCA,2HRCB,2QD5A,2QD5B,3W1WA,3W1WB,2PO5A,2PO5B,2QD3A,2QD3B,4MK4A,4MK4B,3HCOA,3HCOB,2PO7A,2PO7B,4KLRA,4KLRB,2QD2A,2QD2B,3HCRA,3HCRB	323	360	SSMissing	0	2QD1	LYASE	FERROCHELATASE;	HOMO SAPIENS	X-RAY DIFFRACTION	A	323	alpha helix	1	A	360	alpha helix	17	2.2	0.261	-173.787	178.629	97.3092	91.7528	75.0977	90.5541	91.4576	11.4204	6.4248	2.85245	.+/-RHSpiral	Membrane
O43451	544	569	['3L4WA', '3L4UA', '3L4VA']	2QMJA,3L4ZA,3L4YA,3L4TA,2QLYA,3L4XA,3CTTA	458	483	SSMissing	0	3L4W	HYDROLASE	MALTASE-GLUCOAMYLASE, INTESTINAL;	HOMO SAPIENS	X-RAY DIFFRACTION	A	458	loops or irregular	31	A	483	loops or irregular	6	2	0.232	-61.8152	-47.8025	-99.8149	-49.359	-66.2634	106.483	101.467	6.53675	5.7552	2.86556	.-LHSpiral	Membrane
Q3J4G5	28	31	['3FACB', '3FACD', '3FACF', '3FACG']	3FACA,3FACC,3FACE	28	31	SSMissing	1	3FAC	UNKNOWN FUNCTION	PUTATIVE UNCHARACTERIZED PROTEIN;	RHODOBACTER SPHAEROIDES 2.4.1	X-RAY DIFFRACTION	B	28	bend	51	B	31	alpha helix	27	2	0.258	57.5328	-49.6244	48.6281	93.0773	-59.561	154.049	87.8409	18.756	5.22054	2.87845	.+/-RHHook	NA
Q3J4G5	26	31	['3FACA', '3FACB', '3FACC', '3FACD', '3FACE']	3FACF,3FACG	26	31	SSMissing	1	3FAC	UNKNOWN FUNCTION	PUTATIVE UNCHARACTERIZED PROTEIN;	RHODOBACTER SPHAEROIDES 2.4.1	X-RAY DIFFRACTION	A	26	loops or irregular	51	A	31	alpha helix	20	2	0.258	170.362	-132.453	73.2745	144.569	-59.1361	81.086	84.7583	16.9271	5.35185	2.88089	.+/-RHHook	NA
O74933	204	221	['2YQJA', '2YQJB']	2YQSA,2YQCA,2YQHA,2YQHB	204	221	SSMissing	0	2YQJ	TRANSFERASE	UDP-N-ACETYLGLUCOSAMINE PYROPHOSPHORYLASE;	CANDIDA ALBICANS	X-RAY DIFFRACTION	A	204	loops or irregular	0	A	221	loops or irregular	6	2.31	0.237	-55.1255	148.525	-54.3687	-81.6564	-179.88	92.1481	104.231	17.2401	5.41734	2.89512	.-LHHook	Cytoplasm
A9CLM6	119	133	['5L9SA']	5L9SB	119	133	SSMissing	1	5L9S	TRANSPORT PROTEIN	ABC TRANSPORTER, SUBSTRATE BINDING PROTEIN (MANNOPINE);	AGROBACTERIUM FABRUM (STRAIN C58 / ATCC 33970)	X-RAY DIFFRACTION	A	119	alpha helix	12	A	133	extended strand, participates in beta ladder	26	2	NOT GIVEN	-66.2717	-55.6299	-67.2128	-79.9846	-145.416	97.7115	92.1975	17.573	5.37333	2.90049	.-LHSpiral	NA
P05091	318	320	['3INJB', '3INJE', '4KWFG']	3SZ9A,3SZ9B,3SZ9C,3SZ9D,3SZ9E,3SZ9F,3SZ9G,3SZ9H,3INLA,3INLB,3INLC,3INLD,3INLE,3INLF,3INLG,3INLH,1O04A,1O04B,1O04C,1O04D,1O04E,1O04F,1O04G,1O04H,3N83A,3N83B,3N83C,3N83D,3N83E,3N83F,3N83G,3N83H,2VLEA,2VLEB,2VLEC,2VLED,2VLEE,2VLEF,2VLEG,2VLEH,2ONPA,2ONPB,2ONPC,2ONPD,2ONPE,2ONPF,2ONPG,2ONPH,3N81A,3N81B,3N81C,3N81D,3N81E,3N81F,3N81G,3N81H,1NZZA,1NZZB,1NZZC,1NZZD,1NZZE,1NZZF,1NZZG,1NZZH,3N82A,3N82B,3N8…	301	303	SSMissing	0	4KWF	OXIDOREDUCTASE/INHIBITOR	ALDEHYDE DEHYDROGENASE, MITOCHONDRIAL;	HOMO SAPIENS	X-RAY DIFFRACTION	G	301	loops or irregular	8	G	303	hydrogen bonded turn	2	2	0.296	-174.646	-107.644	36.9849	-1.00592	44.5449	141.551	121.157	39.1054	5.26357	2.90757	.+/-RHStaple	Mitochondrion
Q80J95	1482	1484	['3UR0A']	3UQSA,3UQSB,3UQSC,3SFUA,3SFUB,3SFUC,3QIDA,3QIDB,3QIDC,3SFGA,3SFGB,3SFGC	302	304	SSMissing	0	3UR0	TRANSFERASE/TRANSFERASE INHIBITOR	RNA-DEPENDENT RNA POLYMERASE;	MURINE NOROVIRUS	X-RAY DIFFRACTION	A	302	loops or irregular	45	A	304	loops or irregular	26	2	0.268	89.836	72.5091	-1.57586	-75.5729	92.4182	141.474	110.723	54.1803	5.19927	2.91685	.+LHHook	NA
P21852	84	549	['1UBML', '1UBJL', '1WUJL', '1UBLL', '1UBKL', '4U9IL', '1WUKL', '1UBUL', '1WULL', '1UBOL', '4U9HL', '1UBHL', '1UBTL', '1UBRL']	1H2AL,1H2RL	84	549	SSMissing	0	1UBM	OXIDOREDUCTASE	PERIPLASMIC [NIFE] HYDROGENASE SMALL SUBUNIT;	DESULFOVIBRIO VULGARIS	X-RAY DIFFRACTION	L	84	bend	4	L	549	alpha helix	3	1.4	NOT GIVEN	64.8675	-132.937	10.2154	152.47	-93.7096	154.915	158.345	54.379	8.24673	2.91897	.+/-RHHook	Periplasm
Q16820	265	273	['4GWMB']	4GWMA	265	273	SSMissing	1	4GWM	HYDROLASE	MEPRIN A SUBUNIT BETA;	HOMO SAPIENS	X-RAY DIFFRACTION	B	265	extended strand, participates in beta ladder	0	B	273	3-helix (3/10 helix)	32	1	NOT GIVEN	-174.036	71.8302	86.7094	116.072	-50.6414	88.765	90.3478	12.6231	6.01657	2.92	.-RHSpiral	Secreted
Q6B0I6	238	310	['4HOOB']	5F5AA,4D6QA,5FP9A,5FPAA,3DXUA,5FPBA,5FP7A,5F5CA,5FP8A,4HONA,4HONB,3DXTA,5FP4A,4D6RA,4D6SA	238	310	SSMissing	0	4HOO	OXIDOREDUCTASE	LYSINE-SPECIFIC DEMETHYLASE 4D;	HOMO SAPIENS	X-RAY DIFFRACTION	B	238	loops or irregular	0	B	310	loops or irregular	20	2	0.246	-176.989	117.767	161.39	60.4676	160.941	90.7744	66.0815	39.6824	5.14287	2.92385	.+/-RHSpiral	Nucleus
Q8NBS9	350	353	['3UVTB']	3UVTA,3UVTC,3UVTD	350	353	SSMissing	1	3UVT	ISOMERASE	THIOREDOXIN DOMAIN-CONTAINING PROTEIN 5;	HOMO SAPIENS	X-RAY DIFFRACTION	B	350	loops or irregular	22	B	353	alpha helix	6	2	0.245	170.71	-135.24	69.4392	85.3167	-68.8382	94.295	92.2652	16.0369	5.2579	2.92455	.+/-RHHook	Endoplasmic reticulum
O94762	431	434	['5LBAA']	5LB5A,5LB5B,5LB5C,5LB5D,5LB3B,5LB3E	431	434	SSMissing	0	5LBA	HYDROLASE	ATP-DEPENDENT DNA HELICASE Q5;	HOMO SAPIENS	X-RAY DIFFRACTION	A	431	residue in isolated beta-bridge	0	A	434	alpha helix	39	2	0.303	106.714	-99.0896	73.6996	76.1151	-43.0998	125.093	91.1917	28.2895	5.19231	2.937	.+/-RHHook	Cytoplasm
P77202	126	129	['2H0HB', '2H0GB', '2H0IB', '1V58A', '5G1KA', '5G1KB', '1V57A']	5G1LA,5G1LB	109	112	SSMissing	0	2H0H	ISOMERASE	THIOL:DISULFIDE INTERCHANGE PROTEIN DSBG;	ESCHERICHIA COLI	X-RAY DIFFRACTION	B	109	loops or irregular	9	B	112	alpha helix	4	1.8	0.229	-176.322	-142.31	72.522	78.0564	-78.4077	86.7572	96.7996	14.4703	5.2838	2.93994	.-RHHook	Periplasm
Q9JLV6	408	436	['3U7HB']	3U7EB,3U7GA,3U7FB,3ZVMA,3ZVMB,3ZVLA,3ZVNA	408	436	SSMissing	0	3U7H	HYDROLASE,TRANSFERASE/DNA	BIFUNCTIONAL POLYNUCLEOTIDE PHOSPHATASE/KINASE;	MUS MUSCULUS	X-RAY DIFFRACTION	B	408	alpha helix	0	B	436	alpha helix	0	2	0.236	175.916	-106.101	-102.124	-144.298	170.077	88.1594	119.362	19.3087	7.00843	2.94403	.+LHSpiral	Nucleus
P27988	595	597	['1MJGM', '1MJGO', '1MJGP']	3S2XA,3S2XB,3I04M,3I04N,3I04O,3I04P,1OAOC,1OAOD,3I01M,3I01N,3I01O,3I01P	2	4	SSMissing	0	1MJG	OXIDOREDUCTASE	CARBON MONOXIDE DEHYDROGENASE BETA SUBUNIT;	MOORELLA THERMOACETICA	X-RAY DIFFRACTION	M	595	loops or irregular	3	M	597	loops or irregular	5	2.2	0.241	45.4722	99.4154	-33.4993	-56.6031	48.6996	143.773	137.806	32.3784	6.30148	2.94633	.+LHHook	NA
Q5CPH1	397	406	['5JXWA', '5JXWD']	5JPIA,5JPIB,5JPIC,5JPID,5TLSA,5TLSB,5TLSC,5TLSD,5T8KA,5T8KB,5T8KC,5T8KD	397	406	SSMissing	0	5JXW	HYDROLASE	ADENOSYLHOMOCYSTEINASE;	CRYPTOSPORIDIUM PARVUM	X-RAY DIFFRACTION	A	397	3-helix (3/10 helix)	2	A	406	bend	10	2	0.221	40.5314	-91.6494	-126.951	62.7098	-66.4074	94.1197	113.094	24.4772	6.26507	2.94931	.+/-LHHook	NA
P61077	21	107	['1X23A']	4S3OA,4S3OD,5EGGA,3UGBA,5IFRA	21	107	SSMissing	0	1X23	LIGASE	UBIQUITIN-CONJUGATING ENZYME E2 D3;	HOMO SAPIENS	X-RAY DIFFRACTION	A	21	extended strand, participates in beta ladder	4	A	107	alpha helix	14	1.85	0.282	-61.7002	127.36	0.671715	143.906	-70.3951	175.3	156.463	49.1032	8.28705	2.95398	.-RHSpiral	Membrane
P25984	85	295	['1PEDB']	1JQBA,1JQBB,1JQBC,1JQBD,2B83A,2B83B,2B83C,2B83D,1KEVA,1KEVB,1KEVC,1KEVD,3FPLA,3FPLA,3FPLA	1085	1295	SSMissing	0	1PED	OXIDOREDUCTASE	NADP-DEPENDENT ALCOHOL DEHYDROGENASE;	CLOSTRIDIUM BEIJERINCKII	X-RAY DIFFRACTION	B	85	bend	3	B	295	loops or irregular	1	2	0.258	63.3349	99.7748	168.264	150.465	61.3472	174.1	156.044	38.9988	8.19286	2.95923	.+RHSpiral	NA
O85042	283	284	['2FGYA']	2FGYB	283	284	SSMissing	1	2FGY	LYASE	CARBOXYSOME SHELL POLYPEPTIDE;	THIOBACILLUS NEAPOLITANUS	X-RAY DIFFRACTION	A	283	bend	34	A	284	hydrogen bonded turn	96	2.2	0.217	71.0601	96.0191	-91.9798	85.1095	-49.8396	93.759	98.2798	13.9312	3.79006	2.96683	.+/-LHStaple	NA
Q91RS4	97	145	['2A4QC']	3EYDC,2A4RC,2OC0C,2OBQC,2QV1A,2O8MB	97	145	SSMissing	0	2A4Q	VIRUS/VIRAL PROTEIN	NS3 PROTEASE/HELICASE';	HEPATITIS C VIRUS	X-RAY DIFFRACTION	C	97	loops or irregular	18	C	145	loops or irregular	0	2.45	0.274	-170.662	93.3898	95.5351	-161.506	74.3829	103.789	88.0784	13.4795	6.60682	2.96765	.-/+RHHook	NA
P00327	101	104	['1AXGB']	1AXGA,1AXGD	100	103	SSMissing	1	1AXG	OXIDOREDUCTASE	ALCOHOL DEHYDROGENASE;	EQUUS CABALLUS	X-RAY DIFFRACTION	B	100	bend	19	B	103	alpha helix	15	2	0.294	59.3575	-31.0383	52.2013	81.6835	-63.2294	141.442	97.0941	17.7078	5.16936	2.96811	.+/-RHHook	Cytoplasm
P00327	101	104	['1AXGB']	1AXEA,1AXEB,3BTOA,3BTOB,3BTOC,3BTOD,1LDYA,1LDYB,1LDYC,1LDYD,1N8KA,1N8KB,5KCPA,5KCPB,5KJ6A,5KJ6B,2JHFA,2JHFB,2JHGA,2JHGB,2OXIA,2OXIB,1QV6A,1QV6B,4NFSA,4NFSB,1LDEA,1LDEB,1LDEC,1LDED,1HEUA,1HEUB,1HETA,1HETB,4DWVA,4DWVB,1N92A,1N92B,4NFHA,4NFHB,5KJFA,5KJFB,1HF3A,1HF3B,5CDTA,5CDTB,4DXHA,4DXHB,1MG0A,1MG0B,1MG0C,1MG0D,5KCZA,5KCZB,2OHXA,2OHXB,1QLHA,1BTOA,1BTOB,1BTOC,1BTOD,8ADHA,1MGOA,1MGOB,1HLDA,1HLDB,1A7…	100	103	SSMissing	0	1AXG	OXIDOREDUCTASE	ALCOHOL DEHYDROGENASE;	EQUUS CABALLUS	X-RAY DIFFRACTION	B	100	bend	19	B	103	alpha helix	15	2	0.294	59.3575	-31.0383	52.2013	81.6835	-63.2294	141.442	97.0941	17.7078	5.16936	2.96811	.+/-RHHook	Cytoplasm
A8DG50	1123	1125	['3SUEC']	3SU0A,3SU0A,3SU6A,3SU6A,3SV7A,3SV7A,4NWLA,4NWLA,4NWLB,4NWLB,3SV6A,3SV6A,3SU5A,3SU5A,3SV8A,3SV8A,3SV9A,3SV9A,3SUGA,3SUGA,3M5LA,3M5LA,3SUFA,3SUFA,3SUFB,3SUFB,3SUFC,3SUFC,3SUFD,3SUFD,3SU1A,3SU1A,4NWKA,4NWKA,3M5NB,3M5NB,3M5NC,3M5NC,3M5ND,3M5ND,3SU4A,3SU4A,3SU4B,3SU4B,3SUDA,3SUDA,3SUDB,3SUDB,3SUDC,3SUDC,3SUDD,3SUDD,3SU3A,3SU3A,3RC6A,3RC6A,4WH6A,3SU2A,3SU2A	1097	1099	SSMissing	0	3SUE	HYDROLASE/INHIBITOR	NS3 PROTEASE, NS4A PROTEIN;	HEPATITIS C VIRUS	X-RAY DIFFRACTION	C	1097	loops or irregular	7	C	1099	bend	68	2	0.229	-179.894	40.5905	-158.661	84.8114	-25.0173	110.304	81.1916	42.3893	5.0969	2.96939	.-LHStaple	Virion
P18188	75	546	['3CURH', '3CURI', '3CURJ', '1YRQH', '1YRQI', '1YRQJ', '1YRQK', '1YRQM', '1YRQN', '1YQWQ', '1YQWR', '1YQWS']	4UEWQ,4UEWS,4UE6Q,4UE2Q	75	546	SSMissing	0	3CUR	OXIDOREDUCTASE	PERIPLASMIC [NIFE] HYDROGENASE SMALL SUBUNIT;	DESULFOVIBRIO FRUCTOSOVORANS	X-RAY DIFFRACTION	H	75	hydrogen bonded turn	3	H	546	alpha helix	4	2.4	0.194	59.5776	-137.318	38.5299	136.588	-96.6608	153.553	158.685	44.228	8.26791	2.97271	.+/-RHHook	Periplasm
P11116	17	89	['1SLAB', '1SLBB', '1SLCA', '1SLCC']	1SLTB	16	88	SSMissing	0	1SLA	COMPLEX(LECTIN/SACCHARIDE)	BOVINE GALECTIN-1;	BOS TAURUS	X-RAY DIFFRACTION	B	16	extended strand, participates in beta ladder	19	B	88	extended strand, participates in beta ladder	13	2	NULL	-176.976	54.8986	-78.5063	22.8507	179.394	171.447	160.402	8.22318	7.16998	2.97606	.+/-LHStaple	Secreted
P00327	104	112	['1AXGD']	1AXGA,1AXGB	103	111	SSMissing	1	1AXG	OXIDOREDUCTASE	ALCOHOL DEHYDROGENASE;	EQUUS CABALLUS	X-RAY DIFFRACTION	D	103	alpha helix	13	D	111	loops or irregular	0	2	0.294	-60.6245	65.9945	-92.2198	75.8709	-164.176	175.765	101.255	7.12938	5.72645	2.97614	.-LHStaple	Cytoplasm
P00327	104	112	['1AXGD']	1AXEA,1AXEB,3BTOA,3BTOB,3BTOC,3BTOD,1LDYA,1LDYB,1LDYC,1LDYD,1N8KA,1N8KB,5KCPA,5KCPB,5KJ6A,5KJ6B,2JHFA,2JHFB,2JHGA,2JHGB,2OXIA,2OXIB,1QV6A,1QV6B,4NFSA,4NFSB,1LDEA,1LDEB,1LDEC,1LDED,1HEUA,1HEUB,1HETA,1HETB,4DWVA,4DWVB,1N92A,1N92B,4NFHA,4NFHB,5KJFA,5KJFB,1HF3A,1HF3B,5CDTA,5CDTB,4DXHA,4DXHB,1MG0A,1MG0B,1MG0C,1MG0D,5KCZA,5KCZB,2OHXA,2OHXB,1QLHA,1BTOA,1BTOB,1BTOC,1BTOD,8ADHA,1MGOA,1MGOB,1HLDA,1HLDB,1A7…	103	111	SSMissing	0	1AXG	OXIDOREDUCTASE	ALCOHOL DEHYDROGENASE;	EQUUS CABALLUS	X-RAY DIFFRACTION	D	103	alpha helix	13	D	111	loops or irregular	0	2	0.294	-60.6245	65.9945	-92.2198	75.8709	-164.176	175.765	101.255	7.12938	5.72645	2.97614	.-LHStaple	Cytoplasm
P00327	98	112	['1AXGA']	1AXGB,1AXGD	97	111	SSMissing	1	1AXG	OXIDOREDUCTASE	ALCOHOL DEHYDROGENASE;	EQUUS CABALLUS	X-RAY DIFFRACTION	A	97	loops or irregular	15	A	111	loops or irregular	1	2	0.294	57.6547	-75.4205	119.946	88.355	179.506	102.732	154.105	17.5001	6.96536	2.97824	.+RHHook	Cytoplasm
P00327	98	112	['1AXGA']	1AXEA,1AXEB,3BTOA,3BTOB,3BTOC,3BTOD,1LDYA,1LDYB,1LDYC,1LDYD,1N8KA,1N8KB,5KCPA,5KCPB,5KJ6A,5KJ6B,2JHFA,2JHFB,2JHGA,2JHGB,2OXIA,2OXIB,1QV6A,1QV6B,4NFSA,4NFSB,1LDEA,1LDEB,1LDEC,1LDED,1HEUA,1HEUB,1HETA,1HETB,4DWVA,4DWVB,1N92A,1N92B,4NFHA,4NFHB,5KJFA,5KJFB,1HF3A,1HF3B,5CDTA,5CDTB,4DXHA,4DXHB,1MG0A,1MG0B,1MG0C,1MG0D,5KCZA,5KCZB,2OHXA,2OHXB,1QLHA,1BTOA,1BTOB,1BTOC,1BTOD,8ADHA,1MGOA,1MGOB,1HLDA,1HLDB,1A7…	97	111	SSMissing	0	1AXG	OXIDOREDUCTASE	ALCOHOL DEHYDROGENASE;	EQUUS CABALLUS	X-RAY DIFFRACTION	A	97	loops or irregular	15	A	111	loops or irregular	1	2	0.294	57.6547	-75.4205	119.946	88.355	179.506	102.732	154.105	17.5001	6.96536	2.97824	.+RHHook	Cytoplasm
O31408	123	128	['1B4BA']	1B4AA,1B4AB,1B4AC,1B4AD,1B4AE,1B4AF	123	128	SSMissing	0	1B4B	REPRESSOR	ARGININE REPRESSOR;	GEOBACILLUS STEAROTHERMOPHILUS	X-RAY DIFFRACTION	A	123	extended strand, participates in beta ladder	4	A	128	extended strand, participates in beta ladder	0	2	0.266	-47.1531	-87.4115	67.4341	-27.432	-106.441	110.116	128.719	29.4014	4.42975	2.98461	.-RHStaple	Cytoplasm
P06536	457	460	['3G8XB']	3G6RA,3G6QA,3G6PB,3G97A,3G9IB,3FYLB,3G99A,3G8UA,3G9JB,3G9PB,3G9PA,3G9MB,3G6UA,3G6TA,3G9OB,3G9OA,1R4OA,1R4OB,1LATB	457	460	SSMissing	0	3G8X	TRANSCRIPTION/DNA	GLUCOCORTICOID RECEPTOR;	RATTUS NORVEGICUS	X-RAY DIFFRACTION	B	457	loops or irregular	0	B	460	alpha helix	0	2	0.257	70.9177	-54.6553	67.9117	77.7315	-56.638	138.927	100.652	7.65359	5.56042	2.98778	.+/-RHHook	Cytoplasm
P56690	461	502	['1JZSA']	1ILEA	461	502	SSMissing	0	1JZS	LIGASE	ISOLEUCYL-TRNA SYNTHETASE;	THERMUS THERMOPHILUS	X-RAY DIFFRACTION	A	461	extended strand, participates in beta ladder	6	A	502	loops or irregular	10	2.5	0.274	177.879	138.161	-105.736	173.363	-178.491	79.4844	88.1086	13.4492	5.95532	2.99392	.+/-LHStaple	Cytoplasm
P06525	99	113	['4RQUA']	4RQTA	99	113	SSMissing	0	4RQU	OXIDOREDUCTASE	ALCOHOL DEHYDROGENASE;	ARABIDOPSIS THALIANA	X-RAY DIFFRACTION	A	99	loops or irregular	22	A	113	loops or irregular	0	2	0.198	76.7317	-102.175	101.388	97.646	179	82.0364	138.603	20.5733	6.2255	2.99396	.+RHHook	Cytoplasm
F2Z6J6	79	593	['3AYXC']	3AYZA,3AYZC	79	593	SSMissing	0	3AYX	OXIDOREDUCTASE	MEMBRANE-BOUND HYDROGENASE LARGE SUBUNIT;	HYDROGENOVIBRIO MARINUS	X-RAY DIFFRACTION	C	79	bend	4	C	593	alpha helix	2	1	NOT GIVEN	63.6227	-129.128	-8.67222	157.744	-87.0451	156.919	154.533	51.0498	8.38673	2.99613	.+/-LHHook	NA
Q9NR48	2127	2133	['4YPEB', '4YNMB']	4YPAA,4YPAB,4YPAD	2122	2128	SSMissing	0	4YPE	TRANSFERASE	HISTONE-LYSINE N-METHYLTRANSFERASE ASH1L;	HOMO SAPIENS	X-RAY DIFFRACTION	B	2122	loops or irregular	11	B	2128	loops or irregular	6	2	0.263	179.207	177.805	91.3579	121.333	-170.342	118.25	91.3441	12.1452	7.2932	2.99662	.+/-RHSpiral	Nucleus
P27958	1123	1125	['2OINB']	2A4RA,2OC0A,1A1RA,1A1RB	97	99	SSMissing	0	2OIN	HYDROLASE	POLYPROTEIN;	HEPATITIS C VIRUS	X-RAY DIFFRACTION	B	1123	loops or irregular	21	B	1125	bend	82	2.5	0.246	-173.526	48.0106	-80.5923	-42.2816	60.8337	166.711	113.594	5.06264	5.88645	2.99754	.-/+LHHook	Secreted
D9PZ08	342	354	['4HA3A']	4HA4A	342	354	SSMissing	0	4HA3	HYDROLASE	BETA-GALACTOSIDASE;	ACIDILOBUS SACCHAROVORANS	X-RAY DIFFRACTION	A	342	bend	13	A	354	residue in isolated beta-bridge	0	1	0.159	-56.492	-166.066	-41.6733	-131.024	-60.9145	66.0511	118.082	26.316	6.5125	3.47172	.-LHSpiral	NA
Q46893	177	198	['1VGTA', '1VGTB']	3N9WA,3N9WB,1H3MA,1H3MB,1INJA,1INIA,1I52A	177	198	SSMissing	0	1VGT	TRANSFERASE	2-C-METHYL-D-ERYTHRITOL 4-PHOSPHATE	ESCHERICHIA COLI	X-RAY DIFFRACTION	B	177	alpha helix	5	B	198	hydrogen bonded turn	20	1.8	0.253	-74.7646	-70.1721	-157.105	166.407	-62.983	75.6531	68.3954	30.5287	6.08341	3.5449	.-LHHook	NA
O75147	33	84	['2WP3O']	3KNBB,2WWKO,2WWMC,2WWMO	35	86	SSMissing	0	2WP3	TRANSFERASE/STRUCTURAL PROTEIN	TITIN;	HOMO SAPIENS	X-RAY DIFFRACTION	O	33	extended strand, participates in beta ladder	3	O	84	extended strand, participates in beta ladder	0	1	0.21741	66.0737	-156.859	18.4329	176.974	-172.258	138.269	110.438	34.1631	8.53699	3.7072	.+/-RHHook	Cytoplasm
Q15652	2163	2448	['5FZOA']	2YPDA,2YPDB	2163	2448	SSMissing	0	5FZO	OXIDOREDUCTASE	PROBABLE JMJC DOMAIN-CONTAINING HISTONE DEMETHYLATION	HOMO SAPIENS	X-RAY DIFFRACTION	A	2163	hydrogen bonded turn	14	A	2448	extended strand, participates in beta ladder	12	1	0.2314	-63.1158	-156.815	175.423	-83.8307	-69.7813	64.7805	58.3739	35.9365	5.41639	3.89232	.-RHStaple	Nucleus
E1K247	72	75	['4UEQQ', '4UEQR', '4UEQS', '4UEQT', '4UEQU', '4UEQV']	4UEWR,4UD2Q,4UD2R,4UD2S,4UE6R,4UE6S,4UE2R,4UE2S,4UD6Q,4UD6R,4UD6S	72	75	SSMissing	0	4UEQ	OXIDOREDUCTASE	HYDROGENASE (NIFE) SMALL SUBUNIT HYDA;	DESULFOVIBRIO FRUCTOSIVORANS JJ	X-RAY DIFFRACTION	Q	72	loops or irregular	0	Q	75	hydrogen bonded turn	4	1	0.18539	-150.586	-146.196	124.625	-35.7157	53.4507	63.4281	126.731	30.9644	5.94757	4.01306	.+/-RHStaple	NA
Q00604	93	95	['4MY2A']	5BQBA,5BQBB,5BQBC,5BQBD,5BQEA,5BQEB,5BPUA,5BPUB,5BPUC,5BPUD,5BPUE,5BPUF,5BQ8A,5BQ8B,5BQ8C,5BQ8D	93	95	SSMissing	0	4MY2	SIGNALING PROTEIN	MALTOSE-BINDING PERIPLASMIC PROTEIN, NORRIN FUSION PROTEIN;	ESCHERICHIA COLI O157:H7, HOMO SAPIENS	X-RAY DIFFRACTION	A	1093	loops or irregular	45	A	1095	extended strand, participates in beta ladder	36	2	0.237	-177.992	-86.881	97.2607	5.9194	-57.0343	107.997	140.877	15.729	6.62757	4.24344	.-RHHook	Secreted
P84781	20	25	['4AORF']	4AORD,4AORE	20	25	SSMissing	1	4AOR	HYDROLASE/INHIBITOR	CATIONIC TRYPSIN;	BOS TAURUS	X-RAY DIFFRACTION	F	20	residue in isolated beta-bridge	2	F	25	extended strand, participates in beta ladder	24	1	0.2209	-60.5658	115.402	12.5232	89.1734	173.393	150.834	52.2238	45.1608	6.36882	4.61388	.+/-RHSpiral	NA
P84781	20	25	['4AORF']	4AOQD,4AOQE,4AOQF	20	25	SSMissing	0	4AOR	HYDROLASE/INHIBITOR	CATIONIC TRYPSIN;	BOS TAURUS	X-RAY DIFFRACTION	F	20	residue in isolated beta-bridge	2	F	25	extended strand, participates in beta ladder	24	1	0.2209	-60.5658	115.402	12.5232	89.1734	173.393	150.834	52.2238	45.1608	6.36882	4.61388	.+/-RHSpiral	NA
Q9Y3R4	88	164	['2F24A', '2F26A', '2F28A', '1SNTA', '4NCSA', '1SO7A']	2F13A,2F12A,2F27A,2F27B,2F25A,2F25B	88	164	SSMissing	0	2F24	HYDROLASE	SIALIDASE 2;	HOMO SAPIENS	X-RAY DIFFRACTION	A	88	extended strand, participates in beta ladder	0	A	164	loops or irregular	7	1.76	0.217	-71.4399	-117.535	122.522	2.57553	-62.659	41.5249	149.66	31.6655	6.16518	5.10341	.-RHHook	Cytoplasm
Q8IXJ6	81	164	['3ZGOA']	5DY4A,4RMGA,4X3PA,3ZGVA,3ZGVB,4Y6OA,4Y6OB,4RMIA,4Y6LA,4Y6LB,5D7QA,5D7QB,5D7OA,5D7OB,4RMHA,5D7PA,5D7PB,4RMJA,4RMJB,4R8MA,4R8MB,5DY5A,4X3OA,4Y6QA,4Y6QB,4Y6QC,4Y6QD	81	164	SSMissing	0	3ZGO	HYDROLASE	NAD-DEPENDENT PROTEIN DEACETYLASE SIRTUIN-2;	HOMO SAPIENS	X-RAY DIFFRACTION	A	81	extended strand, participates in beta ladder	0	A	164	extended strand, participates in beta ladder	0	1	0.19503	-62.7979	147.994	-106.064	83.812	173.384	46.9265	73.3823	14.6855	4.68062	5.57211	.+/-LHStaple	Cytoplasm
Q9BQI5	632	633	['5AWRA']	5AWSA,5AWSB	632	633	SSMissing	0	5AWR	ENDOCYTOSIS	SH3-CONTAINING GRB2-LIKE PROTEIN 3-INTERACTING PROTEIN 1;	HOMO SAPIENS	X-RAY DIFFRACTION	A	632	loops or irregular	89	A	633	loops or irregular	181	2	0.247	-159.179	-37.2467	31.9007	-76.8628	120.579	81.0906	69.5957	48.7634	3.83569	6.37542	.+/-RHStaple	Cytoplasm
O34844	6	101	['5HS8A']	5HS7A,5HS7B	6	101	SSMissing	0	5HS8	DNA BINDING PROTEIN	HTH-TYPE TRANSCRIPTIONAL REGULATOR YODB;	BACILLUS SUBTILIS	X-RAY DIFFRACTION	A	6	loops or irregular	73	A	101	loops or irregular	81	2	0.248	66.1811	-14.962	82.2744	-137.137	-56.2077	75.0742	154.854	16.5926	19.8845	19.0463	.+/-RHStaple	NA
P10599	32	62	['3E3EB']	5DQYA,2HSHA,1ERTA,4POMA,4POMB,4POMC,4POMD,2IFQA,2IFQB,2IFQC,1AUCA,3M9KA,3M9KB,1ERVA,1AIUA,4OO4B,1ERUA,3M9JA,3M9JB	32	62	SSMissing	0	3E3E	ELECTRON TRANSPORT	THIOREDOXIN;	HOMO SAPIENS	X-RAY DIFFRACTION	B	32	bend	93	B	62	hydrogen bonded turn	75	2	0.261	64.0161	-47.285	66.4782	103.34	-80.5169	74.763	80.9933	17.142	18.4828	19.8561	.+/-RHHook	Secreted
Q62636	118	141	['3X1WA']	3X1YA,3X1ZA,3X1ZB,3X1XA	118	141	SSMissing	0	3X1W	SIGNALING PROTEIN	RAS-RELATED PROTEIN RAP-1B;	RATTUS NORVEGICUS	X-RAY DIFFRACTION	A	118	3-helix (3/10 helix)	30	A	141	loops or irregular	121	1	0.224	73.2219	-155.125	67.1013	-24.7216	-177.015	79.2819	94.4029	15.0346	20.1046	20.3554	.+/-RHStaple	Cytoplasm
P15692	77	86	['4KZNA']	5HHCA,5HHCB,1CZ8V,1CZ8W,1BJ1V,1BJ1W,1MKGA,1MKGB,1MKGC,1MKGD,3QTKA,3QTKD,3QTKB,3QTKC,3QTKE,3QTKF,4QAFC,4QAFD,1VPPV,1VPPW,1FLTV,1FLTW,4GLNE,4GLNF,2VPFA,2VPFB,2VPFC,2VPFD,2VPFE,2VPFF,2VPFG,2VPFH,1VPFA,1VPFB,1VPFC,1VPFD,5HHDA,5HHDB,3P9WG,1MKKA,1MKKB,4GLSE,4GLSF	44	53	SSMissing	0	4KZN	HORMONE	VASCULAR ENDOTHELIAL GROWTH FACTOR A;	HOMO SAPIENS	X-RAY DIFFRACTION	A	51	extended strand, participates in beta ladder	45	A	60	residue in isolated beta-bridge	52	1	0.218	74.8442	131.806	-3.87375	-51.829	21.9383	93.6325	97.5612	56.2936	24.4529	23.8464	.+LHHook	Secreted
P01127	124	133	['4HQUA', '4HQXA']	4QCIC,4QCID	43	52	SSMissing	0	4HQU	HORMONE/DNA	PLATELET-DERIVED GROWTH FACTOR SUBUNIT B;	HOMO SAPIENS	X-RAY DIFFRACTION	A	43	extended strand, participates in beta ladder	51	A	52	loops or irregular	83	2	0.262	-46.996	-134.429	27.3323	18.7261	-57.8255	78.6638	139.766	41.6361	25.5797	24.2128	.-RHHook	Secreted
Q6NEL2	87	215	['4D7LA']	4D7LB,4D7LC	87	215	SSMissing	1	4D7L	OXIDOREDUCTASE	PEPTIDE METHIONINE SULFOXIDE REDUCTASE MSRA;	CORYNEBACTERIUM DIPHTHERIAE NCTC 13129	X-RAY DIFFRACTION	A	87	alpha helix	48	A	215	hydrogen bonded turn	120	1	0.1903	-64.7178	-144.74	99.4618	-134.014	-78.5356	126.081	32.4089	21.0036	27.3029	26.4618	.-RHStaple	NA
P0A3Y5	19	156	['3TM0A']	1L8TA	19	156	SSMissing	0	3TM0	TRANSFERASE/ANTIBIOTIC	AMINOGLYCOSIDE 3'-PHOSPHOTRANSFERASE;	ENTEROCOCCUS FAECALIS	X-RAY DIFFRACTION	A	19	extended strand, participates in beta ladder	78	A	156	3-helix (3/10 helix)	89	2	0.224	179.172	-49.594	-174.419	150.152	-150.49	153.419	88.7332	42.035	30.3952	27.1314	.+/-LHHook	NA
P55789	95	204	['3U2MA', '3O55A', '4LDKA', '3U2LA', '3MBGA', '3TK0A']	3MBGB,3MBGC	95	204	SSMissing	1	3U2M	FLAVOPROTEIN	FAD-LINKED SULFHYDRYL OXIDASE ALR;	HOMO SAPIENS	X-RAY DIFFRACTION	A	95	bend	73	A	204	hydrogen bonded turn	74	2	0.291	-70.2024	87.7688	-125.387	-89.8928	-52.562	54.5437	104.418	24.3927	27.9595	28.5019	.-LHHook	Secreted
Q8LIL0	40	215	['3OITA']	3ALEA	40	215	SSMissing	0	3OIT	TRANSFERASE	OS07G0271500 PROTEIN;	ORYZA SATIVA	X-RAY DIFFRACTION	A	40	extended strand, participates in beta ladder	54	A	215	bend	123	2	0.225	-169.726	-5.25891	27.8529	-92.7808	-66.2082	109.957	28.9256	40.3086	26.9417	29.5555	.-RHStaple	NA
Q13325	429	476	['4J0UA', '3ZGQA']	4HOTA,4HOQA,4HOSA,4HORA	429	476	SSMissing	0	4J0U	RNA BINDING PROTEIN	INTERFERON-INDUCED PROTEIN WITH TETRATRICOPEPTIDE REPEATS	HOMO SAPIENS	X-RAY DIFFRACTION	A	429	hydrogen bonded turn	87	A	476	alpha helix	80	1	0.236	-65.3555	52.7031	-167.539	60.2201	-76.3341	86.2812	71.1409	31.9472	31.2219	33.3767	.-LHStaple	Membrane
Q6NZB1	53	232	['4C08A', '4C04A', '4C06A', '4C07A']	4C03A,4C03B	53	232	SSMissing	0	4C08	TRANSFERASE	PROTEIN ARGININE N-METHYLTRANSFERASE 6;	MUS MUSCULUS	X-RAY DIFFRACTION	A	53	loops or irregular	60	A	232	alpha helix	62	1	0.1642	50.9259	15.7968	71.0662	-120.215	-61.4468	51.288	56.3271	19.8285	32.6322	35.9352	.-/+RHHook	Nucleus
Q96LA8	50	229	['4HC4A', '5HZMA', '4QQKA']	4Y30A,4Y30B,4Y2HA,4Y2HB,5EGSA,5EGSB,5EGSC,5EGSD	50	229	SSMissing	0	4HC4	TRANSFERASE	PROTEIN ARGININE N-METHYLTRANSFERASE 6;	HOMO SAPIENS	X-RAY DIFFRACTION	A	50	loops or irregular	59	A	229	alpha helix	66	1	0.22	51.8136	24.864	75.5909	-123.808	-58.0074	54.537	53.5735	16.9879	34.3357	37.5125	.-/+RHHook	Nucleus
Q14145	434	518	['2FLUX', '4IFLX']	3VNHA,4L7CB,1U6DX,4IFJA,3ZGCA,3ZGCB,4IFNX,1ZGKA,4XMBA,3VNGA,4IQKA	113	197	SSMissing	0	4IFL	TRANSCRIPTION	KELCH-LIKE ECH-ASSOCIATED PROTEIN 1;	HOMO SAPIENS	X-RAY DIFFRACTION	X	434	hydrogen bonded turn	113	X	518	extended strand, participates in beta ladder	23	1	0.235	67.1231	43.8675	-54.5158	-67.465	-74.1424	57.4349	32.869	14.4596	32.9711	37.5908	.-/+LHHook	Cytoplasm
Q7RSE5	50	170	['4L0WA']	2H01A	44	164	SSMissing	0	4L0W	OXIDOREDUCTASE	THIOREDOXIN PEROXIDASE 1;	PLASMODIUM YOELII YOELII	X-RAY DIFFRACTION	A	50	loops or irregular	90	A	170	loops or irregular	99	2	NOT GIVEN	74.2593	57.1824	147.402	9.74807	-76.8815	139.982	83.4423	36.806	44.9661	44.9244	.+/-RHSpiral	NA
Q9UQB8	195	230	['2YKTA']	1Y2OA,1Y2OB	195	230	SSMissing	0	2YKT	SIGNALING PROTEIN	BRAIN-SPECIFIC ANGIOGENESIS INHIBITOR 1-ASSOCIATED	HOMO SAPIENS	X-RAY DIFFRACTION	A	195	alpha helix	18	A	230	hydrogen bonded turn	104	2	0.27604	-78.6658	-49.4474	171.771	95.5687	-51.5258	65.1828	101.019	39.4255	52.9756	54.0064	.-RHHook	Cytoplasm

## Sheet: SS length selected
Uniprot	Uniprot Cys1	Uniprot Cys2	PDBs with Bond	PDB missing Bond	PDB Cys1	PDB Cys2	Status	Bond exists in same PDB with on different chain	PDB of annotation	Header	Compound	Organism	Experiment	Cys1 chain	Cys1 residue	Cys1 secondary structure	Cys1 solvent accessibility, ~?²	Cys2 chain	Cys2 residue	Cys2 secondary structure	Cys2 solvent accessibility, ~?²	Resolution	R-factor	chi1 angle, degree	chi2 angle, degree	chi3 angle, degree	chi2' angle, degree	chi1' angle, degree	?1 angle, degree	?2 angle, degree	Dihedral strain energy, kJ/mol	Distance between ?-carbon atoms of the Cys residues, ?	Distance between sulfur atoms of the Cys residues ?	Disulfide bond classification
P00876	449	459	['1RLDA', '1RLDB']	3RUBL,1EJ7L	449	459	SSMissing	0	1RLD	LYASE(CARBON-CARBON)	RIBULOSE 1,5 BISPHOSPHATE CARBOXYLASE/OXYGENASE	NICOTIANA TABACUM	X-RAY DIFFRACTION	A	449	alpha helix	17	A	459	alpha helix	8	2.5	NULL	-66.1841	-94.3545	-84.7068	-155.601	-51.2051	114.392	121.864	11.4835	6.41002	1.8836	.-LHSpiral	Other
A3F9D6	123	284	['2R5LA', '5FF1A', '5FF1B', '4MSFA', '4OEKA', '4IG5A', '4IG5B', '3RKEA', '2OJVA', '4N7AA', '4LJJA', '3SXVA', '5HPWA', '5HPWB', '5HPWD', '4QJQA', '4QYQA', '4QYQB', '4QYQD', '3R55A']	5HPWC,4QYQC	6	167	SSMissing	1	2R5L	OXIDOREDUCTASE	LACTOPEROXIDASE;	CAPRA HIRCUS	X-RAY DIFFRACTION	A	6	loops or irregular	52	A	167	bend	29	2.4	0.203	-151.178	-114.23	128.18	-88.6235	-70.4153	115.883	125.972	37.1119	5.65736	1.91061	.-RHStaple	NA
P56690	181	184	['1ILEA']	1JZSA	181	184	SSMissing	0	1ILE	AMINOACYL-TRNA SYNTHETASE	ISOLEUCYL-TRNA SYNTHETASE;	THERMUS THERMOPHILUS	X-RAY DIFFRACTION	A	181	extended strand, participates in beta ladder	0	A	184	hydrogen bonded turn	0	2.5	0.298	-175.823	-139.861	22.9518	96.9731	-44.4757	122.342	98.9621	43.0453	5.0441	1.95026	.-RHHook	Cytoplasm
P61823	66	121	['1RNOA', '3D6PA', '3D6PB', '9RSAA', '9RSAB', '4POUA', '1W4OA', '1W4OB', '1J82B', '1RCNE', '4G8VA', '4G8VB', '3MWQA', '1O0HA', '1O0HB', '1LSQA', '1LSQB', '2APQA', '1Z3LE', '3RH1A', '1J81B', '2OQFA', '2OQFB', '2OQFC', '3I7WA', '2E3WA', '1EOWA', '2W5KA', '2W5KB', '7RATA', '3I6FA', '3DICA', '1SSAA', '2XOGA', '4WYZA', '4WYZB', '1SSCA', '5E5FA', '5E5FB', '1B6VA', '1B6VB', '1YMRA', '1IZRA', '1Z6SA', '1…	1WBUA,1WBUB	40	95	SSMissing	0	1RNO	HYDROLASE (PHOSPHORIC DIESTER)	RIBONUCLEASE A;	BOS TAURUS	X-RAY DIFFRACTION	A	40	loops or irregular	11	A	95	loops or irregular	25	1.9	NULL	-54.772	-68.8164	-81.8861	-66.5044	-57.5415	106.93	107.345	3.11816	5.70294	1.95308	.-LHSpiral	Secreted
Q4W8A1	310	363	['3AWFA', '3AWFB', '3AWFC', '3AWGA', '3AWGB', '3AWGC']	3V0IA	310	363	SSMissing	0	3AWF	HYDROLASE, MEMBRANE PROTEIN	VOLTAGE-SENSOR CONTAINING PHOSPHATASE;	CIONA INTESTINALIS	X-RAY DIFFRACTION	A	310	extended strand, participates in beta ladder	0	A	363	loops or irregular	2	1	0.223	-56.1958	-49.7923	114.215	50.6475	-179.845	111.496	107.388	11.0747	5.04801	1.95403	.-RHHook	NA
Q8U1R4	11	23	['3LWRB', '3LWPB', '3HJWB', '3LWVB']	3HAXC,2EY4E,2EY4F,2HVYC	11	23	SSMissing	0	3LWR	ISOMERASE/RNA BINDING PROTEIN/RNA	PSEUDOURIDINE SYNTHASE CBF5;	PYROCOCCUS FURIOSUS	X-RAY DIFFRACTION	B	11	hydrogen bonded turn	48	B	23	hydrogen bonded turn	48	2	0.259	45.8628	-101.541	149.741	126.272	-0.614593	65.2132	168.689	58.0225	5.43747	1.95661	.+/-RHHook	NA
P30305	440	487	['1CWRA', '1YS0A']	2UZQA,2UZQB,2UZQC,2UZQD,2UZQE,2UZQF,1CWTA,1YMKA,2IFDA,1QB0A,1CWSA	426	473	SSMissing	0	1CWR	HYDROLASE	PROTEIN (M-PHASE INDUCER PHOSPHATASE 2 (CDC25B));	HOMO SAPIENS	X-RAY DIFFRACTION	A	426	loops or irregular	2	A	473	loops or irregular	4	2.1	NOT GIVEN	63.9612	43.3016	-142.436	77.8112	-97.1488	110.999	111.183	36.6798	5.08942	1.95705	.+/-LHStaple	Cytoplasm
P00390	102	107	['4GR1A', '5GRTA', '1GRAA', '3DK9A', '1BWCA', '3GRSA', '3DK4A', '1K4QA', '3SQPA', '3SQPB', '1XANA', '3GRTA', '1GRTA']	1GRBA,1GREA,3DK8A,1GRFA,3DJGX,3DJJA	58	63	SSMissing	0	4GR1	OXIDOREDUCTASE (FLAVOENZYME)	GLUTATHIONE REDUCTASE;	HOMO SAPIEN	X-RAY DIFFRACTION	A	58	alpha helix	6	A	63	alpha helix	49	2.4	ULL	178.66	76.5411	-132.239	114.079	-26.5208	103.429	99.058	37.3043	4.63401	1.96123	.+/-LHStaple	Cytoplasm
Q54324	191	196	['1RO2A']	1RO0A,3M1MA,1RNIA	191	196	SSMissing	0	1RO2	REPLICATION	HYPOTHETICAL PROTEIN ORF904;	SULFOLOBUS ISLANDICUS	X-RAY DIFFRACTION	A	191	loops or irregular	34	A	196	loops or irregular	11	1.6	0.265	-157.576	-77.7371	-54.2505	-97.2453	-55.8468	122.015	114.663	22.8539	5.97679	1.96711	.-LHSpiral	NA
O67582	155	164	['1XM7B']	1XM7A	155	164	SSMissing	1	1XM7	STRUCTURAL GENOMICS, UNKNOWN FUNCTION	HYPOTHETICAL PROTEIN AQ_1665;	AQUIFEX AEOLICUS	X-RAY DIFFRACTION	B	155	loops or irregular	47	B	164	extended strand, participates in beta ladder	30	2.4	0.267	-111.371	-142.978	-151.828	121.239	56.5365	108.715	108.34	55.1111	6.97931	1.97772	.+/-LHHook	NA
Q9SWE5	118	124	['1E20A']	1MVNA,1MVLA	118	124	SSMissing	0	1e+20	FLAVOPROTEIN	HALOTOLERANCE PROTEIN HAL3;	ARABIDOPSIS THALIANA	X-RAY DIFFRACTION	A	118	loops or irregular	65	A	124	alpha helix	8	2.02	0.26	167.802	23.1067	104.759	-66.7355	-71.3193	113.636	104.137	15.1596	4.34102	1.9785	.-/+RHHook	NA
P0A9J4	8	37	['1KS9A', '1YONA']	2OFPB,1YJQA	8	37	SSMissing	0	1KS9	OXIDOREDUCTASE	2-DEHYDROPANTOATE 2-REDUCTASE;	ESCHERICHIA COLI	X-RAY DIFFRACTION	A	8	loops or irregular	11	A	37	extended strand, participates in beta ladder	5	1.7	0.289	-123.898	-162.948	-93.1339	142.611	168.24	112.969	113.131	28.4297	6.54988	1.98101	.+/-LHHook	Cytoplasm
Q9NLB2	29	32	['4N10A', '4HJMA', '4MZCA', '4N0ZA', '4MZBA']	4N11A	29	32	SSMissing	0	4N10	OXIDOREDUCTASE	GLUTAREDOXIN;	PLASMODIUM FALCIPARUM	X-RAY DIFFRACTION	A	29	loops or irregular	7	A	32	alpha helix	3	1	0.223	170.001	-140.131	67.2419	79.7288	-57.7184	103.564	106.497	14.0335	5.15221	1.98881	.+/-RHHook	NA
P10599	62	69	['5DQYA']	2HSHA,1ERTA,4POMA,4POMB,4POMC,4POMD,3E3EB,2IFQB,1AUCA,1ERVA,1AIUA,1ERUA,1ERWA	62	69	SSMissing	0	5DQY	OXIDOREDUCTASE	THIOREDOXIN;	HOMO SAPIENS	X-RAY DIFFRACTION	A	62	bend	31	A	69	loops or irregular	33	1	0.209	-65.3694	-89.1002	-77.7078	-164.122	-70.7011	104.551	100.389	9.29095	5.96485	1.99448	.-LHSpiral	Secreted
Q8WSF8	144	157	['2WNCA', '2WNCB', '2WNCC', '2WNCD', '2WNCE', '2BR8A', '2BR8B', '2BR8C', '2BR8D', '2BR8E', '3PEOA', '3PEOB', '3PEOC', '3PEOD', '3PEOE', '3PEOF', '3PEOG', '3PEOH', '3PEOI', '3PEOJ', '2X00A', '2X00B', '2X00C', '2X00D', '2X00E', '2C9TA', '2C9TB', '2C9TC', '2C9TD', '2C9TE', '2C9TF', '2C9TG', '2C9TH', '2C9TI', '2C9TJ', '4DBMA', '4DBMB', '4DBMC', '4DBMD', '4DBME', '4FRRA', '4FRRB', '4FRRC', '4FRRD', '4…	5LXBA	125	138	SSMissing	1	2WNC	RECEPTOR	SOLUBLE ACETYLCHOLINE RECEPTOR;	APLYSIA CALIFORNICA	X-RAY DIFFRACTION	A	127	loops or irregular	0	A	140	extended strand, participates in beta ladder	10	2	0.21171	169.621	55.2419	80.7258	176.188	-74.2208	103.958	103.422	5.7316	5.47674	1.99453	.+/-RHSpiral	NA
Q9UNA4	434	436	['1T3NB']	2FLNA,3G6YA,3GV5B,3GV5D,4FS2A,3OSNA,2DPIA,2DPJA,3G6XA,3GV8B,3H40A,3GV7B,3H4DA,3Q8QB,2ALZA,3G6VA,2FLPA,3Q8PB,4EBEA,3Q8RB,5KT2A,4FS1A,3Q8SB	409	411	SSMissing	0	1T3N	REPLICATION/DNA	POLYMERASE (DNA DIRECTED) IOTA;	HOMO SAPIENS	X-RAY DIFFRACTION	B	829	residue in isolated beta-bridge	16	B	831	loops or irregular	28	2.3	0.286	-164.09	-122.748	122.674	-118.161	72.5864	110.573	95.7672	34.6971	5.27334	1.99813	.+/-RHStaple	Nucleus
P00761	117	218	['1S81A', '1YF4A', '1TX6A', '1TX6B', '1TX6C', '1TX6D', '4DOQA', '4DOQC', '4DOQE', '1AN1E', '1FN6A', '2A32A', '1FNIA', '1LDTT', '1V6DA', '1MCTA', '1AVXA', '1H9IE', '1S5SA', '1FMGA', '2A31A', '1S84A', '1S85A', '1AVWA', '1Z7KA', '1S6FA', '1QQUA', '1S82A', '1S6HA', '4AN7A', '1S83A', '3MYWA', '3MYWB']	1H9HE	128	232	SSMissing	0	1S81	HYDROLASE	TRYPSIN;	SUS SCROFA	X-RAY DIFFRACTION	A	128	loops or irregular	54	A	232	3-helix (3/10 helix)	22	1.7	0.216	-64.3336	-64.9767	96.788	134.565	61.1064	103.712	106.396	11.3721	5.17086	1.99985	.+/-RHHook	Secreted
Q89VB6	74	78	['4WBJA', '4WBJB']	4WBRD	74	78	SSMissing	0	4WBJ	CHAPERONE	BLR1131 PROTEIN;	BRADYRHIZOBIUM DIAZOEFFICIENS	X-RAY DIFFRACTION	A	74	loops or irregular	5	A	78	alpha helix	3	1	0.142	177.98	-159.605	79.5664	85.1117	-57.49	100.019	103.638	7.57783	5.58879	2.00188	.+/-RHHook	NA
Q7KQK5	263	275	['3ZWZA', '1Z40A', '2Z8VA', '2Z8VB', '2Z8WA', '2Z8WB', '4R19B', '3SRJA', '3SRJB']	4R19A	263	275	SSMissing	1	3ZWZ	IMMUNE SYSTEM	APICAL MEMBRANE ANTIGEN 1, AMA1;	PLASMODIUM FALCIPARUM	X-RAY DIFFRACTION	A	263	loops or irregular	6	A	275	loops or irregular	3	2	0.20085	74.3987	114.559	78.1298	-59.9604	-48.3697	111.107	103.483	14.259	4.89188	2.00228	.-/+RHHook	NA
P00533	510	523	['1MOXA', '1MOXB', '3P0YA', '4UV7A', '5SX5N']	5SX5M	486	499	SSMissing	1	1MOX	TRANSFERASE/GROWTH FACTOR	EPIDERMAL GROWTH FACTOR RECEPTOR;	HOMO SAPIENS	X-RAY DIFFRACTION	A	486	loops or irregular	9	A	499	residue in isolated beta-bridge	30	2.5	0.289	-42.9012	-146.308	83.31	-166.101	-72.2575	102.913	104.33	12.8948	5.87497	2.00366	.-RHStaple	Secreted
Q83PT1	42	47	['1GESA']	1GEUA	42	47	SSMissing	0	1GES	OXIDOREDUCTASE(FLAVOENZYME)	GLUTATHIONE REDUCTASE;	ESCHERICHIA COL	X-RAY DIFFRACTION	A	42	alpha helix	7	A	47	alpha helix	21	1.74	NULL	-178.697	65.9312	-128.53	121.075	-28.1686	104.703	100.789	33.8895	4.66454	2.00461	.-LHStaple	NA
P09945	13	21	['4HTCI']	3HTCI	6	14	SSMissing	0	4HTC	HYDROLASE(SERINE PROTEASE)	ALPHA-THROMBIN (SMALL SUBUNIT);	HOMO SAPIENS	X-RAY DIFFRACTION	I	6	loops or irregular	15	I	14	extended strand, participates in beta ladder	0	2.3	NULL	-50.5759	-66.3129	96.7574	86.2067	54.2421	101.84	106.692	8.7463	4.99083	2.00532	.+/-RHHook	Secreted
P38636	15	18	['1CC7A']	3K7RA,3K7RB,3K7RC,3K7RD,3K7RE,3K7RF,3K7RG,3K7RJ,3K7RK,1CC8A	15	18	SSMissing	0	1CC7	METAL TRANSPORT	PROTEIN (METALLOCHAPERONE ATX1);	SACCHAROMYCES CEREVISIAE	X-RAY DIFFRACTION	A	15	bend	57	A	18	alpha helix	3	1.2	NOT GIVEN	40.9166	84.9616	-112.801	170.822	-73.9256	103.441	104.161	18.7786	5.41809	2.0063	.+/-LHStaple	Cytoplasm
P00452	225	462	['1RLRA']	2X0XA,2X0XB,2X0XC,2XAPA,2XAPB,2XAPC,2XO4A,2XO4B,2XO4C	225	462	SSMissing	0	1RLR	OXIDOREDUCTASE	RIBONUCLEOTIDE REDUCTASE PROTEIN R1;	ESCHERICHIA COLI	X-RAY DIFFRACTION	A	225	loops or irregular	8	A	462	loops or irregular	7	2.5	NULL	26.2551	72.5623	-102.338	155.006	-48.0287	105.089	103.085	20.9206	5.0018	2.00664	.+/-LHStaple	NA
P28907	287	296	['3ROPA', '3ROPB', '3I9NA', '3I9NB', '3DZJA', '3DZJB', '1YH3B', '3ROMA', '3ROMB', '2I65A', '2I65B', '2I66A', '2I66B', '3U4IA', '4F46B', '5F21A', '2PGLA', '2PGLB', '2O3UA', '2O3UB', '1ZVMA', '1ZVMB', '1ZVMC', '1ZVMD', '2O3TA', '2O3TB', '2O3QA', '2O3QB', '3ROKA', '3ROKB', '3I9MA', '3I9MB', '2O3RA', '2O3RB', '4TMFA', '2PGJA', '2PGJB', '3DZHA', '3DZHB', '4F45A', '4F45B', '3DZFA', '3DZFB', '3DZFC', '3…	1YH3A	287	296	SSMissing	1	3ROP	HYDROLASE/HYDROLASE INHIBITOR	ADP-RIBOSYL CYCLASE 1;	HOMO SAPIENS	X-RAY DIFFRACTION	A	287	alpha helix	27	A	296	loops or irregular	79	1	0.208	-66.8967	-59.7679	-84.0059	-84.9023	-53.6499	102.728	101.17	6.13351	5.58898	2.00849	.-LHSpiral	Membrane
P41266	873	877	['5J81A']	5J9HA	873	877	SSMissing	0	5J81	VIRAL PROTEIN	ENVELOPMENT POLYPROTEIN;	PUUMALA VIRUS (STRAIN P360)	X-RAY DIFFRACTION	A	873	loops or irregular	18	A	877	loops or irregular	2	1	0.209	70.4033	92.5391	101.237	-82.0041	-71.3131	100.492	102.663	14.8742	5.16601	2.00861	.-/+RHHook	Membrane
Q02834	351	405	['1W8NA', '1W8OA', '1EUTA', '1EUUA', '2BZDA', '2BZDB', '2BZDC', '1WCQA', '1WCQB', '1WCQC', '2BERA']	1EURA	351	405	SSMissing	0	1W8N	HYDROLASE	BACTERIAL SIALIDASE;	MICROMONOSPORA VIRIDIFACIENS	X-RAY DIFFRACTION	A	351	bend	12	A	405	bend	22	2.1	0.219	-39.9481	-156.536	-72.7214	-76.3366	-64.5292	100.85	99.339	11.7778	5.72227	2.00883	.-LHSpiral	Secreted
Q9HCE5	338	388	['5TEYB', '5L6EB', '5L6DB']	5IL1B,5IL0B,5K7WB,5K7MB,5K7UB	338	388	SSMissing	0	5TEY	TRANSFERASE	N6-ADENOSINE-METHYLTRANSFERASE 70 KDA SUBUNIT;	HOMO SAPIENS	X-RAY DIFFRACTION	B	338	loops or irregular	28	B	388	bend	18	1	0.224	-48.3742	-74.2529	-87.6678	162.222	-63.5582	103.994	101.648	6.69853	5.63872	2.00947	.-LHHook	Nucleus
Q60343	91	186	['3AJDA']	3A4TA,3A4TB	91	186	SSMissing	0	3AJD	TRANSFERASE	PUTATIVE METHYLTRANSFERASE MJ0026;	METHANOCALDOCOCCUS JANNASCHII	X-RAY DIFFRACTION	A	91	hydrogen bonded turn	8	A	186	3-helix (3/10 helix)	7	1	0.185	-57.9451	-174.805	85.578	134.868	-157.744	103.739	104.938	14.5407	6.51398	2.0099	.-RHHook	Cytoplasm
P0A9P4	136	139	['1TDEA']	1CL0A	135	138	SSMissing	0	1TDE	OXIDOREDUCTASE(FLAVOENZYME)	THIOREDOXIN REDUCTASE;	ESCHERICHIA COL	X-RAY DIFFRACTION	A	135	loops or irregular	29	A	138	alpha helix	35	2.1	NULL	177.243	-142.634	73.8962	80.1072	-53.2794	102.836	106.838	11.3592	5.27591	2.01055	.+/-RHHook	Cytoplasm
P04058	275	286	['1W4LA', '1JJBA', '3I6ZA', '2C5GA', '1ODCA', '2WG2A', '2ACKA', '2VA9A', '2VA9B', '2C58A', '5EI5A', '1W75A', '1W75B', '1GPKA', '1HBJA', '2XI4A', '2XI4B', '1W6RA', '1UT6A', '5EHXA', '5BWCA', '2VJAB', '1EA5A', '4TVKA', '2WFZA', '1QTIA', '2VT6B', '2CEKA', '2VT7B', '2V97A', '2V97B', '2VJDB', '2WG1A', '1VOTA', '2CKMA', '1H22A', '3ZV7A', '2VJBB', '2DFPA', '1W76A', '1W76B', '2V96A', '2V96B', '1SOMA', '2…	1QIGA,1QIEA,1QIHA,1QIFA,1QIDA	254	265	SSMissing	0	1W4L	HYDROLASE	ACETYLCHOLINESTERASE;	TORPEDO CALIFORNICA	X-RAY DIFFRACTION	A	254	loops or irregular	13	A	265	alpha helix	21	2.16	0.218	-73.8579	-56.828	-73.8804	-124.699	171.658	103.883	102.407	14.0851	5.72996	2.01071	.+/-LHSpiral	Membrane
O15350	153	159	['2XWCA']	4A63A,4A63C,4A63E,4A63G,4A63I,4A63K	153	159	SSMissing	0	2XWC	DNA-BINDING PROTEIN	TUMOUR PROTEIN P73;	HOMO SAPIENS	X-RAY DIFFRACTION	A	153	extended strand, participates in beta ladder	0	A	159	extended strand, participates in beta ladder	2	1	0.22824	-67.1949	167.058	79.1385	74.9673	-174.611	103.321	100.419	5.26099	5.84234	2.01149	.-RHSpiral	Cytoplasm
Q15782	31	56	['4P8XA', '4P8VA', '4P8WA', '4AY1A', '4AY1B', '4AY1C', '4AY1D', '4AY1E', '4AY1F', '4AY1G', '4AY1H', '4AY1I', '4AY1J', '4AY1K', '4AY1L']	4P8UA	31	56	SSMissing	0	4P8X	SUGAR BINDING PROTEIN	CHITINASE-3-LIKE PROTEIN 2;	HOMO SAPIENS	X-RAY DIFFRACTION	A	31	extended strand, participates in beta ladder	0	A	56	loops or irregular	7	2	0.235	-68.5625	156.361	-87.1906	-136.447	-43.6168	107.909	103.663	15.6605	6.36777	2.01172	.-LHHook	Secreted
B7A012	37	39	['2Y2YA']	2Y2TA	29	31	SSMissing	0	2Y2Y	CHAPERONE	CURLI PRODUCTION PROTEIN CSGC;	ESCHERICHIA COLI O157\:H7	X-RAY DIFFRACTION	A	29	extended strand, participates in beta ladder	20	A	31	extended strand, participates in beta ladder	0	2	0.32842	171.556	-134.694	107.696	37.5301	-88.0878	104.179	108.372	25.3264	5.28706	2.01357	.+/-RHHook	NA
Q0ED31	118	207	['3SE9G', '4OLVG', '4DKVA', '4DKVB', '4DKPA', '4DKPC', '4LSQG', '4YDLG', '4YDLA', '4OLXG', '3U7YG', '4OM0G', '4DVWA', '4DVWB', '4DKOA', '4DKOC', '4DVSA', '4DVSB', '4LSRG', '3TGTA', '4OLZG', '4DVVA', '4DVVB', '4OLYG', '4DKUA', '4DKUB', '4YDKG', '4XVTG', '4DVXA', '4DVXB', '4OLUG', '4DKRA', '4DKRC', '4I54A', '4I54B', '3SE8G', '4LSUG', '4H8WG', '4LSPG', '4DVTA', '4DVTB', '4RZ8A', '4RZ8B', '4RZ8C', '4…	4DKQA	119	205	SSMissing	0	3SE9	VIRAL PROTEIN/IMMUNE SYSTEM	HIV-1 CLADE AE STRAIN 93TH057 GP120;	HUMAN IMMUNODEFICIENCY VIRUS 1	X-RAY DIFFRACTION	G	119	bend	21	G	205	loops or irregular	33	2	0.233	-34.5655	-70.9887	103.584	167.214	46.2617	89.5086	107.493	15.8016	4.82322	2.01364	.+/-RHHook	Membrane
P00742	390	404	['2W3KA', '3KQCA', '2VH6A', '3M37A', '2XBVA', '3KL6A', '3K9XB', '3K9XD', '2WYGA', '2Y80A', '4Y7AA', '2J34A', '3HPTB', '3HPTD', '2CJIA', '1NFYA', '2UWPA', '5K0HA', '3TK6A', '2Y81A', '2H9EH', '2RA0A', '1NFWA', '2EI7A', '2Y82A', '2Y5FA', '3M36A', '1MQ5A', '4Y7BA', '1F0SA', '2PHBA', '4BTUB', '4BTUF', '2P94A', '3LIWA', '2Y5HA', '2Y5GA', '2XC0A', '1XKAC', '1FJSA', '3CS7A', '2Y7XA', '2UWOA', '2UWOA', '3…	3CENA,2P95A	168	182	SSMissing	0	2W3K	HYDROLASE	COAGULATION FACTOR X, HEAVY CHAIN;	HOMO SAPIENS	X-RAY DIFFRACTION	A	168	alpha helix	2	A	182	extended strand, participates in beta ladder	3	2	0.255	100.333	133.407	54.9224	129.885	-49.3697	101.55	106.018	38.9004	6.26141	2.01572	.+/-RHSpiral	Secreted
P00766	168	182	['1ACBE', '1AFQC', '4GCHG', '1T8LA', '1T8LC', '1GGDC', '1GMHG', '4VGCC', '1K2I1', '3T62A', '3T62B', '3T62C', '1OXGA', '1T8MA', '1T8MC', '1T8OA', '1T8OC', '2VGCC', '4Q2KA', '4Q2KB', '4Q2KC', '4Q2KD', '3VGCC', '2CGAA', '2CGAB', '1CHGA', '1HJAC', '1T8NA', '1T8NC', '1DLKB', '1DLKD', '8GCHG', '1YPHE', '1YPHF', '2P8OC', '7GCHG', '1P2MA', '1P2MC', '1AB9C', '1N8OC', '1GMDG', '1VGCC', '1GG6C', '1CGJE', '1…	5CHAB,4CHAB,6CHAB	168	182	SSMissing	0	1ACB	HYDROLASE(SERINE PROTEASE)	ALPHA-CHYMOTRYPSIN;	NOT GIVEN	X-RAY DIFFRACTION	E	168	alpha helix	0	E	182	extended strand, participates in beta ladder	0	2	ULL	-166.617	162.732	-86.8616	-172.138	-51.0865	98.949	102.53	7.00066	6.21666	2.01631	.-LHHook	Secreted
Q3E840	25	47	['5AX2A']	4X33A	25	47	SSMissing	0	5AX2	METAL BINDING PROTEIN	DIPHTHAMIDE BIOSYNTHESIS PROTEIN 3;	SACCHAROMYCES CEREVISIAE S288C	X-RAY DIFFRACTION	A	26	loops or irregular	9	A	48	loops or irregular	0	2	0.262	169.748	171.065	-88.0577	175.198	178.927	104.013	106.062	4.06051	6.44562	2.01638	.+LHStaple	Cytoplasm
P14210	70	96	['3HMSA', '5CT3A', '5CT3B', '5CS3A', '5CS3B', '5CP9A', '5CP9B', '2QJ2A', '2QJ2B', '5COEA', '5COEB', '3SP8A', '3SP8B', '5CS5A', '5CS5B', '1BHTA', '1BHTB', '1GP9A', '1GP9B', '1GP9C', '1GP9D', '3HMTA', '3HMTB', '1NK1A', '1NK1B', '5CS1A', '5CS1B', '5CSQA', '5CSQB', '5CT2A', '5CT2B', '5CS9A', '5CS9B', '5CT1A', '5CT1B']	1GMNA	70	96	SSMissing	0	5CT3	HORMONE	HEPATOCYTE GROWTH FACTOR;	HOMO SAPIENS	X-RAY DIFFRACTION	A	70	alpha helix	0	A	96	extended strand, participates in beta ladder	0	2	0.251	-48.1617	-52.6796	-83.7892	-70.0115	-52.3567	103.977	103.707	5.13453	5.57771	2.01647	.-LHSpiral	NA
O95445	128	157	['2YG2A', '2YG2B']	2WEXA,2WEWA	128	157	SSMissing	0	2YG2	LIPID TRANSPORT	APOLIPOPROTEIN M;	HOMO SAPIENS	X-RAY DIFFRACTION	A	128	bend	7	A	157	alpha helix	6	1	0.22084	-82.4071	-173.424	-89.7804	-57.4891	-55.6449	100.17	103.815	8.10844	5.54355	2.01667	.-LHSpiral	Secreted
A3MUJ4	148	159	['3AW9A']	3ICPA,3KO8A	148	159	SSMissing	0	3AW9	ISOMERASE	UDP-GALACTOSE 4-EPIMERASE;	PYROBACULUM CALIDIFONTIS	X-RAY DIFFRACTION	A	144	alpha helix	1	A	155	extended strand, participates in beta ladder	0	2	0.236	88.9414	123.683	-78.2916	-176.339	178.295	108.479	109.765	18.5769	5.89869	2.01689	.+LHHook	NA
P04058	423	542	['1W4LA', '1JJBA', '3I6ZA', '2C5GA', '1ODCA', '2WG2A', '2ACKA', '2VA9A', '2VA9B', '2C58A', '5EI5A', '1W75A', '1W75B', '1GPKA', '1HBJA', '2XI4A', '2XI4B', '1W6RA', '1UT6A', '5EHXA', '5BWCA', '2VJAB', '1EA5A', '4TVKA', '2WFZA', '1QTIA', '2VT6B', '2CEKA', '2VT7B', '2V97A', '2V97B', '2VJDB', '2WG1A', '1VOTA', '2CKMA', '1H22A', '3ZV7A', '2VJBB', '2DFPA', '1W76A', '1W76B', '2V96A', '2V96B', '1SOMA', '2…	1QIGA,1QIEA,1QIHA,1QIFA,1QIDA	402	521	SSMissing	0	1W4L	HYDROLASE	ACETYLCHOLINESTERASE;	TORPEDO CALIFORNICA	X-RAY DIFFRACTION	A	402	alpha helix	0	A	521	alpha helix	7	2.16	0.218	-63.1591	-50.7471	-80.1602	-37.415	-67.292	104.174	105.615	5.92717	4.94603	2.01698	.-LHSpiral	Membrane
P61258	135	162	['2ZVLA', '2ZVLF']	2ZVMB	135	162	SSMissing	0	2ZVL	TRANSFERASE	PROLIFERATING CELL NUCLEAR ANTIGEN;	HOMO SAPIENS	X-RAY DIFFRACTION	A	135	extended strand, participates in beta ladder	0	A	162	extended strand, participates in beta ladder	1	2	0.289	-175.416	-165.609	-45.1761	-144.039	-113.48	113.385	111.314	38.3675	6.64076	2.01713	.-LHSpiral	Nucleus
P19515	134	137	['3TGLA']	1TGLA	40	43	SSMissing	0	3TGL	HYDROLASE(CARBOXYLIC ESTERASE)	TRIACYL-GLYCEROL ACYLHYDROLASE;	RHIZOMUCOR MIEHE	X-RAY DIFFRACTION	A	40	bend	26	A	43	3-helix (3/10 helix)	0	1.9	NULL	82.3927	-71.8464	99.0319	57.2593	-69.0347	109.349	117.691	11.2393	5.11102	2.01761	.+/-RHHook	NA
P63327	18	37	['4GV5A', '4GV5B']	4GV5C	18	37	SSMissing	1	4GV5	TOXIN	CROTAMINE ILE-19;	CROTALUS DURISSUS RURUIMA	X-RAY DIFFRACTION	A	18	loops or irregular	0	A	37	extended strand, participates in beta ladder	0	1	0.225	-63.7433	-176.046	85.3178	-168.39	-66.0662	103.572	101.93	3.51393	6.26317	2.01778	.-RHStaple	Secreted
P0A006	10	82	['1LK0A', '1LK0B']	1LJLA,2CD7A	10	82	SSMissing	0	1LK0	OXIDOREDUCTASE	ARSENATE REDUCTASE;	STAPHYLOCOCCUS AUREUS	X-RAY DIFFRACTION	A	10	loops or irregular	7	A	82	bend	3	1.6	0.234	-175.979	105.855	-103.923	156.389	-48.2735	104.293	105.304	17.6736	5.39704	2.01789	.-LHStaple	Cytoplasm
D2KW09	372	427	['3SUTA', '3SUWA', '3SUSA', '3SURA', '3SUUA']	3SUVA	372	427	SSMissing	0	3SUT	HYDROLASE	BETA-HEXOSAMINIDASE;	PAENIBACILLUS	X-RAY DIFFRACTION	A	372	loops or irregular	29	A	427	alpha helix	8	1	0.184	-62.6828	-66.7615	-84.1763	85.4711	175.064	105.036	104.184	5.87924	4.48356	2.02098	.+/-LHHook	NA
P35557	213	220	['4IWVA', '4IXCA']	3FGUA,3F9MA,3A0IX,3VEYA,4DCHA,4ISFA,1V4SA,3H1VX,4NO7A,3S41A,3IDHA,3ID8A,4DHYA,3VEVA,4ISEA,3IMXA,3QICA,4RCHA,3VF6A	213	220	SSMissing	0	4IWV	TRANSFERASE/TRANSFERASE INHIBITOR	GLUCOKINASE ISOFORM 3;	HOMO SAPIENS	X-RAY DIFFRACTION	A	213	alpha helix	1	A	220	extended strand, participates in beta ladder	1	2	0.25	174.256	-119.315	101.014	153.257	-160.662	103.403	103.162	21.0982	6.00488	2.021	.+/-RHHook	Cytoplasm
G0S8G9	527	612	['4NCLA', '4NCLB', '4TMZB', '4TMVB']	4NCNA,4NCNB	527	612	SSMissing	0	4NCL	TRANSLATION	EUKARYOTIC TRANSLATION INITIATION FACTOR 5B-LIKE PROTEIN;	CHAETOMIUM THERMOPHILUM VAR. THERMOPHILUM	X-RAY DIFFRACTION	A	527	extended strand, participates in beta ladder	0	A	612	loops or irregular	6	2	0.248	-85.169	123.227	-71.0672	-66.556	-77.8401	89.9813	162.321	21.7124	5.89566	2.02133	.-LHHook	Cytoplasm
P0A7F3	114	141	['1TUGD']	1RADB,1RADD,1D09B,1D09D,2AIRB,2AIRH,1R0CB,1R0CH,4F04B,4F04D,1RAEB,1RAED,4FYXB,4FYXD,4FYVB,4FYVD,1ZA2B,1ZA2D,1RABB,1RABD,4FYYB,4FYYD,1RAHB,1RAHD,1Q95G,1Q95H,1Q95I,1Q95J,1Q95K,1Q95L,1F1BB,1F1BD,1RAFB,1RAFD,2FZKB,2FZKD,2FZGB,2FZGD,1ZA1B,1ZA1D,1RAGB,1RAGD,2H3EB,2H3ED,1RACB,1RACD,4FYWB,4FYWD,1RAIB,2FZCB,2FZCD,9ATCB,2QGFB,2QGFD,8ATCB,8ATCD,1RAAB,1RAAD	114	141	SSMissing	0	1TUG	HYDROLASE/HYDROLASE REGULATOR	ASPARTATE CARBAMOYLTRANSFERASE CATALYTIC CHAIN;	ESCHERICHIA COLI	X-RAY DIFFRACTION	D	114	residue in isolated beta-bridge	2	D	141	hydrogen bonded turn	0	2.1	NOT GIVEN	-167.197	134.685	-81.8718	-47.8297	-24.1805	108.807	105.251	22.761	4.8785	2.02151	.-LHHook	NA
P9WKE9	40	193	['1S4QA', '1Z8FA', '1ZNXA', '1ZNYA', '1ZNWA']	1ZNZA	40	193	SSMissing	0	1S4Q	TRANSFERASE	GUANYLATE KINASE;	MYCOBACTERIUM TUBERCULOSIS	X-RAY DIFFRACTION	A	40	alpha helix	10	A	193	alpha helix	0	2.16	0.231	169.266	-95.8712	-86.5524	171.876	177.688	111.797	100.751	9.33705	6.27513	2.02179	.+LHHook	Cytoplasm
Q8WZA1	254	281	['5GGFA', '5GGFC']	5GGFB	254	281	SSMissing	1	5GGF	TRANSFERASE, SUGAR BINDING PROTEIN	PROTEIN O-LINKED-MANNOSE BETA-1,2-N-	HOMO SAPIENS	X-RAY DIFFRACTION	A	254	loops or irregular	19	A	281	bend	74	2	0.253	-70.2712	-55.3628	-96.1034	-10.3007	-76.461	104.69	107.463	15.6287	5.10279	2.0218	.-LHSpiral	Membrane
P80457	1317	1325	['3NVVC']	3UNCB,3UNAB,3B9JC,3AX9A,3NRZC,3NVYC,3NVWC,1VDVA,1VDVB,1FO4A,1FO4B,3AX7A,3NVZC,1V97A,1V97B,3ETRC	1317	1325	SSMissing	0	3NVV	OXIDOREDUCTASE	XANTHINE DEHYDROGENASE/OXIDASE;	BOS TAURUS	X-RAY DIFFRACTION	C	1317	3-helix (3/10 helix)	20	C	1325	loops or irregular	69	1	0.229	-72.9067	-177.998	-105.521	-123.701	65.0897	101.861	109.788	16.8776	6.95513	2.02227	.+/-LHSpiral	Secreted
P21524	218	443	['2CVYA', '3RSRA']	3S87A,3K8TA,2CVXA,2CVWA,2EUDA	218	443	SSMissing	0	2CVY	OXIDOREDUCTASE	RIBONUCLEOSIDE-DIPHOSPHATE REDUCTASE LARGE CHAIN	SACCHAROMYCES CEREVISIAE	X-RAY DIFFRACTION	A	218	extended strand, participates in beta ladder	6	A	443	extended strand, participates in beta ladder	0	2.4	0.263	47.275	46.0647	-119.218	157.679	-30.9118	111.843	103.939	25.3674	5.14617	2.02243	.+/-LHStaple	Cytoplasm
P9WPJ7	35	61	['4YF5A', '4YF5B', '4YF5C', '4YF5D', '4YF4A', '4YF4B', '4YF4C', '4YF4D']	1YLKA,1YLKB,1YLKC,1YLKD	35	61	SSMissing	0	4YF5	LYASE	BETA-CARBONIC ANHYDRASE 1;	MYCOBACTERIUM TUBERCULOSIS (STRAIN CDC 1551	X-RAY DIFFRACTION	A	35	extended strand, participates in beta ladder	0	A	61	3-helix (3/10 helix)	3	2	0.26	-18.0257	-84.9634	93.5534	-121.517	0.613787	94.0386	118.646	44.5446	4.11069	2.02347	.+/-RHStaple	NA
P50264	453	488	['1RSGA', '1RSGB']	1Z6LA,1Z6LB,3CNSA,3CNSB,3CNPB,3CNPA,4GDPA,4GDPB,4GDPC,4GDPD,3BNMB,3BNMA,3BI4A,3BI4B,3BI2A,3BI2B,3CNDB,3CNDA,4ECHA,4ECHB,3CN8B,3CN8A,3BNUB,3BNUA,3BI5A,3BI5B,1YY5A,1YY5B	453	488	SSMissing	0	1RSG	OXIDOREDUCTASE	FMS1 PROTEIN;	SACCHAROMYCES CEREVISIAE	X-RAY DIFFRACTION	A	453	loops or irregular	9	A	488	bend	5	1.9	0.245	158.45	54.371	91.7265	-91.4714	-40.1367	103.521	103.407	16.3675	4.54293	2.02369	.-/+RHHook	NA
P42371	247	267	['4PDGA', '4PDIA']	1PJJA,1XC8A,2XZUA,2XZFA,1NNJA,4PCZA,4PD2A,1TDZA,1PJIA,1PM5A	245	265	SSMissing	0	4PDG	HYDROLASE/DNA	FORMAMIDOPYRIMIDINE-DNA GLYCOSYLASE;	LACTOCOCCUS LACTIS SUBSP. CREMORIS	X-RAY DIFFRACTION	A	245	loops or irregular	6	A	265	loops or irregular	0	2	0.193	-39.4021	-113.081	-108.013	-95.8559	-76.8751	95.571	119.998	28.3586	6.62501	2.02432	.-LHSpiral	NA
A3FNZ8	44	92	['2P5RA', '2P5RB']	2P5QA,2P5QB,2P5QC,2P5QD	44	92	SSMissing	0	2P5R	OXIDOREDUCTASE	GLUTATHIONE PEROXIDASE 5;	POPULUS TRICHOCARPA X POPULU	X-RAY DIFFRACTION	A	44	bend	86	A	92	loops or irregular	15	2.45	0.28	-57.5255	-60.2403	95.9865	84.3834	-165.477	103.235	103.856	8.9498	4.93471	2.0247	.-RHHook	NA
P00749	217	288	['2R2WU', '4FU9A', '3OY5U', '3IG6B', '1W11U', '3KGPA', '2O8UA', '1W10U', '1W0ZU', '3OX7U', '3M61U', '4JNIU', '4OS1A', '1SQAA', '4FUEA', '1GJ7B', '2VIQA', '1U6QA', '1GJAB', '4FUGA', '1C5ZB', '3MWIU', '4OS6A', '1W12U', '4FUIA', '2VIVA', '4FUCA', '1EJNA', '4FU8A', '1VJAU', '1GJ9B', '4JK5A', '2VIPA', '3OY6U', '1SQOA', '4MNXA', '1GJDB', '1F5LA', '1SC8U', '1SQTA', '2VIWA', '4X0WU', '1W14U', '4OS2A', '4…	4X1NU,4H42U,4ZHLU,4ZKSU,1OWEA,1OWHA	50	111	SSMissing	0	2R2W	HYDROLASE	PLASMINOGEN ACTIVATOR, UROKINASE;	HOMO SAPIENS	X-RAY DIFFRACTION	U	50	hydrogen bonded turn	35	U	111	loops or irregular	32	2.01	0.233	-51.2782	-71.3944	94.5781	-169.834	-60.4044	103.68	104.622	5.45401	4.86629	2.02496	.-RHStaple	Secreted
P19491	739	794	['3PMXA', '1M5DA', '3T9UA', '3T9UB', '3T9UC', '5FHNA', '1P1NA', '4U4SA', '4U4SB', '2XX9A', '2XX9B', '2XX9C', '1MS7A', '1MS7B', '1MS7C', '4IY6A', '2XX7A', '2XX7B', '2XX7C', '3B6WA', '3B6WB', '3B6WC', '3B6WD', '4LZ5A', '4LZ5B', '4LZ5C', '3BFTA', '3BFTB', '3BFTC', '5CBRA', '3H6UA', '4LZ7A', '4LZ7B', '4LZ7C', '2XXHA', '2XXHB', '2XXHC', '1FTOA', '1FTOB', '4YU0A', '4YU0B', '4U21A', '4U21B', '3O6GA', '4…	3T9VA,3T9VA,3T9VB,3T9VB	206	261	SSMissing	0	3PMX	TRANSPORT PROTEIN	GLUTAMATE RECEPTOR 2;	RATTUS NORVEGICUS	X-RAY DIFFRACTION	A	206	loops or irregular	29	A	261	bend	38	1	0.281	-49.6285	-71.3609	-91.1787	-63.3532	-62.2456	101.031	104.095	4.72228	5.69457	2.02511	.-LHSpiral	Membrane
P60568	78	125	['1M4CB', '1M48B', '3INKC', '3INKD', '2B5IA', '1M47A', '1NBPA', '4NEJA', '1M4BA', '4NEMA', '1M49A']	1M4AA	58	105	SSMissing	0	1M4C	CYTOKINE	INTERLEUKIN-2;	HOMO SAPIENS	X-RAY DIFFRACTION	B	58	alpha helix	4	B	105	loops or irregular	13	2.4	0.333	-72.9709	-41.5431	110.143	96.5157	159.498	109.032	110.055	21.79	5.56424	2.02527	.+/-RHHook	Secreted
P00698	48	133	['4WOAA', '1KXYA', '5L3IA', '4LYCA', '9LYZA', '3AGGG', '4NGKA', '4WMGA', '1LZCA', '4TTDA', '4TTDB', '1LJFA', '1LJFB', '4PHIA', '4PHIB', '4PHIC', '4PHID', '4PRQA', '4PRQB', '4PRQC', '4PRQD', '3M18B', '3N9CA', '2I25L', '2I25M', '1MELL', '1MELM', '2BLYA', '4B4JA', '3A95A', '1YL1X', '2HUBA', '2LYOA', '4QEQA', '4N1EI', '4N1EJ', '4N1EK', '4N1EL', '4XJIA', '5LVJA', '4DD0A', '1F10A', '4H93A', '3AZ4A', '4…	1LSGA	31	116	SSMissing	0	4WOA	HYDROLASE	LYSOZYME C;	GALLUS GALLUS	X-RAY DIFFRACTION	A	30	alpha helix	0	A	115	hydrogen bonded turn	0	1	0.228	-177.323	-91.5966	-92.2648	-79.8414	-56.8878	104.848	101.888	9.6414	6.12095	2.02613	.-LHSpiral	Secreted
P19515	123	362	['3TGLA']	1TGLA	29	268	SSMissing	0	3TGL	HYDROLASE(CARBOXYLIC ESTERASE)	TRIACYL-GLYCEROL ACYLHYDROLASE;	RHIZOMUCOR MIEHE	X-RAY DIFFRACTION	A	29	bend	4	A	268	loops or irregular	42	1.9	NULL	-53.8219	-67.15	109.471	89.9651	169.348	102.925	104.208	14.0712	5.39338	2.02625	.+/-RHHook	NA
P02768	289	303	['4EMXA', '4EMXB', '3JRYA', '3JRYB', '1E7HA', '2XVVA', '1AO6A', '1AO6B', '1E7EA', '4HGMB', '1HK4A', '4E99A', '1GNIA', '4K71A', '4K71D', '1E7BA', '1E7BB', '4G04A', '4G04B', '1BJ5A', '1HA2A', '2XW0A', '3A73A', '3A73B', '2XW1A', '1E7FA', '1E7AA', '1E7AB', '4LA0A', '4LA0B', '3UIVA', '3UIVH', '2BXPA', '5ID7A', '5ID7B', '2BXAA', '2BXAB', '1BM0A', '1BM0B', '4IW2A', '2BXKA', '3SQJA', '3SQJB', '1N5UA', '2…	1E7CA	265	279	SSMissing	0	4EMX	PROTEIN BINDING	SERUM ALBUMIN;	HOMO SAPIENS	X-RAY DIFFRACTION	A	265	alpha helix	19	A	279	3-helix (3/10 helix)	19	2	0.238	-65.3644	-70.7803	-68.6606	-76.6055	-66.6874	103.179	100.746	7.10098	5.41841	2.02637	.-LHSpiral	Secreted
Q9JWM8	207	349	['3BQHA']	3BQEA	207	349	SSMissing	0	3BQH	OXIDOREDUCTASE	PEPTIDE METHIONINE SULFOXIDE REDUCTASE MSRA/MSRB;	NEISSERIA MENINGITIDIS SEROGROUP A	X-RAY DIFFRACTION	A	207	loops or irregular	30	A	349	loops or irregular	70	1.95	0.218	74.4197	162.114	92.7275	127.076	93.1287	104.216	102.867	24.7293	6.72264	2.02672	.+RHSpiral	NA
P00749	313	382	['2R2WU', '4FU9A', '3OY5U', '3IG6B', '1W11U', '4X1NU', '3KGPA', '4H42U', '2O8UA', '1W10U', '1W0ZU', '3OX7U', '3M61U', '4JNIU', '4OS1A', '1SQAA', '4FUEA', '1GJ7B', '2VIQA', '1U6QA', '1GJAB', '4FUGA', '1C5ZB', '3MWIU', '4OS6A', '1W12U', '4FUIA', '2VIVA', '4FUCA', '1EJNA', '4FU8A', '1VJAU', '1GJ9B', '4JK5A', '2VIPA', '3OY6U', '1SQOA', '4MNXA', '1GJDB', '1F5LA', '1SC8U', '1SQTA', '2VIWA', '4X0WU', '1…	4ZHLU	136	201	SSMissing	0	2R2W	HYDROLASE	PLASMINOGEN ACTIVATOR, UROKINASE;	HOMO SAPIENS	X-RAY DIFFRACTION	U	136	extended strand, participates in beta ladder	6	U	201	extended strand, participates in beta ladder	1	2.01	0.233	-53.7425	-128.958	98.6583	-84.1955	-50.5206	103.616	104.649	16.5766	4.46629	2.02675	.-RHStaple	Secreted
P00734	536	550	['1D4PB', '1K21H', '2UUKB', '1DITH', '1GHYH', '3RMOH', '1HGTH', '5AHGH', '2A2XH', '1ABIH', '2B5TB', '2B5TD', '2C8ZB', '2ZF0H', '1A3BH', '1LHEH', '4RKOB', '2CF8H', '3LU9B', '3LU9E', '3VXEH', '1DOJA', '1TBZH', '1RIWC', '1AE8H', '4BANB', '3QX5H', '3U8TH', '3U9AH', '2C8YB', '1AY6H', '1JMOH', '1B7XB', '4H6SB', '1O2GH', '2V3HH', '1DM4B', '1NM6A', '1ZGIA', '1Z8JB', '1SL3A', '1C1UH', '3DT0H', '5GDSH', '3…	3HTCH	168	182	SSMissing	0	1D4P	BLOOD CLOTTING	ALPHA-THROMBIN;	HOMO SAPIENS	X-RAY DIFFRACTION	B	209	alpha helix	5	B	223	extended strand, participates in beta ladder	0	2.07	0.231	-61.7869	-67.265	-84.751	-84.4907	90.7502	103.461	104.269	14.1003	5.94868	2.02677	.+/-LHSpiral	Secreted
Q8U1S7	54	183	['3W2WB']	3X1LB	54	183	SSMissing	0	3W2W	IMMUNE SYSTEM	CRISPR SYSTEM CMR SUBUNIT CMR2;	PYROCOCCUS FURIOSUS	X-RAY DIFFRACTION	B	54	bend	17	B	183	bend	21	2	0.246	-88.9769	-148.918	-89.2262	-79.661	-53.1372	103.105	101.296	17.3173	6.09816	2.0268	.-LHSpiral	Cytoplasm
P59594	323	348	['2DD8S', '2GHVE', '2GHWA', '2GHWC']	2GHVC	323	348	SSMissing	1	2DD8	IMMUNE SYSTEM/VIRAL PROTEIN	IGG HEAVY CHAIN;	HOMO SAPIENS	X-RAY DIFFRACTION	S	323	loops or irregular	17	S	348	extended strand, participates in beta ladder	13	2.3	0.261	-109.956	92.3024	-90.6967	-172.688	81.3936	103.805	104.817	27.9252	5.28721	2.02684	.-/+LHHook	Membrane
P01857	144	204	['4WI7A', '4WI7B', '5DVOA', '5DVOB', '4WI6A', '4WI6B', '4BM7A', '4BM7B', '3SGJA', '3SGJB', '5DJCA', '5DJCB', '5DJCD', '5DJCE', '4ZNEE', '4ZNEJ', '3V7MA', '3AGVB', '4BSWA', '4BSWB', '1L6XA', '3C2SA', '5DVNA', '4B7IA', '4B7IB', '4W4NA', '4W4NB', '4BSVA', '4BSVA', '4BSVB', '4J12A', '4Q74A', '4Q74B', '5DJ6A', '5DJ6B', '4W4OA', '4W4OB', '4NQUA', '3AVEA', '3AVEB', '1H3UA', '1H3UB', '4WI2A', '4WI2B', '3…	4Q7DA	261	321	SSMissing	1	4WI7	IMMUNE SYSTEM	IG GAMMA-1 CHAIN C REGION;	HOMO SAPIENS	X-RAY DIFFRACTION	A	261	extended strand, participates in beta ladder	0	A	321	extended strand, participates in beta ladder	0	1	0.273	-171.107	166.638	-83.9041	-166.687	179.35	99.2457	107.683	4.90757	6.40664	2.02686	.-/+LHHook	Secreted
P0A3R9	122	127	['2CBOA', '1NCOA', '1NCOB', '1NOAA', '2CBMA']	2CBTA,2CBTB	1088	1093	SSMissing	0	2CBO	ANTIBIOTIC	NEOCARZINOSTATIN;	STREPTOMYCES CARZINOSTATICUS	X-RAY DIFFRACTION	A	88	hydrogen bonded turn	9	A	93	extended strand, participates in beta ladder	4	1.7	0.22	-66.2349	-63.0224	-88.8717	179.386	-63.2949	102.587	103.546	2.99415	5.61674	2.02694	.-LHHook	NA
O04147	104	110	['1FSIA', '1FSIC']	1JH7A,1JH6A,1JH6B	104	110	SSMissing	0	1FSI	HYDROLASE	CYCLIC PHOSPHODIESTERASE;	ARABIDOPSIS THALIANA	X-RAY DIFFRACTION	A	104	loops or irregular	48	A	110	loops or irregular	79	2.5	0.265	-178.767	84.0276	84.4034	96.5184	-74.5903	102.591	105.013	12.8879	6.16556	2.02713	.-RHSpiral	Cytoplasm
P05067	98	105	['1MWPA', '4PWQA', '4PQDA']	4JFNA	98	105	SSMissing	0	1MWP	SUGAR BINDING PROTEIN	AMYLOID A4 PROTEIN;	HOMO SAPIENS	X-RAY DIFFRACTION	A	98	extended strand, participates in beta ladder	6	A	105	extended strand, participates in beta ladder	53	1.8	0.242	-50.1863	-89.75	102.143	-96.9928	-50.0365	102.935	103.89	17.302	3.87417	2.02714	.-RHStaple	Cytoplasm
P05164	606	663	['1DNWC', '1DNWD', '3ZS0C', '3ZS0D', '1CXPC', '1CXPD', '5FIWC', '1D2VC', '1D2VD', '1DNUC', '1DNUD', '1MHLC', '1MHLD', '1D7WC', '1D7WD', '4DL1C', '4DL1D', '4DL1G', '4DL1H', '4DL1K', '4DL1L', '4DL1O', '4DL1P', '1D5LC', '1D5LD']	5FIWD	440	497	SSMissing	1	1DNW	OXIDOREDUCTASE	MYELOPEROXIDASE;	HOMO SAPIENS	X-RAY DIFFRACTION	C	440	hydrogen bonded turn	21	C	497	alpha helix	5	1.9	0.224	-75.8174	-81.2825	-86.4519	-137.723	158.624	101.783	102.506	18.617	6.17708	2.02715	.+/-LHSpiral	Lysosome
P05164	606	663	['1DNWC', '1DNWD', '3ZS0C', '3ZS0D', '1CXPC', '1CXPD', '5FIWC', '1D2VC', '1D2VD', '1DNUC', '1DNUD', '1MHLC', '1MHLD', '1D7WC', '1D7WD', '4DL1C', '4DL1D', '4DL1G', '4DL1H', '4DL1K', '4DL1L', '4DL1O', '4DL1P', '1D5LC', '1D5LD']	4C1MC,4C1MD	440	497	SSMissing	0	1DNW	OXIDOREDUCTASE	MYELOPEROXIDASE;	HOMO SAPIENS	X-RAY DIFFRACTION	C	440	hydrogen bonded turn	21	C	497	alpha helix	5	1.9	0.224	-75.8174	-81.2825	-86.4519	-137.723	158.624	101.783	102.506	18.617	6.17708	2.02715	.+/-LHSpiral	Lysosome
Q389T8	52	57	['2WP6B', '2WP6C', '2WPCA', '2WPCC', '2WPFA', '2WPFC', '2WPFD', '2WPEA', '2WPEC', '2WOIA', '2WOIB', '2WOID', '4NEVA', '4NEVB']	2WOWA,2WOWB,2WOWD,2WOVA,2WOVB,2WOVC,2WOVD	52	57	SSMissing	0	2WP6	OXIDOREDUCTASE	TRYPANOTHIONE REDUCTASE;	TRYPANOSOMA BRUCEI	X-RAY DIFFRACTION	B	52	alpha helix	6	B	57	alpha helix	22	2	0.2361	-179.038	80.6855	-139.912	101.886	-15.0264	100.284	100.875	44.0522	4.60251	2.02724	.-LHStaple	NA
P26662	1123	1171	['4I31A', '4I33A', '4I33B', '1DY8A', '3P8OA', '3P8OB', '4I32A', '4I32B']	4I31B	97	145	SSMissing	1	4I31	HYDROLASE/HYDROLASE INHIBITOR	GENOME POLYPROTEIN;	HEPATITIS C VIRUS	X-RAY DIFFRACTION	A	97	loops or irregular	15	A	145	loops or irregular	0	1	0.247	178.089	133.762	-102.151	173.971	-62.3551	99.4518	158.78	12.9398	6.60901	2.02733	.+/-LHStaple	Secreted
P26662	1123	1171	['4I31A', '4I33A', '4I33B', '1DY8A', '3P8OA', '3P8OB', '4I32A', '4I32B']	4A1XA,1W3CA,1W3CB,1DXPA,1DXPB,4KTCA,4KTCC,1DY9A,1DY9B,4A1TA,3P8NA,3P8NB,4A1VA,4A1VA,4A1VB,4A1VB	97	145	SSMissing	0	4I31	HYDROLASE/HYDROLASE INHIBITOR	GENOME POLYPROTEIN;	HEPATITIS C VIRUS	X-RAY DIFFRACTION	A	97	loops or irregular	15	A	145	loops or irregular	0	1	0.247	178.089	133.762	-102.151	173.971	-62.3551	99.4518	158.78	12.9398	6.60901	2.02733	.+/-LHStaple	Secreted
P06734	191	282	['4J6MA', '4J6MB', '4J6MC', '4J6MD', '4J6ME', '4J6MF', '4J6MG', '4J6MH', '4J6PA', '4J6PB', '4J6PC', '4J6PD', '2H2RA', '2H2RB', '4GI0A', '4GI0B', '4GI0C', '4G9AA', '4G9AB', '4G9AC', '4G9AD', '4GJ0A', '4GJ0B', '4GJ0C', '4GJ0D', '4GK1A', '4GK1B', '4GK1C', '4GK1D', '4GK1E', '4GK1F', '4GK1G', '4J6KA', '4J6KB', '4J6KC', '4J6KD', '4J6KE', '4J6KF', '4J6KG', '2H2TB', '4J6JA', '4J6JB', '4J6JC', '4J6JD', '4…	4J6KH	191	282	SSMissing	1	4J6M	IMMUNE SYSTEM	LOW AFFINITY IMMUNOGLOBULIN EPSILON FC RECEPTOR;	HOMO SAPIENS	X-RAY DIFFRACTION	A	191	alpha helix	0	A	282	extended strand, participates in beta ladder	0	2	NOT GIVEN	-69.4493	-51.1315	-81.1746	-60.3538	-47.5664	103.534	105.885	5.23941	5.36672	2.02747	.-LHSpiral	Secreted
P0A988	260	333	['4K3LA', '4K3LB', '4K3OA', '4K3OB', '4MJQA', '4N96A']	3D1GA,3D1GB,4K3KA,4K3KB,4N98A,4N98B,4K3MA,4K3MB,4MJPA,4MJPB,3F1VA,3F1VB,2POLA,2POLB,3Q4LA,3Q4LB,4N9AA,4N9AB,3BEPA,3BEPB,4MJRA,4MJRB,4N99A,4N99B,3D1EA,3D1EB,3Q4JA,3Q4JB,3Q4JC,3Q4JD,3Q4JE,3Q4JF,1OK7A,1OK7B,4N94A,4N94B,4K3PA,4K3PB,4K3SA,4K3SB,1JQLA,4K3RA,4K3RB,3QSBA,1MMIA,1MMIB,2XURA,3D1FA,3D1FB,4N97A,4N97B,4K3QA,4K3QB,4N95B,4N95A,1UNNA,1UNNB	260	333	SSMissing	0	4K3O	TRANSFERASE	DNA POLYMERASE III SUBUNIT BETA;	ESCHERICHIA COLI	X-RAY DIFFRACTION	A	260	alpha helix	2	A	333	loops or irregular	6	2	0.248	-54.8505	-145.078	-116.185	79.2747	47.843	105.251	105.381	19.8213	5.82804	2.02757	.+/-LHHook	Cytoplasm
P09603	80	171	['4FA8E', '4FA8F', '4FA8G']	1HMCA	48	139	SSMissing	0	4FA8	VIRAL PROTEIN/CYTOKINE	SECRETED PROTEIN BARF1;	HUMAN HERPESVIRUS 4	X-RAY DIFFRACTION	E	48	alpha helix	0	E	139	loops or irregular	0	2	0.26	-63.1955	-59.2503	-85.9063	-79.8622	-72.2253	104.35	102.188	5.9683	5.6561	2.02767	.-LHSpiral	Secreted
L5SU74	316	352	['4K7JA', '4K7JB', '4K3UA', '4K3UB']	4K9SA,4K9SB	316	352	SSMissing	0	4K7J	HYDROLASE	GDSL-LIKE LIPASE/ACYLHYDROLASE FAMILY PROTEIN;	NEISSERIA MENINGITIDIS	X-RAY DIFFRACTION	A	316	hydrogen bonded turn	50	A	352	bend	49	1	0.225	-101.616	-24.7872	-95.9595	117.543	-174.394	125.689	108.13	30.7497	4.99253	2.0277	.-LHHook	NA
P29350	327	361	['1FPRA']	4GS0A,4GS0B,1GWZA,4HJQA,4HJQB,4HJPA,4GRZA	327	361	SSMissing	0	1FPR	SIGNALING PROTEIN	PROTEIN-TYROSINE PHOSPHATASE 1C;	HOMO SAPIENS	X-RAY DIFFRACTION	A	329	loops or irregular	4	A	363	residue in isolated beta-bridge	1	2.5	0.303	42.1077	167.977	-97.1799	50.9103	-175.427	104.645	102.993	8.80669	4.57293	2.02774	.+/-LHStaple	Cytoplasm
P00760	139	206	['1G3EA', '1C1QA', '3PLKA', '1O2MA', '1C2IA', '3BTQE', '1C1OA', '3ATIA', '1O3JA', '1O3DA', '3RXKA', '3MI4A', '2ILNA', '2ILNB', '1K1OA', '1SFIA', '1O36A', '3D65E', '1O39A', '2BY8X', '2AYWA', '1BTYA', '2UUYA', '4Y10E', '1GI2A', '1V2RT', '2TGAA', '1MTWA', '3A7XA', '1O3OA', '3GY8A', '2TGTA', '1UTQA', '3A8BA', '4I8JA', '4ABBA', '1V2NT', '3BTTE', '3RXJA', '4U2WA', '2FTMA', '1O3IA', '3RXSA', '1P2KA', '1…	1Y3WA	136	201	SSMissing	0	1G3E	HYDROLASE	BETA-TRYPSIN;	BOS TAURUS	X-RAY DIFFRACTION	A	136	extended strand, participates in beta ladder	2	A	201	extended strand, participates in beta ladder	0	1.8	0.191	-48.8169	-107.515	93.9252	-100.064	-34.4639	104.073	106.057	24.7774	4.24732	2.02787	.-RHStaple	Secreted
P18510	94	141	['1ILR1', '1ILR2']	1ILTA,1ILTB	69	116	SSMissing	0	1ILR	BINDING PROTEIN	INTERLEUKIN-1 RECEPTOR ANTAGONIST PROTEIN;	HOMO SAPIEN	X-RAY DIFFRACTION	1	69	extended strand, participates in beta ladder	3	1	116	bend	6	2.1	NULL	173.596	-132.263	-106.972	152.225	-45.1877	106.42	103.437	21.0462	6.59603	2.02787	.+/-LHHook	Secreted
P26660	2758	2808	['1YVZA', '1YVXA', '1YV2A']	1YUYA,2XWHA,4ADPA	316	366	SSMissing	0	1YVZ	VIRAL PROTEIN	RNA DEPENDENT RNA POLYMERASE;	HEPATITIS C VIRUS	X-RAY DIFFRACTION	A	316	extended strand, participates in beta ladder	6	A	366	hydrogen bonded turn	22	2.2	0.234	-77.4297	124.629	86.9106	-118.855	-46.3542	103.336	105.533	24.0934	5.74273	2.02822	.-RHHook	Secreted
P00760	196	220	['1G3EA', '1C1QA', '3PLKA', '1Y3WA', '1O2MA', '1C2IA', '3BTQE', '1C1OA', '3ATIA', '1O3JA', '1O3DA', '3RXKA', '3MI4A', '2ILNA', '2ILNB', '1K1OA', '1SFIA', '1O36A', '3D65E', '1O39A', '2BY8X', '2AYWA', '1BTYA', '2UUYA', '4Y10E', '1GI2A', '1V2RT', '2TGAA', '1MTWA', '3A7XA', '1O3OA', '3GY8A', '2TGTA', '1UTQA', '3A8BA', '4I8JA', '4ABBA', '1V2NT', '3BTTE', '3RXJA', '4U2WA', '2FTMA', '1O3IA', '3RXSA', '1…	1ZR0C	191	220	SSMissing	1	1G3E	HYDROLASE	BETA-TRYPSIN;	BOS TAURUS	X-RAY DIFFRACTION	A	191	loops or irregular	1	A	220	bend	5	1.8	0.191	-163.693	53.1772	88.125	-174.482	-62.3934	103.963	103.309	5.66821	5.48379	2.02827	.-RHHook	Secreted
P00760	196	220	['1G3EA', '1C1QA', '3PLKA', '1Y3WA', '1O2MA', '1C2IA', '3BTQE', '1C1OA', '3ATIA', '1O3JA', '1O3DA', '3RXKA', '3MI4A', '2ILNA', '2ILNB', '1K1OA', '1SFIA', '1O36A', '3D65E', '1O39A', '2BY8X', '2AYWA', '1BTYA', '2UUYA', '4Y10E', '1GI2A', '1V2RT', '2TGAA', '1MTWA', '3A7XA', '1O3OA', '3GY8A', '2TGTA', '1UTQA', '3A8BA', '4I8JA', '4ABBA', '1V2NT', '3BTTE', '3RXJA', '4U2WA', '2FTMA', '1O3IA', '3RXSA', '1…	2TPIZ	191	220	SSMissing	0	1G3E	HYDROLASE	BETA-TRYPSIN;	BOS TAURUS	X-RAY DIFFRACTION	A	191	loops or irregular	1	A	220	bend	5	1.8	0.191	-163.693	53.1772	88.125	-174.482	-62.3934	103.963	103.309	5.66821	5.48379	2.02827	.-RHHook	Secreted
O88713	75	86	['3FF9A', '3FF9B', '3FF8C']	3FF8D	75	86	SSMissing	1	3FF9	IMMUNE SYSTEM	KILLER CELL LECTIN-LIKE RECEPTOR SUBFAMILY G	MUS MUSCULUS	X-RAY DIFFRACTION	A	75	loops or irregular	12	A	86	extended strand, participates in beta ladder	2	1	0.257	-64.8643	-57.7497	-90.1985	-69.407	-63.4625	103.332	102.659	3.47029	5.6375	2.02829	.-LHSpiral	Membrane
P07591	104	107	['1FB6A', '1FB6B']	1FB0A,1FB0B	37	40	SSMissing	0	1FB6	ELECTRON TRANSPORT	THIOREDOXIN M;	SPINACIA OLERACEA	X-RAY DIFFRACTION	A	37	loops or irregular	4	A	40	alpha helix	6	2.1	0.23	169.301	-138.796	87.0521	79.846	-66.6208	102.442	102.623	12.5418	5.42475	2.02837	.+/-RHHook	Other
P54687	335	338	['2COIA', '2COIB', '2COGA', '2COGB']	2ABJA,2ABJD,2ABJG,2ABJJ,2COJA,2COJB	333	336	SSMissing	0	2COI	TRANSFERASE	BRANCHED CHAIN AMINOTRANSFERASE 1, CYTOSOLIC;	HOMO SAPIENS	X-RAY DIFFRACTION	A	335	hydrogen bonded turn	28	A	338	extended strand, participates in beta ladder	14	1.9	0.272	-174.659	169.943	93.3633	62.2955	-108.251	104.968	105.298	19.1749	5.88014	2.02874	.-RHSpiral	Cytoplasm
Q9UBG0	481	496	['5AO5A', '5AO5B', '5EW6A', '5E4LA']	5E4LB	481	496	SSMissing	1	5AO5	ENDOCYTOSIS	C-TYPE MANNOSE RECEPTOR 2;	HOMO SAPIENS	X-RAY DIFFRACTION	A	481	extended strand, participates in beta ladder	0	A	496	hydrogen bonded turn	4	2	0.2442	-64.8263	94.1823	87.9982	-100.407	-47.4447	106.282	114.951	15.7389	5.34648	2.02875	.-RHHook	Membrane
Q8I5R7	680	729	['4Q15A', '4Q15B']	5IFUA,5IFUB,4WI1A,4WI1B,4YDQA,4YDQB,4NCXA,4NCXB	680	729	SSMissing	0	4Q15	LIGASE	PROLINE--TRNA LIGASE;	PLASMODIUM FALCIPARUM	X-RAY DIFFRACTION	A	680	loops or irregular	34	A	729	loops or irregular	0	2	0.219	-57.9826	81.0386	116.784	97.4483	-69.6659	112.784	105.486	20.0949	6.48624	2.02884	.-RHSpiral	Cytoplasm
O28751	104	147	['2BFRA', '1HJZA', '1HJZB', '1VHUA']	2BFQA	104	147	SSMissing	0	2BFR	MACRO_H2A DOMAIN/HYDROLASE	HYPOTHETICAL PROTEIN AF1521;	ARCHAEOGLOBUS FULGIDUS	X-RAY DIFFRACTION	A	104	loops or irregular	0	A	147	loops or irregular	4	2.5	0.237	-57.1244	98.1859	86.6546	-72.8522	-62.2352	102.266	104.042	9.15962	4.86564	2.02885	.-RHHook	NA
O15382	342	345	['2HHFA', '2HHFB']	5HNEA,5HNEB,2A1HA,2A1HB,5I5UA,5I5UB,5BWUA,5BWUB,5BWVA,5BWVB,5BWTA,5BWTB,5BWXA,5BWXB,1EKVA,1EKVB,1EKPA,1EKPB,1KT8A,1KT8B,5I5WA,5I5WB,5I5SA,5I5SB,5I5TA,5I5TB,5I5XA,5I5XB,5BWWA,5BWWB,5CR5A,5CR5B,5I5YA,5I5YB,1EKFA,1EKFB,1KTAA,1KTAB,5I5VA,5I5VB,5I60A,5I60B,5BWRA,5BWRB	315	318	SSMissing	0	2HHF	TRANSFERASE	BRANCHED-CHAIN-AMINO-ACID AMINOTRANSFERASE,	HOMO SAPIENS	X-RAY DIFFRACTION	A	315	bend	2	A	318	extended strand, participates in beta ladder	1	1.8	0.283	-169.481	-173.709	89.5763	74.0427	-112.919	104.408	103.68	21.1671	5.82751	2.02886	.-RHHook	Cytoplasm
Q04721	1425	1448	['2OO4A']	2OO4B	1425	1448	SSMissing	1	2OO4	CELL CYCLE,SIGNALING PROTEIN	NEUROGENIC LOCUS NOTCH HOMOLOG PROTEIN 2;	HOMO SAPIENS	X-RAY DIFFRACTION	A	1425	loops or irregular	78	A	1448	hydrogen bonded turn	12	2	0.268	160.542	-154.931	-86.5569	-29.3863	-59.8286	105.978	102.701	13.5804	5.18695	2.02898	.+/-LHSpiral	Cytoplasm
Q8BND5	104	113	['5D96D', '5D96A', '5D8IA', '5D8IB', '3T58B', '3T58C', '3T58D', '5D93A', '5D93D']	3T58A	104	113	SSMissing	1	5D96	IMMUNE SYSTEM	SULFHYDRYL OXIDASE 1;	MUS MUSCULUS	X-RAY DIFFRACTION	D	104	loops or irregular	8	D	113	alpha helix	6	2	0.228	-64.7224	-72.2914	-90.4191	-138.392	-64.8097	102.506	106.833	10.4959	6.13523	2.02953	.-LHSpiral	Secreted
P00772	153	220	['1UO6A', '2BD7A', '2FOFA', '4GVUA', '3UOUA', '2OQUA', '1BMAA', '2FOAA', '2BLOA', '2FOBA', '1BTUA', '1ELFA', '1UVOA', '3HGPA', '2BD8A', '1L0ZA', '2G4UA', '2DE8A', '1LKBA', '1ESAA', '1ELBA', '1ELEE', '1ESTA', '1ELAA', '2CV3A', '1FZZA', '1HB0B', '1MMJN', '1EATA', '1UVPA', '2BDAA', '2IOTA', '2FOHA', '1FLEE', '1E35B', '3E3TA', '1QNJA', '1EAUA', '1HV7A', '2A7CA', '1C1MA', '5ESTE', '2BD3A', '2H1UA', '2…	3MNSA,3ODFA,3MO6A,2ESTE,3MNXA,3ODDA,3MNCA,3MOCA,3MO3A,3MU5A,3MU8A,3MO9A,3MU0A,3MU1A	136	201	SSMissing	0	1UO6	HYDROLASE	ELASTASE 1;	SUS SCROFA	X-RAY DIFFRACTION	A	127	extended strand, participates in beta ladder	0	A	194	extended strand, participates in beta ladder	0	1.65	0.208	-58.4292	-100.901	102.284	-86.1863	-56.4977	108.242	105.818	15.3089	4.07352	2.0301	.-RHStaple	Secreted
P50579	228	448	['5D6FA', '1R5HA', '1R5GA', '1KQ9A', '1R58A', '5JHUA', '5D6EA', '5JFRA', '2GA2A', '5CLSA', '1KQ0A', '1BOAA', '1BN5A', '2EA2A', '2EA4A', '1QZYA', '5JI6A', '2ADUA', '1YW9A', '1B59A', '2OAZA', '1YW7A']	1B6AA	228	448	SSMissing	0	1R5H	HYDROLASE	METHIONINE AMINOPEPTIDASE 2;	HOMO SAPIENS	X-RAY DIFFRACTION	A	228	extended strand, participates in beta ladder	7	A	448	extended strand, participates in beta ladder	0	2.4	0.248	-68.0051	-70.2658	90.972	-118.423	-41.5857	103.77	103.691	15.9121	3.66881	2.03016	.-RHStaple	Cytoplasm
P02689	118	125	['4A8ZA']	2WUTA,4D6BA,4A1YA,4A1YB,4A1YC,4A1YD,4BVMA,3NR3A,4A1HA,4A1HB,4A1HC,4D6AA	117	124	SSMissing	0	4A8Z	TRANSPORT PROTEIN	MYELIN P2 PROTEIN;	HOMO SAPIENS	X-RAY DIFFRACTION	A	117	extended strand, participates in beta ladder	5	A	124	extended strand, participates in beta ladder	0	1	0.2031	7.31764	62.4332	28.0398	-108.042	108.48	131.399	123.277	64.5802	4.9701	2.03021	.+RHHook	Cytoplasm
O67045	63	107	['2Z7EC']	2Z7EA,2Z7EB	63	107	SSMissing	1	2Z7E	BIOSYNTHETIC PROTEIN	NIFU-LIKE PROTEIN;	AQUIFEX AEOLICUS	X-RAY DIFFRACTION	C	63	loops or irregular	7	C	107	loops or irregular	38	2.3	0.252	-158.089	-176.335	-87.4541	-109.822	66.8184	103.509	103.41	15.5554	6.43694	2.03034	.+/-LHSpiral	NA
P07996	171	232	['2OUHA', '2OUHB', '2OUJA', '2ERFA', '1Z78A', '2ES3A', '2ES3B']	1ZA4A	153	214	SSMissing	0	2OUH	CELL ADHESION	THROMBOSPONDIN-1;	HOMO SAPIENS	X-RAY DIFFRACTION	A	153	hydrogen bonded turn	75	A	214	loops or irregular	83	2.4	0.296	-70.6019	-61.5561	-83.3158	-53.5557	-66.072	106.042	105.298	3.97214	5.58041	2.03048	.-LHSpiral	Endoplasmic reticulum
P00734	391	407	['1D4PB', '1K21H', '2UUKB', '1DITH', '1GHYH', '3RMOH', '1HGTH', '5AHGH', '2A2XH', '1ABIH', '2B5TB', '2B5TD', '2C8ZB', '2ZF0H', '1A3BH', '1LHEH', '4RKOB', '2CF8H', '3LU9B', '3LU9E', '3VXEH', '1DOJA', '1TBZH', '1RIWB', '1AE8H', '4BANB', '3QX5H', '3U8TH', '3U9AH', '2C8YB', '1AY6H', '1JMOH', '1B7XB', '4H6SB', '1O2GH', '2V3HH', '1DM4B', '1NM6A', '1ZGIA', '1Z8JB', '1SL3A', '1C1UH', '3DT0H', '5GDSH', '3…	3HTCH	42	58	SSMissing	0	1D4P	BLOOD CLOTTING	ALPHA-THROMBIN;	HOMO SAPIENS	X-RAY DIFFRACTION	B	64	extended strand, participates in beta ladder	3	B	80	3-helix (3/10 helix)	1	2.07	0.231	-88.0536	-158.713	-91.5647	-83.3748	-77.9209	99.6358	102.692	18.778	6.21212	2.0305	.-LHSpiral	Secreted
P10844	437	446	['1EPWA', '1S0FA', '1G9DA', '1S0DA', '1G9CA', '1G9AA', '1S0CA', '1S0EA', '1I1EA', '1G9BA']	1S0BA	436	445	SSMissing	0	1EPW	HYDROLASE	BOTULINUM NEUROTOXIN TYPE B;	CLOSTRIDIUM BOTULINUM	X-RAY DIFFRACTION	A	436	extended strand, participates in beta ladder	6	A	445	extended strand, participates in beta ladder	47	1.9	0.233	-57.8623	-80.9255	98.1737	-106.443	-49.494	104.582	103.985	15.0585	3.9795	2.03059	.-RHStaple	Secreted
O53512	87	440	['3NUEA', '3NUEB']	2YPPA,2YPPB,3KGFB,2YPOA,2YPOB,3NV8A,3NV8B,3PFPA,3PFPB,3RZIA,3RZIB,2W1AA,2B7OA	87	440	SSMissing	0	3NUE	TRANSFERASE	PROBABLE 3-DEOXY-D-ARABINO-HEPTULOSONATE 7-PHOSPHATE	MYCOBACTERIUM TUBERCULOSIS	X-RAY DIFFRACTION	A	87	bend	9	A	440	bend	13	2	0.228	164.05	-147.594	122.03	-175.903	105.036	99.4864	109.932	35.0996	6.47323	2.0306	.+RHStaple	NA
P00558	99	108	['3C3CB', '3C3BB']	2X14A,3ZOZA,2WZCA,3C39A,2WZBA,2YBEA,4AXXA,2X13A,2WZDA,2XE6A,4O33A,2X15A,2XE8A,2ZGVA,2XE7A	99	108	SSMissing	0	3C3C	TRANSFERASE	PHOSPHOGLYCERATE KINASE 1;	HOMO SAPIENS	X-RAY DIFFRACTION	B	98	loops or irregular	8	B	107	hydrogen bonded turn	2	2.4	0.281	-80.8692	-72.8999	-87.7112	-105.951	-11.9321	105.088	104.287	30.1351	6.26214	2.03068	.-LHSpiral	Cytoplasm
P01062	12	16	['1G9II']	3MYWI	12	16	SSMissing	0	1G9I	HYDROLASE/HYDROLASE INHIBITOR	TRYPSINOGEN, CATIONIC;	BOS TAURUS	X-RAY DIFFRACTION	I	303	bend	74	I	307	loops or irregular	19	2.2	0.243	-148.196	-73.3615	-78.812	176.982	-114.211	105.456	104.27	28.7718	5.78163	2.03094	.-LHHook	NA
P00766	191	220	['1ACBE', '1AFQC', '4GCHG', '1T8LA', '1T8LC', '1GGDC', '1GMHG', '4VGCC', '1K2I1', '3T62A', '3T62B', '3T62C', '1OXGA', '1T8MA', '1T8MC', '1T8OA', '1T8OC', '2VGCC', '4Q2KA', '4Q2KB', '4Q2KC', '4Q2KD', '3VGCC', '2CGAA', '2CGAB', '1CHGA', '1HJAC', '1T8NA', '1T8NC', '1DLKB', '1DLKD', '8GCHG', '1YPHE', '1YPHF', '2P8OC', '7GCHG', '1P2MA', '1P2MC', '1AB9C', '1N8OC', '1GMDG', '1VGCC', '1GG6C', '1CGJE', '1…	5CHAB,4CHAB,6CHAB	191	220	SSMissing	0	1ACB	HYDROLASE(SERINE PROTEASE)	ALPHA-CHYMOTRYPSIN;	NOT GIVEN	X-RAY DIFFRACTION	E	191	loops or irregular	0	E	220	loops or irregular	4	2	ULL	-163.865	59.0618	80.5964	-176.672	-54.7017	105.678	101.337	5.30666	5.45367	2.03105	.-RHHook	Secreted
P00734	564	594	['1D4PB', '1K21H', '2UUKB', '1DITH', '1GHYH', '3RMOH', '1HGTH', '5AHGH', '2A2XH', '1ABIH', '2B5TB', '2B5TD', '2C8ZB', '2ZF0H', '1A3BH', '1LHEH', '4RKOB', '2CF8H', '3LU9B', '3LU9E', '3VXEH', '1DOJA', '1TBZH', '1RIWC', '1AE8H', '4BANB', '3QX5H', '3U8TH', '3U9AH', '2C8YB', '1AY6H', '1JMOH', '1B7XB', '4H6SB', '1O2GH', '2V3HH', '1DM4B', '1NM6A', '1ZGIA', '1Z8JB', '1SL3A', '1C1UH', '3DT0H', '5GDSH', '3…	3HTCH	191	220	SSMissing	0	1D4P	BLOOD CLOTTING	ALPHA-THROMBIN;	HOMO SAPIENS	X-RAY DIFFRACTION	B	237	loops or irregular	13	B	267	bend	17	2.07	0.231	-159.581	50.2367	84.5425	-176.692	-57.0085	104.698	105.525	7.11176	5.42912	2.03108	.-RHHook	Secreted
C5MK56	227	283	['4PRDA', '4PRIA', '3VFNA', '3VFRA', '4PREA', '4PRBA', '4PRAA', '3VFPA', '3VFOA', '4JRXA', '3VFMA']	4PRHA,4PRPA	203	259	SSMissing	0	4PRD	IMMUNE SYSTEM	MHC CLASS I ANTIGEN;	HOMO SAPIENS	X-RAY DIFFRACTION	A	203	extended strand, participates in beta ladder	0	A	259	extended strand, participates in beta ladder	0	1	0.234	-169.815	179.245	-84.2654	-173.175	176.105	99.7999	102.494	3.66332	6.41941	2.03111	.-/+LHHook	NA
K7QVW7	47	174	['5BTUA', '5BTUB']	5BU3A,5BU3B,5BU3C,5BU3D	57	184	SSMissing	0	5BTU	LYASE	PYRI4;	STREPTOMYCES RUGOSPORUS	X-RAY DIFFRACTION	A	57	bend	9	A	184	loops or irregular	28	2	0.251	-59.1496	-99.1601	103.42	-88.3639	-65.2443	104.928	136.044	15.9728	4.73127	2.03113	.-RHStaple	NA
P02340	170	236	['2P52A']	2GEQA,2GEQB	173	239	SSMissing	0	2P52	DNA BINDING PROTEIN	CELLULAR TUMOR ANTIGEN P53;	MUS MUSCULUS	X-RAY DIFFRACTION	A	173	loops or irregular	1	A	239	3-helix (3/10 helix)	79	1.5	0.236	-79.5602	-78.6138	-88.9409	-85.6532	69.4023	102.709	104.269	12.4679	6.06615	2.03114	.+/-LHSpiral	Cytoplasm
P31749	60	77	['4EJNA', '2UZRA', '1UNPA', '1UNRA']	1UNQA,1H10A,2UZSA,2UVMA	60	77	SSMissing	0	4EJN	TRANSFERASE/TRANSFERASE INHIBITOR	RAC-ALPHA SERINE/THREONINE-PROTEIN KINASE;	HOMO SAPIENS	X-RAY DIFFRACTION	A	60	loops or irregular	23	A	77	extended strand, participates in beta ladder	12	2	0.276	-59.6982	-114.571	106.915	-97.5399	-45.9218	104.301	102.907	23.1004	4.46261	2.03125	.-RHStaple	Cytoplasm
Q7SIE4	439	484	['1OBHA']	2V0CA	439	484	SSMissing	0	1OBH	SYNTHETASE	LEUCYL-TRNA SYNTHETASE;	THERMUS THERMOPHILUS	X-RAY DIFFRACTION	A	439	loops or irregular	94	A	484	loops or irregular	74	2.2	0.234	-54.4264	-136.019	88.8153	84.4573	-176.532	104.692	103.397	12.826	5.52413	2.03127	.-RHHook	Cytoplasm
P33764	30	68	['3NSIA', '3NSIB', '3NSKA', '3NSKB', '3NSOA', '3NSOB']	1KSOA,1KSOB	30	68	SSMissing	0	3NSI	METAL BINDING PROTEIN	PROTEIN S100-A3;	HOMO SAPIENS	X-RAY DIFFRACTION	A	30	loops or irregular	34	A	68	bend	60	2	0.236	-61.0074	-77.074	94.6608	-101.712	-54.2434	104.039	103.603	11.8548	3.56002	2.03131	.-RHStaple	Cytoplasm
P00760	132	233	['1G3EA', '1C1QA', '3PLKA', '1Y3WA', '1O2MA', '1C2IA', '3BTQE', '1C1OA', '3ATIA', '1O3JA', '1O3DA', '3RXKA', '3MI4A', '2ILNA', '2ILNB', '1K1OA', '1SFIA', '1O36A', '3D65E', '1O39A', '2BY8X', '2AYWA', '1BTYA', '2UUYA', '4Y10E', '1GI2A', '1V2RT', '2TGAA', '1MTWA', '3A7XA', '1O3OA', '3GY8A', '2TGTA', '1UTQA', '3A8BA', '4I8JA', '4ABBA', '1V2NT', '3BTTE', '3RXJA', '4U2WA', '2FTMA', '1O3IA', '3RXSA', '1…	4AB9A,5FXLA	128	232	SSMissing	0	1G3E	HYDROLASE	BETA-TRYPSIN;	BOS TAURUS	X-RAY DIFFRACTION	A	128	loops or irregular	60	A	232	3-helix (3/10 helix)	19	1.8	0.191	-60.0031	-69.9106	94.9772	136.056	64.1536	103.051	104.366	11.1002	5.24454	2.03137	.+/-RHHook	Secreted
P02751	518	545	['3EJHA', '3EJHB']	3M7PA	518	545	SSMissing	0	3EJH	CELL ADHESION	FIBRONECTIN;	HOMO SAPIENS	X-RAY DIFFRACTION	A	518	extended strand, participates in beta ladder	0	A	545	extended strand, participates in beta ladder	0	2	0.242	-58.3411	96.6124	88.3102	50.451	177.164	96.8491	107.789	8.55371	5.7804	2.03149	.+/-RHSpiral	Secreted
P23360	281	287	['1GOMA', '1I1WA', '3NYDA', '3NYDB', '4BS0A', '4BS0B', '1I1XA', '1GOOA', '1GORA', '2BNJA', '1K6AA', '1GOKA', '1GOQA', '1TUXA']	3O2LA	255	261	SSMissing	0	1GOM	HYDROLASE	ENDO-1,4-BETA-XYLANASE;	THERMOASCUS AURANTIACU	X-RAY DIFFRACTION	A	255	alpha helix	0	A	261	extended strand, participates in beta ladder	1	1.92	0.191	-173.054	65.7206	-95.4124	-115.91	-178.745	104.637	105.299	12.497	5.28277	2.03157	.-LHHook	NA
P12497	330	350	['4IPYA', '4IPYB', '4IPYC', '4IPYD', '3H47A', '1A8OA', '3LRYA', '3LRYB']	3DS2A,3DS2B,3DS5A,3DS5B,3DS5C,3DS5D,2ONTA,3DPHB,3DS4A,4COPA,4COPB,4COCA,4COCB,4COCC,3DS1A,3DS0A	198	218	SSMissing	0	4IPY	VIRAL PROTEIN	CAPSID PROTEIN P24;	HUMAN IMMUNODEFICIENCY VIRUS TYPE 1	X-RAY DIFFRACTION	A	198	alpha helix	0	A	218	alpha helix	3	1	0.218	-175.007	47.0578	102.082	-168.628	-75.0454	110.829	105.613	9.6716	5.64402	2.0316	.-RHHook	Cytoplasm
P07850	239	328	['3HBGA']	2A99A,1SOXA,1SOXB,3R18A,2A9BA,2A9DA,2A9DB,2A9AA,2A9AB,3R19A	239	328	SSMissing	0	3HBG	OXIDOREDUCTASE	SULFITE OXIDASE MUTANT C185S;	GALLUS GALLUS	X-RAY DIFFRACTION	A	239	extended strand, participates in beta ladder	2	A	328	loops or irregular	25	1	0.196	-171.286	-107.701	-64.8897	-96.5546	-176.092	102.059	104.233	19.5086	6.06313	2.03168	.-LHSpiral	Membrane
Q9QZ85	236	410	['4LV5B']	1TQDA,1TQDB,1TQ4A,1TPZA,1TPZB	236	410	SSMissing	0	4LV5	TRANSFERASE/HYDROLASE	RHOPTRY PROTEIN 5B;	TOXOPLASMA GONDII	X-RAY DIFFRACTION	B	236	hydrogen bonded turn	26	B	410	loops or irregular	37	1	0.228	-63.8936	-70.0207	-90.1524	-36.3959	-73.0171	94.7055	92.4946	7.94518	5.07471	2.0317	.-LHSpiral	Cytoplasm
Q76IQ9	424	493	['1V7VA']	1V7WA,1V7XA	424	493	SSMissing	0	1V7V	TRANSFERASE	CHITOBIOSE PHOSPHORYLASE;	VIBRIO PROTEOLYTICUS	X-RAY DIFFRACTION	A	424	loops or irregular	1	A	493	loops or irregular	6	1.8	0.186	-42.3262	-68.7966	-98.006	82.9012	172.831	104.657	104.155	11.1179	4.97816	2.03172	.+/-LHHook	NA
P45568	15	207	['1K5HA']	1JVSA,1JVSB,3ANMA,3ANMB,3ANLA,3ANLB,1Q0QA,1Q0QB,3ANNA,3ANNB,3R0IA,3R0IB,2EGHA,2EGHB,1T1RA,1T1RB,1ONOA,1ONOB,1ONPA,1ONPB,1T1SA,1T1SB,1Q0HA	14	206	SSMissing	0	1K5H	OXIDOREDUCTASE	1-DEOXY-D-XYLULOSE-5-PHOSPHATE REDUCTOISOMERASE;	ESCHERICHIA COLI	X-RAY DIFFRACTION	A	15	alpha helix	21	A	207	loops or irregular	26	2.5	0.284	-44.6582	179.688	-83.5137	-139.325	-118.862	102.093	102.389	27.73	6.51956	2.03173	.-LHHook	NA
P02774	375	384	['1J78A', '1J78B', '1KXPD', '1MA9A', '1KW2A', '1KW2B']	1LOTA	359	368	SSMissing	0	1J78	TRANSPORT, LIGAND BINDING PROTEIN	VITAMIN D BINDING PROTEIN;	HOMO SAPIENS	X-RAY DIFFRACTION	A	359	hydrogen bonded turn	0	A	368	alpha helix	33	2.31	0.252	-86.9765	-36.2182	-86.1709	-75.0857	179.712	103.812	103.584	13.2753	5.42178	2.03175	.+/-LHSpiral	Secreted
Q57884	95	127	['2HF9A', '2HF9B']	2HF8A,2HF8B	95	127	SSMissing	0	2HF9	HYDROLASE, METAL BINDING PROTEIN	PROBABLE HYDROGENASE NICKEL INCORPORATION	METHANOCOCCUS JANNASCHII	X-RAY DIFFRACTION	A	95	bend	17	A	127	3-helix (3/10 helix)	16	1.9	0.241	54.8094	123.575	-95.5995	-174.652	-45.1799	104.323	102.053	14.6753	5.87271	2.03185	.-/+LHHook	NA
Q9Y6K1	524	541	['4QBQC']	4QBRA,4QBRC,3A1AA	524	541	SSMissing	0	4QBQ	TRANSFERASE	DNA (CYTOSINE-5)-METHYLTRANSFERASE 3A;	HOMO SAPIENS	X-RAY DIFFRACTION	C	524	bend	17	C	541	bend	11	2	0.23	85.5957	-97.0065	-80.8442	-67.4726	-143.515	155.277	152.108	25.7055	7.29581	2.03211	.+/-LHSpiral	Cytoplasm
P00698	24	145	['4WOAA', '1KXYA', '5L3IA', '4LYCA', '9LYZA', '3AGGG', '4NGKA', '4WMGA', '1LZCA', '4TTDA', '4TTDB', '1LJFA', '1LJFB', '4PHIA', '4PHIB', '4PHIC', '4PHID', '4PRQA', '4PRQB', '4PRQC', '4PRQD', '3M18B', '3N9CA', '2I25L', '2I25M', '1MELL', '1MELM', '2BLYA', '4B4JA', '3A95A', '1YL1X', '2HUBA', '2LYOA', '4QEQA', '4N1EI', '4N1EJ', '4N1EK', '4N1EL', '4XJIA', '5LVJA', '4DD0A', '1F10A', '4H93A', '3AZ4A', '4…	3G3AB,3G3AD	6	127	SSMissing	1	4WOA	HYDROLASE	LYSOZYME C;	GALLUS GALLUS	X-RAY DIFFRACTION	A	6	alpha helix	43	A	127	loops or irregular	22	1	0.228	-69.1795	-60.5162	-77.6823	-44.2426	-55.06	104.186	107.759	4.90723	5.20216	2.03226	.-LHSpiral	Secreted
P00698	24	145	['4WOAA', '1KXYA', '5L3IA', '4LYCA', '9LYZA', '3AGGG', '4NGKA', '4WMGA', '1LZCA', '4TTDA', '4TTDB', '1LJFA', '1LJFB', '4PHIA', '4PHIB', '4PHIC', '4PHID', '4PRQA', '4PRQB', '4PRQC', '4PRQD', '3M18B', '3N9CA', '2I25L', '2I25M', '1MELL', '1MELM', '2BLYA', '4B4JA', '3A95A', '1YL1X', '2HUBA', '2LYOA', '4QEQA', '4N1EI', '4N1EJ', '4N1EK', '4N1EL', '4XJIA', '5LVJA', '4DD0A', '1F10A', '4H93A', '3AZ4A', '4…	1RCMA,1RCMB	6	127	SSMissing	0	4WOA	HYDROLASE	LYSOZYME C;	GALLUS GALLUS	X-RAY DIFFRACTION	A	6	alpha helix	43	A	127	loops or irregular	22	1	0.228	-69.1795	-60.5162	-77.6823	-44.2426	-55.06	104.186	107.759	4.90723	5.20216	2.03226	.-LHSpiral	Secreted
Q9R1E6	366	468	['3NKNA', '3WAXA', '3WAWA', '3NKPA', '3NKMA', '3NKQA', '3WAVA', '5HRTA', '3NKOA', '3NKRA', '3WAYA']	5LIAA	366	468	SSMissing	0	3NKN	HYDROLASE	ECTONUCLEOTIDE PYROPHOSPHATASE/PHOSPHODIESTERASE FAMILY	MUS MUSCULUS	X-RAY DIFFRACTION	A	366	hydrogen bonded turn	53	A	468	loops or irregular	85	1	0.234	-56.5729	70.4298	116.91	-163.503	48.4592	114.491	81.1864	14.6783	6.15938	2.03229	.-/+RHHook	Secreted
Q06124	104	174	['4JEGA']	4OHLA,4OHLB,5DF6A,5EHPA,5EHPB,4DGXA,2SHPA,2SHPB,4OHIA,5I6VA,5I6VB,4GWFA,4GWFB,4NWGA,4NWGB,5IBSA,5IBSB,4H1OA,5EHRA,5EHRB,4NWFA,4NWFB,4DGPA,5IBMA,5IBMB	104	174	SSMissing	0	4JEG	SIGNALING PROTEIN/PROTEIN BINDING	TYROSINE-PROTEIN PHOSPHATASE NON-RECEPTOR TYPE 11;	HOMO SAPIENS	X-RAY DIFFRACTION	A	104	bend	18	A	174	extended strand, participates in beta ladder	30	2	0.227	-78.2612	97.2298	93.0179	73.6618	165.529	97.2276	111.889	15.5744	6.16905	2.03235	.+/-RHSpiral	Cytoplasm
P50163	39	65	['2AE1A']	1IPEA,1IPEB,2AE2A,2AE2B,1IPFA,1IPFB	39	65	SSMissing	0	2AE1	OXIDOREDUCTASE	TROPINONE REDUCTASE-II;	DATURA STRAMONIUM	X-RAY DIFFRACTION	A	39	extended strand, participates in beta ladder	0	A	65	loops or irregular	4	2.3	0.306	74.8046	93.6674	89.6572	-144.181	58.9543	104.092	105.497	15.2913	5.85528	2.03236	.+RHHook	NA
P00772	210	240	['1UO6A', '2BD7A', '2FOFA', '4GVUA', '3UOUA', '2OQUA', '1BMAA', '2FOAA', '2BLOA', '2FOBA', '1BTUA', '1ELFA', '1UVOA', '3HGPA', '2BD8A', '1L0ZA', '2G4UA', '2DE8A', '1LKBA', '1ESAA', '1ELBA', '1ELEE', '1ESTA', '1ELAA', '2CV3A', '1FZZA', '1HB0B', '1MMJN', '1EATA', '1UVPA', '2BDAA', '2IOTA', '2FOHA', '1FLEE', '1E35B', '3E3TA', '1QNJA', '1EAUA', '1HV7A', '2A7CA', '1C1MA', '5ESTE', '2BD3A', '2H1UA', '2…	3MNSA,3ODFA,3MO6A,2ESTE,3MNXA,3ODDA,3MNCA,3MOCA,3MO3A,3MU5A,3MU8A,3MO9A,3MU0A,3MU1A	191	220	SSMissing	0	1UO6	HYDROLASE	ELASTASE 1;	SUS SCROFA	X-RAY DIFFRACTION	A	184	loops or irregular	5	A	214	bend	1	1.65	0.208	-156.343	45.5048	73.4469	175.936	-67.2334	106.098	103.978	10.4496	5.20699	2.03237	.-RHSpiral	Secreted
P56817	330	380	['3K5CC', '3IVHA', '4ZSPA', '4ZSPB', '3UDMA', '4J1KA', '4H3FA', '4H3FB', '3IGBA', '4XKXA', '3L5EA', '3L5EB', '3RU1A', '3RSVA', '1XN2A', '1XN2B', '1XN2C', '1XN2D', '3DV1A', '3DV1C', '4R5NA', '5I3XA', '2VJ9A', '4H3JA', '4H3JB', '3L3AA', '2HIZC', '3CICA', '3CICB', '3LPKA', '3LPKB', '4I0HA', '4I0HB', '4I0HC', '2WF2A', '4EXGA', '2VIJA', '3ZMGA', '4GIDA', '4GIDB', '4GIDC', '4GIDD', '3INDA', '2FDPA', '2…	5EZZA,5ENKA,4RCEA,4FRKA,5KQFA,2VKMA,2VKMB,2VKMC,2VKMD,5KR8A,5ENMA,3IVIA,3IVIC,5I3WA	330	380	SSMissing	0	3K5C	HYDROLASE	BETA-SECRETASE 1;	HOMO SAPIENS	X-RAY DIFFRACTION	C	269	extended strand, participates in beta ladder	51	C	319	extended strand, participates in beta ladder	7	2	0.22	-40.1765	-98.7295	97.5241	-83.8486	-55.4256	103.787	105.573	17.2224	3.8489	2.03241	.-RHStaple	Cytoplasm
P21980	370	371	['2Q3ZA']	3S3JA,3S3SA,3S3PA	370	371	SSMissing	0	2Q3Z	TRANSFERASE	TRANSGLUTAMINASE 2;	HOMO SAPIENS	X-RAY DIFFRACTION	A	370	loops or irregular	10	A	371	bend	10	2	0.266	-150.926	-79.577	91.0065	-44.2021	-60.2142	106.082	106.819	13.9785	2.89823	2.03247	.-RHStaple	NA
Q9WYA5	207	272	['1Q7MA', '1Q7MB']	3BOFA,3BOFB,1Q7ZA,1Q7ZB,1Q8AA,1Q8AB,1Q85A,1Q85B,1Q8JA,1Q8JB,3BOLA,3BOLB	207	272	SSMissing	0	1Q7M	TRANSFERASE	5-METHYLTETRAHYDROFOLATE S-HOMOCYSTEINE	THERMOTOGA MARITIMA	X-RAY DIFFRACTION	A	207	bend	13	A	272	loops or irregular	22	2.1	0.242	-40.7611	-83.5031	89.1352	147.692	-171.662	106.455	105.36	14.5632	5.36924	2.03251	.-RHHook	NA
Q9BQA1	208	247	['5EMJB', '5EMLB', '5EMMB', '5C9ZB']	4X60B	208	247	SSMissing	0	5EMJ	TRANSFERASE/TRANSFERASE INHIBITOR	PROTEIN ARGININE N-METHYLTRANSFERASE 5;	HOMO SAPIENS	X-RAY DIFFRACTION	B	208	loops or irregular	52	B	247	extended strand, participates in beta ladder	31	2	0.266	-76.3994	-5.71187	-108.332	169.961	-71.6051	105.315	104.511	20.6092	5.0367	2.03274	.-LHHook	Cytoplasm
O67139	98	102	['2ZAUA', '2ZAUB', '2ZAUC']	2ZODA,2ZODB	99	103	SSMissing	0	2ZAU	TRANSFERASE	SELENIDE, WATER DIKINASE;	AQUIFEX AEOLICUS	X-RAY DIFFRACTION	A	99	loops or irregular	0	A	103	loops or irregular	32	2	0.239	37.8078	103.11	88.7994	-136.106	31.731	104.365	103.717	28.8199	5.83797	2.03276	.+RHHook	NA
P01901	122	185	['1KBGH', '1MWAH', '1MWAI', '1OSZA', '1T0NA', '1T0ND', '3ROOA', '4PG9A', '1S7TA', '1S7TD', '4HS3A', '1FZJA', '4PGEA', '4PV9A', '4PV9C', '1FZOA', '3PABA', '3PABD', '1RK1A', '3P4OA', '3P4OD', '1RJYA', '1RJYD', '2VABA', '1G7PA', '2VAAA', '2QRSA', '2QRSB', '1T0MA', '1T0MD', '1LEGA', '1KJ3H', '1KJ3I', '1WBZA', '1WBZC', '4PV8A', '4PV8C', '1VACA', '4PGCA', '4PGCD', '3P9LA', '3P9LD', '3P9MA', '3P9MD', '1…	1FZMA,2MHAA	101	164	SSMissing	0	1KBG	IMMUNE SYSTEM	PROTEIN (MAJOR HISTOCOMPATIBILITY COMPLEX CLASS	MUS MUSCULUS	X-RAY DIFFRACTION	H	101	extended strand, participates in beta ladder	0	H	164	alpha helix	0	2.2	0.279	56.4207	-94.2566	-98.1582	-85.474	-167.697	105.003	105.226	14.2742	6.35543	2.03284	.+/-LHSpiral	Membrane
Q09324	59	413	['2GAKA', '3OTKA', '3OTKC']	2GAKB,3OTKB,3OTKD	59	413	SSMissing	1	2GAK	TRANSFERASE	BETA-1,6-N-ACETYLGLUCOSAMINYLTRANSFERASE;	MUS MUSCULUS	X-RAY DIFFRACTION	A	59	alpha helix	9	A	413	alpha helix	0	2	0.221	-82.727	-56.4105	-85.685	-31.3671	-75.5822	103.017	103.508	13.9641	5.06908	2.03289	.-LHSpiral	Membrane
B1JJT3	61	95	['2XPEB', '3ZRDA']	3ZREA,2XPDB,2XPDC,2XPDD,2XPDE	61	95	SSMissing	0	2XPE	OXIDOREDUCTASE	THIOL PEROXIDASE;	YERSINIA PSEUDOTUBERCULOSIS	X-RAY DIFFRACTION	B	61	loops or irregular	58	B	95	hydrogen bonded turn	51	2	0.3358	66.1821	177.296	56.4202	-162.568	151.995	103.508	102.415	18.6009	6.02118	2.03295	.+RHHook	NA
P10845	1235	1280	['4IQPA']	3FUOA,5JLVA,5JLVB,2VUAA,2VU9A,4JRAA,4JRAB	1234	1279	SSMissing	0	4IQP	TOXIN	BOTULINUM NEUROTOXIN TYPE A;	CLOSTRIDIUM BOTULINUM	X-RAY DIFFRACTION	A	1235	residue in isolated beta-bridge	3	A	1280	hydrogen bonded turn	0	2	0.246	-71.8747	-130.217	85.3828	56.3698	53.994	104.348	104.681	11.9344	4.82869	2.03299	.+/-RHHook	Secreted
P46531	227	243	['5FMAA']	5FMAB	227	243	SSMissing	1	5FMA	TRANSCRIPTION	NEUROGENIC LOCUS NOTCH HOMOLOG PROTEIN 1;	HOMO SAPIENS	X-RAY DIFFRACTION	A	227	loops or irregular	16	A	243	extended strand, participates in beta ladder	17	2	NOT GIVEN	-42.2033	-66.7049	-80.8438	-74.0531	-69.0443	105.99	104.179	7.73025	5.73889	2.033	.-LHSpiral	Membrane
Q9Y5K2	37	167	['2BDGA', '2BDGB']	4KGAA,4KGAB,4KELA,4K8YA,4K1EA	23	153	SSMissing	0	2BDG	HYDROLASE	KALLIKREIN-4;	HOMO SAPIENS	X-RAY DIFFRACTION	A	22	loops or irregular	5	A	157	extended strand, participates in beta ladder	20	1.95	0.225	-61.139	-78.2476	100.598	66.6307	-83.384	103.437	104.527	12.3838	5.00178	2.03307	.-RHHook	Secreted
P82610	659	739	['3PPFA']	3PPGA,4L61A,3PPCA,3PPCB,4L65A,4L6HA,4L5ZA,4L64A,4L6OA	659	739	SSMissing	0	3PPF	TRANSFERASE	5-METHYLTETRAHYDROPTEROYLTRIGLUTAMATE--HOMOCYSTEINE	CANDIDA ALBICANS	X-RAY DIFFRACTION	A	659	loops or irregular	82	A	739	loops or irregular	102	2	0.253	-71.6129	-80.4868	-14.7719	166.572	-149.448	150.326	143.03	44.9776	6.95085	2.03307	.-LHHook	NA
Q9Y5K2	141	241	['2BDGA', '2BDGB']	4KGAA,4KGAB,4KELA,4K8YA,4K1EA	127	227	SSMissing	0	2BDG	HYDROLASE	KALLIKREIN-4;	HOMO SAPIENS	X-RAY DIFFRACTION	A	128	loops or irregular	51	A	232	3-helix (3/10 helix)	15	1.95	0.225	-76.7771	-53.3909	96.1809	135.639	66.9316	105.467	106.37	14.5095	5.22247	2.03315	.+/-RHHook	Secreted
Q60675	3083	3115	['5IK8A', '5IK8B', '5IK4A', '1QU0A', '1QU0B', '1QU0C', '1QU0D', '1DYKA', '5IK7A', '5IK5A']	5IK7B	3083	3115	SSMissing	1	1QU0	METAL BINDING PROTEIN	LAMININ ALPHA2 CHAIN;	MUS MUSCULUS	X-RAY DIFFRACTION	A	3083	extended strand, participates in beta ladder	1	A	3115	loops or irregular	18	2.35	0.255	179.83	89.7548	87.7445	178.671	-68.0575	104.409	104.265	7.13446	6.22257	2.03315	.+/-RHSpiral	Secreted
P30014	11	112	['3NGYA', '3NGYC', '3V9WA', '3V9WB', '3V9WC', '3V9WD', '3V9UA', '3V9UB', '3V9UC', '3V9UD', '3NH2E']	3NGZA,3NH0B,3V9XA,3V9XB,3V9XC,3V9XD,3V9SA,3V9SB,3VA0A,3VA0B,3NH1A,3NH1B,4KAZA,4KB1A,4KB1B,4KB0A,4KB0B,3V9ZA,3V9ZB	11	112	SSMissing	0	3NGY	HYDROLASE	RIBONUCLEASE T;	ESCHERICHIA COLI	X-RAY DIFFRACTION	A	11	alpha helix	12	A	112	residue in isolated beta-bridge	5	2	0.224	-61.9553	-75.7995	-107.02	49.4639	-69.857	96.6683	114.22	10.0787	5.15635	2.03318	.-LHHook	NA
P07102	200	210	['1DKLA', '1DKLB', '1DKPA', '1DKNA', '1DKOA', '1DKQA', '1DKMA']	4TSRA	178	188	SSMissing	0	1DKL	HYDROLASE	PHYTASE;	ESCHERICHIA COLI	X-RAY DIFFRACTION	A	178	alpha helix	5	A	188	loops or irregular	28	2.3	0.202	-76.9851	-58.4637	-93.3589	-148.571	-164.204	103.694	107.116	13.36	5.91771	2.03341	.-LHSpiral	Periplasm
Q9SQF7	242	251	['2Z38A', '2Z37A', '2Z37B', '2Z39A', '2Z39B']	2Z37C,2Z37D	242	251	SSMissing	1	2Z38	HYDROLASE	CHITINASE;	BRASSICA JUNCEA	X-RAY DIFFRACTION	A	242	loops or irregular	50	A	251	loops or irregular	40	1.8	0.198	175.313	74.6663	97.3495	161.565	-53.4113	103.667	104.083	7.6525	6.13275	2.03348	.+/-RHSpiral	NA
P14756	467	494	['3DBKA', '1EZMA']	1U4GA	270	297	SSMissing	0	3DBK	HYDROLASE	ELASTASE;	PSEUDOMONAS AERUGINOSA	X-RAY DIFFRACTION	A	270	alpha helix	41	A	297	loops or irregular	48	1	0.203	-54.3901	-64.1338	97.1344	74.4114	165.097	105.872	104.89	7.89107	5.00956	2.03387	.+/-RHHook	Secreted
Q06GJ0	478	491	['3VTRA', '3OZOA', '3OZPA', '3WMCA', '3NSNA', '3NSMA']	3S6TA	478	491	SSMissing	0	3VTR	HYDROLASE/ANTIBIOTIC	N-ACETYLGLUCOSAMINIDASE;	OSTRINIA FURNACALIS	X-RAY DIFFRACTION	A	478	hydrogen bonded turn	0	A	491	hydrogen bonded turn	12	2	0.244	-54.1002	-55.5907	-106.628	104.728	60.1753	104.377	102.382	14.4361	5.02877	2.03391	.+/-LHHook	NA
O66753	148	151	['2AYTA', '2AYTB']	2YWMA,2YWMB,2YWMC,2YWMD	148	151	SSMissing	0	2AYT	OXIDOREDUCTASE	GLUTAREDOXIN-LIKE PROTEIN;	AQUIFEX AEOLICUS	X-RAY DIFFRACTION	A	148	loops or irregular	11	A	151	alpha helix	0	2.4	0.218	166.897	-149.105	86.8135	78.2286	-71.5547	101.643	103.65	11.708	5.539	2.03397	.+/-RHHook	NA
P07987	392	439	['1HGWA', '1HGWB', '4AU0A', '4AU0B', '1CB2A', '1CB2B', '1QK0A', '1QK0B', '4AX6A', '4AX6B', '1QK2A', '1QK2B', '4AX7A', '4AX7B', '4AX7C', '4AX7D', '1QJWA', '1QJWB', '1HGYA', '1HGYB']	3CBHA	368	415	SSMissing	0	1HGW	HYDROLASE (O-GLYCOSYL)	CELLOBIOHYDROLASE CEL6A (FORMERLY CALLED CBH II);	TRICHODERMA REESEI	X-RAY DIFFRACTION	A	368	bend	1	A	415	3-helix (3/10 helix)	0	2.1	0.225	-160.902	167.205	93.0677	-71.3693	-53.694	105.213	103.494	8.91818	5.05413	2.03407	.-RHHook	Secreted
P55210	100	246	['4JR1A', '4JR1B', '4JR2A', '4JR2B']	1I4OA,1I4OB,1F1JA,1F1JB	100	246	SSMissing	0	4JR1	APOPTOSIS, HYDROLASE/HYDROLASE INHIBITOR	PROCASPASE-7;	HOMO SAPIENS	X-RAY DIFFRACTION	A	100	alpha helix	3	A	246	alpha helix	8	2	0.227	63.4064	-142.793	-38.5086	-56.253	-82.5283	113.102	114.028	30.4784	5.46952	2.03423	.+/-LHSpiral	Cytoplasm
P07987	200	259	['1HGWA', '1HGWB', '4AU0A', '4AU0B', '1CB2A', '1CB2B', '1QK0A', '1QK0B', '4AX6A', '4AX6B', '1QK2A', '1QK2B', '4AX7A', '4AX7B', '4AX7C', '4AX7D', '1QJWA', '1QJWB', '1HGYA', '1HGYB']	3CBHA	176	235	SSMissing	0	1HGW	HYDROLASE (O-GLYCOSYL)	CELLOBIOHYDROLASE CEL6A (FORMERLY CALLED CBH II);	TRICHODERMA REESEI	X-RAY DIFFRACTION	A	176	hydrogen bonded turn	0	A	235	alpha helix	0	2.1	0.225	62.8262	88.6428	91.7074	-55.3294	-68.8693	103.621	103.822	7.74964	4.842	2.03434	.-/+RHHook	Secreted
Q6P179	759	766	['5AB0C']	5AB0A	759	766	SSMissing	1	5AB0	HYDROLASE	ENDOPLASMATIC RETICULUM AMINOPEPTIDASE 2;	HOMO SAPIENS	X-RAY DIFFRACTION	C	759	alpha helix	9	C	766	alpha helix	4	2	0.258	-91.1188	58.3733	-104.431	-83.5953	-178.013	103.643	120.1	17.7761	5.39561	2.03437	.-LHHook	Membrane
Q9Z2X8	395	406	['5FNRA', '5FNSA', '5FZJA']	5FZNA,2Z32A,5FNQA,5FNTA,1X2JA,2DYHA,4ZY3A,4ZY3B,1X2RA,5FNUA	395	406	SSMissing	0	5FNR	TRANSCRIPTION	KELCH-LIKE ECH-ASSOCIATED PROTEIN 1;	MUS MUSCULUS	X-RAY DIFFRACTION	A	395	extended strand, participates in beta ladder	10	A	406	extended strand, participates in beta ladder	27	1	0.26378	-69.9635	126.466	-127.135	147.411	-75.0397	106.297	106.763	31.9779	5.98115	2.03446	.-LHStaple	Cytoplasm
P35439	420	454	['1PB9A', '5DEXA', '1Y1MA', '1Y1MB', '4KCCA', '5I59A', '2A5TA', '1PB7A', '1PBQA', '5I57A', '4KFQA', '4KFQB', '5I56A', '4NF8A', '1PB8A', '1Y1ZA', '1Y20A', '4NF5A', '4NF4A']	4NF6A	28	62	SSMissing	0	1PB9	LIGAND BINDING PROTEIN	N-METHYL-D-ASPARTATE RECEPTOR SUBUNIT 1;	RATTUS NORVEGICUS	X-RAY DIFFRACTION	A	28	loops or irregular	25	A	62	extended strand, participates in beta ladder	3	1.6	0.227	-62.167	-66.7028	-94.227	-89.386	-60.51	103.071	104.158	7.58196	5.96639	2.03453	.-LHSpiral	Membrane
Q9I4L4	71	110	['4XJYA', '4XJYB', '4XJYC', '4XJYD', '5EB3A', '5EB3B']	5EB1A,5EB1C,4ZHUA	71	110	SSMissing	0	5EB3	TRANSCRIPTION	YFIR;	PSEUDOMONAS AERUGINOSA PAO1	X-RAY DIFFRACTION	A	71	extended strand, participates in beta ladder	1	A	110	loops or irregular	2	2	0.198	-64.1386	156.201	-92.0475	-87.4068	-44.7334	100.327	101.356	12.0132	5.73845	2.03468	.-LHHook	NA
Q7SIG4	78	306	['3HLHA', '3HLHB', '3HLHC', '3HLHD', '2GVUA']	2IAUA,1PJXA,2IASA,3HLIA,3HLIB,3HLIC,3HLID,3I1CA,3O4PA,2IARA,4O5SA,4O5SB,2IAVA,3LI4A,3LI5A,3LI3A,2IAXA,3KGGA,2IAOA,2IAQA,2IAWA,2IATA,2IAPA,2GVVA,2GVWA,2GVXA	78	306	SSMissing	0	3HLH	HYDROLASE	DIISOPROPYL-FLUOROPHOSPHATASE;	LOLIGO VULGARIS	X-RAY DIFFRACTION	A	78	extended strand, participates in beta ladder	3	A	306	3-helix (3/10 helix)	14	1	0.218	169.514	-127.891	96.3261	-168.969	84.3531	103.991	99.3365	19.5367	5.77761	2.03477	.+RHStaple	NA
P50097	26	459	['1MEHA', '1ME7A', '1MEWA', '1MEIA', '1AK5A', '1ME8A', '1LRTA', '1LRTB', '1LRTC', '1LRTD', '1ME9A']	1PVNA,1PVNA,1PVNB,1PVNB,1PVNC,1PVNC,1PVND,1PVND	26	459	SSMissing	0	1MEH	OXIDOREDUCTASE	INOSINE-5'-MONOPHOSPHATE DEHYDROGENASE;	TRITRICHOMONAS FOETUS	X-RAY DIFFRACTION	A	26	loops or irregular	14	A	459	alpha helix	10	1.95	0.272	-160.154	-66.0701	-87.35	-43.9855	-81.8606	106.349	103.379	12.8564	5.46112	2.0348	.-LHSpiral	Cytoplasm
Q9PFB1	42	108	['3PQKA', '3PQKB', '3PQKC', '3PQKD', '3PQKE', '3PQKF']	3PQJA,3PQJB,3PQJC,3PQJD	42	108	SSMissing	0	3PQK	TRANSCRIPTION	BIOFILM GROWTH-ASSOCIATED REPRESSOR;	XYLELLA FASTIDIOSA	X-RAY DIFFRACTION	A	42	alpha helix	8	A	108	3-helix (3/10 helix)	41	2	NOT GIVEN	-88.7471	-172.959	71.2906	155.659	-47.6181	104.5	103.725	16.2002	6.40029	2.03495	.-RHHook	NA
B7Z3K2	205	255	['3K5CA', '3K5CB', '3DV1B', '2HIZA', '3K5GA', '3K5GB', '3CKPB', '3CKPC', '3HVGB', '3K5FA', '3PI5A', '3PI5B', '2P83A', '3HW1A']	3IXJC	317	367	SSMissing	0	3K5C	HYDROLASE	BETA-SECRETASE 1;	HOMO SAPIENS	X-RAY DIFFRACTION	A	269	extended strand, participates in beta ladder	48	A	319	extended strand, participates in beta ladder	4	2	0.22	-46.6979	-100.014	96.6249	-82.3847	-57.7243	104.695	104.483	14.6002	3.83393	2.03496	.-RHStaple	NA
P00876	172	192	['1RLDA', '1RLDB', '3RUBL']	1EJ7L	172	192	SSMissing	0	1RLD	LYASE(CARBON-CARBON)	RIBULOSE 1,5 BISPHOSPHATE CARBOXYLASE/OXYGENASE	NICOTIANA TABACUM	X-RAY DIFFRACTION	A	172	extended strand, participates in beta ladder	0	A	192	alpha helix	0	2.5	NULL	174.8	167.769	104.291	174.726	-143.451	88.357	135.222	18.4804	6.68815	2.03502	.+/-RHSpiral	Other
Q7CQE0	13	30	['2GEMA', '2GEMB']	2GELA,2GELG	13	30	SSMissing	0	2GEM	CHAPERONE	PUTATIVE GRAM NEGATIVE RESUSCITATION PROMOTING	SALMONELLA TYPHIMURIUM	X-RAY DIFFRACTION	A	13	extended strand, participates in beta ladder	0	A	30	loops or irregular	60	2.1	0.248	-79.3537	87.9764	93.3974	-140.357	13.8727	105.802	103.812	31.572	5.82358	2.03513	.-/+RHHook	Cytoplasm
Q14653	267	289	['1QWTA', '1QWTB', '3A77A', '3A77B', '3A77C', '3A77D', '1J2FA', '1J2FB']	1ZOQA,1ZOQB,5JEJA,5JEJB,5JEMA,5JEMB,5JEME,5JEMG,5JEKA,5JEKB	267	289	SSMissing	0	1QWT	DNA BINDING PROTEIN	INTERFERON REGULATORY FACTOR 3;	HOMO SAPIENS	X-RAY DIFFRACTION	A	267	alpha helix	9	A	289	bend	1	2.1	0.214	51.5694	66.6996	100.165	-53.6472	-50.1158	104.627	105.96	7.07859	5.06565	2.03542	.-/+RHHook	Cytoplasm
Q6GFY9	68	102	['3KSIA', '3KSHA']	3KSFD,3KSFH	68	102	SSMissing	0	3KSI	OXIDOREDUCTASE	PUTATIVE UNCHARACTERIZED PROTEIN;	STAPHYLOCOCCUS AUREUS	X-RAY DIFFRACTION	A	68	loops or irregular	48	A	102	3-helix (3/10 helix)	56	1	0.24	-69.4078	-177.257	-90.9962	-79.6156	-71.1792	100.276	103.893	7.10066	6.02432	2.03547	.-LHSpiral	NA
Q15828	98	113	['4N6NB', '4N6LA']	4N6OB	73	88	SSMissing	0	4N6L	HYDROLASE INHIBITOR	CYSTATIN-M;	HOMO SAPIENS	X-RAY DIFFRACTION	A	73	extended strand, participates in beta ladder	36	A	88	bend	3	1	0.24	-69.6338	160.824	-99.4145	-77.7692	-64.5093	100.62	97.486	9.37802	5.72113	2.03551	.-LHHook	Secreted
Q92838	332	346	['1RJ8A', '1RJ8B', '1RJ8D', '1RJ8E', '1RJ8F', '1RJ8G']	1RJ7A,1RJ7B,1RJ7D,1RJ7E,1RJ7F,1RJ7G,1RJ7H,1RJ7I,1RJ7J,1RJ7K,1RJ7L,1RJ7M	332	346	SSMissing	0	1RJ8	HORMONE/GROWTH FACTOR	ECTODYSPLASIN-A ISOFORM EDA-A2;	HOMO SAPIENS	X-RAY DIFFRACTION	A	332	extended strand, participates in beta ladder	0	A	346	extended strand, participates in beta ladder	0	2.23	0.241	-160.551	-82.9649	-102.548	-54.225	-157.3	109.47	107.952	17.517	6.03272	2.03557	.-LHSpiral	Secreted
P09955	259	273	['2PJ0A', '2PJ0B', '2PJ0C', '3WC5A', '4Z65A', '5LYIA', '2PJ4A', '2PJ4B', '5LYLA', '2PJBA', '2PJBB', '2PJBC', '2PJ9A', '3WABA', '3GLJA', '1ZG7A', '1ZG7B', '1ZG7C', '2PJ1A', '2PJ1B', '2PJ1C', '1ZG8A', '1ZG8B', '1ZG8C', '5LYDA', '5LYFA', '2PJAA', '2PJAB', '2PJAC', '3WC7A', '2PJ5A', '2PJ5B', '2PJ5C', '2PJ8A', '2PJ8B', '2PJ8C', '2PJ2A', '2PJ2B', '2PJ2C', '4UIAA', '1Z5RA', '1Z5RB', '1Z5RC', '5LRJA', '5…	2JEWA	152	166	SSMissing	0	2PJ0	HYDROLASE	CARBOXYPEPTIDASE B;	SUS SCROFA	X-RAY DIFFRACTION	A	152	hydrogen bonded turn	26	A	166	loops or irregular	2	1.65	0.231	-142.858	119.326	-82.3712	-151.792	66.4423	104.164	103.224	26.104	5.72072	2.03563	.-/+LHHook	Secreted
P83407	12	27	['1R1GA', '1R1GB']	3E8YX	12	27	SSMissing	0	1R1G	TOXIN	NEUROTOXIN BMK37;	NOT GIVEN	X-RAY DIFFRACTION	A	12	alpha helix	0	A	29	extended strand, participates in beta ladder	2	1.72	0.224	-76.7995	-68.6049	-80.6205	-48.4979	-57.872	103.365	104.362	6.34378	5.40874	2.03563	.-LHSpiral	Secreted
Q8IBE8	232	310	['4K2UA']	4K2UB	88	166	SSMissing	1	4K2U	IMMUNE SYSTEM	ERYTHROCYTE BINDING ANTIGEN 175;	PLASMODIUM FALCIPARUM	X-RAY DIFFRACTION	A	88	alpha helix	7	A	166	3-helix (3/10 helix)	13	2	0.253	-167.385	88.1565	150.85	171.646	65.7971	100.558	71.4774	31.0551	6.27229	2.03565	.+/-RHSpiral	NA
Q46896	179	251	['3NKDA']	3NKEA,3NKEC,4P6IC,4P6ID,4P6IE,4P6IF	179	251	SSMissing	0	3NKD	IMMUNE SYSTEM	CRISPR-ASSOCIATED PROTEIN CAS1;	ESCHERICHIA COLI	X-RAY DIFFRACTION	A	179	alpha helix	2	A	251	alpha helix	0	1	0.259	-174.929	69.499	-95.2121	-121.182	-60.8184	108.163	110.148	12.5965	5.4701	2.03571	.-LHHook	Cytoplasm
P31133	175	239	['1A99A', '1A99B', '1A99C', '1A99D']	4JDFA	175	239	SSMissing	0	1A99	BINDING PROTEIN	PUTRESCINE-BINDING PROTEIN;	ESCHERICHIA COLI	X-RAY DIFFRACTION	A	175	3-helix (3/10 helix)	23	A	239	bend	0	2.2	0.233	49.0235	79.2005	68.4683	-159.783	58.4012	104.107	104.713	9.63713	5.43624	2.03578	.+RHHook	Periplasm
Q9X112	620	704	['1T7LA', '1T7LB', '1XR2A', '1XR2B']	3BQ6B,3BQ5A,3BQ5B,1XDJA,1XDJB	620	704	SSMissing	0	1T7L	TRANSFERASE	5-METHYLTETRAHYDROPTEROYLTRIGLUTAMATE--	THERMOTOGA MARITIMA	X-RAY DIFFRACTION	A	620	loops or irregular	34	A	704	bend	28	2	0.24	-60.7911	163.154	100.979	78.1439	-140.64	108.606	104.727	20.5268	6.27407	2.0359	.-RHSpiral	NA
Q8TEQ6	240	256	['5H1MA', '5TEEA', '5THAA', '5H1JA', '5GXIA', '5GXHA', '5TEFA']	5H1KA,5H1KB,5H1LA	240	256	SSMissing	0	5H1M	SPLICING	GEM-ASSOCIATED PROTEIN 5;	HOMO SAPIENS	X-RAY DIFFRACTION	A	240	loops or irregular	61	A	256	hydrogen bonded turn	17	2	0.234	76.6017	34.8186	-105.445	150.425	-55.3203	147.049	97.7711	16.8515	5.67256	2.03597	.+/-LHStaple	Cytoplasm
Q7LIJ0	268	345	['1Z3VA', '1GPIA', '1Z3WA']	1Z3TA	250	327	SSMissing	0	1Z3V	HYDROLASE	CELLULASE;	PHANEROCHAETE CHRYSOSPORIUM	X-RAY DIFFRACTION	A	250	loops or irregular	0	A	327	alpha helix	0	1.61	0.202	170.488	178.926	-92.5209	-70.6544	-64.6473	103.838	104.497	4.80156	5.80447	2.036	.-/+LHHook	NA
P00441	58	147	['4A7QA', '4A7QF', '2XJLA', '2C9UF', '2C9UF', '5K02A', '5K02B', '5K02C', '5K02D', '5K02E', '5K02F', '5K02G', '5K02H', '5K02I', '5K02J', '5K02K', '5K02L', '5K02M', '5K02N', '5K02O', '5K02P', '5K02Q', '5K02R', '5K02S', '5K02T', '5K02U', '5K02V', '5K02W', '5K02X', '1MFMA', '2WZ0A', '2WZ0F', '2ZKYA', '2ZKYB', '2ZKYC', '2ZKYD', '2ZKYE', '2ZKYF', '2ZKYG', '2ZKYH', '2ZKYI', '2ZKYJ', '1HL5A', '1HL5B', '1…	1OEZW,1OEZX,1OEZY,1OEZZ	57	146	SSMissing	0	4A7Q	OXIDOREDUCTASE	SUPEROXIDE DISMUTASE [CU-ZN];	HOMO SAPIENS	X-RAY DIFFRACTION	A	57	3-helix (3/10 helix)	16	A	146	extended strand, participates in beta ladder	8	1	0.15925	-55.2613	-61.4707	-92.5198	-98.4225	62.6337	102.362	102.53	9.21528	5.95268	2.03601	.+/-LHSpiral	Cytoplasm
Q99AU2	2722	2730	['2D41A', '2D41B', '2D3ZA', '2D3ZB', '2D3UA', '2D3UB']	2JC0B,2GC8A,3HHKA,3HHKB,2ZKUA,2ZKUB,2ZKUD,2O5DA,2IJNA,2IJNB,3H98A	303	311	SSMissing	0	2D41	TRANSFERASE	POLYPROTEIN;	HEPATITIS C VIRUS	X-RAY DIFFRACTION	A	303	alpha helix	6	A	311	extended strand, participates in beta ladder	38	2.1	0.24	152.776	172.967	-95.8764	-140.422	59.8433	106.162	104.941	17.2099	6.76129	2.03611	.+LHHook	Virion
P43166	56	180	['3ML5A']	3MDZA	56	180	SSMissing	0	3ML5	LYASE	CARBONIC ANHYDRASE 7;	HOMO SAPIENS	X-RAY DIFFRACTION	A	54	bend	73	A	178	bend	68	2	0.207	-53.3498	-107.225	96.8282	-69.684	-66.52	104.589	104.706	12.7808	3.75416	2.03616	.-RHStaple	Cytoplasm
P06734	163	174	['4J6MA', '4J6MB', '4J6MC', '4J6MD', '4J6ME', '4J6MF', '4J6MG', '4J6MH', '4J6PA', '4J6PB', '4J6PC', '4J6PD', '2H2RA', '2H2RB', '4GI0A', '4GI0B', '4GI0C', '4G9AA', '4G9AB', '4G9AC', '4G9AD', '4GJ0A', '4GJ0B', '4GJ0C', '4GJ0D', '4GK1A', '4GK1B', '4GK1C', '4GK1D', '4GK1E', '4GK1F', '4GK1G', '4J6KA', '4J6KC', '4J6KD', '4J6KE', '4J6KF', '4J6KG', '2H2TB', '4J6JA', '4J6JB', '4J6JD', '4G96C']	4J6KB,4J6KH,4J6JC,4G96A,4G96B,4G96D	163	174	SSMissing	1	4J6M	IMMUNE SYSTEM	LOW AFFINITY IMMUNOGLOBULIN EPSILON FC RECEPTOR;	HOMO SAPIENS	X-RAY DIFFRACTION	A	163	loops or irregular	34	A	174	extended strand, participates in beta ladder	0	2	NOT GIVEN	-70.6397	-58.3169	-91.0316	-76.2524	-53.3464	105.624	101.217	5.86533	5.73442	2.03682	.-LHSpiral	Secreted
P59594	366	419	['2DD8S', '2GHVE', '2GHVC', '2GHWA']	2GHWC	366	419	SSMissing	1	2DD8	IMMUNE SYSTEM/VIRAL PROTEIN	IGG HEAVY CHAIN;	HOMO SAPIENS	X-RAY DIFFRACTION	S	366	extended strand, participates in beta ladder	31	S	419	extended strand, participates in beta ladder	0	2.3	0.261	-63.6446	-85.1691	97.114	-99.0505	-54.8732	105.01	105.347	13.5551	3.89456	2.03683	.-RHStaple	Membrane
P15907	142	406	['4JS2A']	4JS1A	142	406	SSMissing	0	4JS2	TRANSFERASE	BETA-GALACTOSIDE ALPHA-2,6-SIALYLTRANSFERASE 1;	HOMO SAPIENS	X-RAY DIFFRACTION	A	142	alpha helix	15	A	406	loops or irregular	94	2	0.213	-82.5525	-108.182	-100.151	-121.501	35.5769	113.876	119.918	31.7858	6.96539	2.03689	.+/-LHSpiral	Secreted
Q9Y5K2	148	213	['2BDGA', '2BDGB']	4KGAA,4KGAB,4KELA,4K8YA,4K1EA	134	199	SSMissing	0	2BDG	HYDROLASE	KALLIKREIN-4;	HOMO SAPIENS	X-RAY DIFFRACTION	A	136	extended strand, participates in beta ladder	3	A	201	extended strand, participates in beta ladder	1	1.95	0.225	-46.6291	-135.043	100.957	-77.2565	-54.5514	105.273	108.116	15.9684	4.63717	2.03719	.-RHStaple	Secreted
P03420	367	422	['3O41L']	5C6BF,4MMSB,4MMSD,4MMSF,5C69A,5EA4F	367	422	SSMissing	0	3O41	IMMUNE SYSTEM/VIRAL PROTEIN	MOUSE MONOCLONAL ANTIBODY 101F FAB LIGHT CHAIN;	MUS MUSCULUS	X-RAY DIFFRACTION	L	134	extended strand, participates in beta ladder	0	L	194	extended strand, participates in beta ladder	0	1	0.217	-179.489	-179.723	-82.0158	-173.724	-179.191	100.588	103.802	2.2911	6.44675	2.03734	.-LHSpiral	Membrane
B1PWB9	32	35	['3ZZXA', '3ZZXB', '4AJ7A', '4AJ7B', '4V2LA', '4V2LB', '4AJ8A', '4AJ8B']	4V2NA,4V2NB	32	35	SSMissing	0	3ZZX	OXIDOREDUCTASE	THIOREDOXIN;	LITOPENAEUS VANNAMEI	X-RAY DIFFRACTION	A	32	loops or irregular	0	A	35	alpha helix	5	1	0.2312	142.552	-143.092	98.6913	87.1009	-69.7814	115.733	81.2559	26.1212	5.26505	2.03735	.+/-RHHook	NA
I1ZPA1	103	104	['4PFXA', '4PHSA']	4PHRA	103	104	SSMissing	0	4PFX	TRANSFERASE	PUTATIVE GLYCOSYLTRANSFERASE (GALT1);	STREPTOCOCCUS PARASANGUINIS	X-RAY DIFFRACTION	A	103	alpha helix	9	A	104	loops or irregular	10	1	0.192	72.2977	74.1467	-95.9496	67.3977	-50.554	119.152	112.705	7.67923	3.75384	2.03742	.+/-LHStaple	NA
Q5L4B1	69	168	['3ZFTA', '3ZFPA', '3ZFUA', '3ZFOA', '3ZFNA']	3ZFRA	69	168	SSMissing	0	3ZFT	HYDROLASE	N-TERMINAL PROTEASE NPRO;	PESTIVIRUS STRAIN D32/00_HOBI	X-RAY DIFFRACTION	A	69	alpha helix	44	A	168	loops or irregular	62	1	0.26687	-148.83	66.6029	65.2212	86.5029	49.3978	102.894	104.361	19.0447	5.51033	2.03746	.+/-RHSpiral	NA
P02768	582	591	['4EMXA', '4EMXB', '3JRYA', '3JRYB', '1E7HA', '2XVVA', '1AO6A', '1AO6B', '1E7EA', '1E7CA', '1HK4A', '4E99A', '1GNIA', '4K71A', '4K71D', '1E7BB', '4G04A', '4G04B', '1BJ5A', '1HA2A', '2XW0A', '3A73A', '3A73B', '2XW1A', '1E7FA', '1E7AA', '1E7AB', '4LA0A', '4LA0B', '3UIVA', '3UIVH', '2BXPA', '5ID7A', '5ID7B', '2BXAA', '2BXAB', '1BM0A', '1BM0B', '4IW2A', '2BXKA', '3SQJA', '3SQJB', '1N5UA', '2VUEA', '2…	1E7BA	558	567	SSMissing	1	4EMX	PROTEIN BINDING	SERUM ALBUMIN;	HOMO SAPIENS	X-RAY DIFFRACTION	A	558	alpha helix	0	A	567	alpha helix	17	2	0.238	-91.4188	-20.6171	-99.0844	-74.3169	173.561	105.514	105.941	21.1297	5.56799	2.03752	.+/-LHSpiral	Secreted
Q56WD9	138	192	['2C7ZA', '2C7YA', '2C7YB']	2WU9A,2WU9B	138	192	SSMissing	0	2C7Z	TRANSFERASE	3-KETOACYL-COA THIOLASE 2;	ARABIDOPSIS THALIANA	X-RAY DIFFRACTION	A	138	bend	24	A	192	alpha helix	8	2.37	0.276	-72.4687	-65.0648	-99.5693	-43.7367	-70.0539	102.885	104.753	8.95323	5.61548	2.03775	.-LHSpiral	Peroxisome
Q66A71	61	95	['3ZRDB']	2XPDA,2XPDF	61	95	SSMissing	0	3ZRD	OXIDOREDUCTASE	THIOL PEROXIDASE;	YERSINIA PSEUDOTUBERCULOSIS	X-RAY DIFFRACTION	B	61	loops or irregular	43	B	95	hydrogen bonded turn	41	1	NOT GIVEN	64.2229	-91.3371	170.822	100.541	29.065	106.029	103.001	48.663	6.46978	2.03789	.+RHHook	NA
Q9WMX2	2114	2162	['1ZH1A', '1ZH1B']	3FQMA,3FQMB,3FQQA,3FQQB	142	190	SSMissing	0	1ZH1	METAL BINDING PROTEIN	NON-STRUCTURAL POLYPROTEIN;	HEPATITIS C VIRUS	X-RAY DIFFRACTION	A	142	bend	27	A	190	hydrogen bonded turn	73	2.5	0.286	80.0537	133.157	-90.1313	130.845	-65.9966	104.463	104.558	22.2665	5.31853	2.03811	.+/-LHStaple	Secreted
P36655	122	128	['1JPEA', '1L6PA']	3PFUA	103	109	SSMissing	0	1JPE	ELECTRON TRANSPORT	DSBD-ALPHA;	ESCHERICHIA COLI	X-RAY DIFFRACTION	A	103	extended strand, participates in beta ladder	0	A	109	extended strand, participates in beta ladder	31	1.9	0.254	-50.9661	-116.381	92.0768	-77.7515	-72.7999	102.924	104.074	15.5241	3.88186	2.03811	.-RHStaple	Membrane
Q9SCY2	84	96	['1U79A', '1U79B', '1U79C', '1U79D', '1U79E']	1Y0OA,1Y0OB,1Y0OC,1Y0OD,1Y0OE	5	17	SSMissing	0	1U79	ISOMERASE	FKBP-TYPE PEPTIDYL-PROLYL CIS-TRANS ISOMERASE 3;	ARABIDOPSIS THALIANA	X-RAY DIFFRACTION	A	5	loops or irregular	96	A	17	extended strand, participates in beta ladder	12	1.85	0.232	133.75	119.515	-95.8386	-155.492	60.309	105.035	104.27	29.5936	6.07974	2.03815	.+LHHook	Other
Q9NPH0	208	416	['4JOBA', '4JOCA']	4JODA	208	416	SSMissing	0	4JOB	HYDROLASE	LYSOPHOSPHATIDIC ACID PHOSPHATASE TYPE 6;	HOMO SAPIENS	X-RAY DIFFRACTION	A	208	loops or irregular	0	A	416	alpha helix	8	2	0.249	-169.741	80.283	-86.3299	-79.9291	-71.8481	114.14	101.586	9.11327	4.82246	2.03817	.-LHHook	Mitochondrion
P23833	148	152	['2B7JA', '2B7JB', '2B7JC', '2B7JD']	2B7KA,2B7KB,2B7KC,2B7KD	148	152	SSMissing	0	2B7J	METAL BINDING PROTEIN	SCO1 PROTEIN;	SACCHAROMYCES CEREVISIAE	X-RAY DIFFRACTION	A	148	loops or irregular	7	A	152	alpha helix	0	2.3	0.252	162.988	-163.006	89.2006	94.3358	-58.7782	101.753	104.067	12.2098	6.09387	2.0382	.+/-RHHook	Membrane
O00299	24	59	['1RK4A', '1RK4B']	3UVHA,3UVHB,3SWLA,3QR6A,1K0OA,1K0OB,1K0NA,1K0NB,3P90A,4IQAA,4IQAB,3TGZA,3TGZB,3O3TA,3P8WA,1K0MA,1K0MB	24	59	SSMissing	0	1RK4	ION TRANSPORT/MEMBRANE PROTEIN	CHLORIDE INTRACELLULAR CHANNEL PROTEIN 1;	HOMO SAPIENS	X-RAY DIFFRACTION	A	24	loops or irregular	9	A	59	loops or irregular	13	1.79	0.213	-178.602	72.9275	80.1474	174.155	-72.876	105.596	98.9366	5.09962	5.73366	2.03831	.-RHSpiral	Cytoplasm
O67045	36	107	['2Z7EA']	2Z7EB,2Z7EC	36	107	SSMissing	1	2Z7E	BIOSYNTHETIC PROTEIN	NIFU-LIKE PROTEIN;	AQUIFEX AEOLICUS	X-RAY DIFFRACTION	A	36	hydrogen bonded turn	5	A	107	hydrogen bonded turn	47	2.3	0.252	-170.525	114.847	79.3962	82.8262	70.4709	103.544	102.654	15.2799	6.19931	2.03846	.+/-RHSpiral	NA
P74416	353	972	['4LGLA', '4LGLB']	4LHDA,4LHDB,4LHCA,4LHCB	353	972	SSMissing	0	4LGL	OXIDOREDUCTASE	GLYCINE DEHYDROGENASE [DECARBOXYLATING];	SYNECHOCYSTIS SP.	X-RAY DIFFRACTION	A	353	loops or irregular	16	A	972	bend	6	2	0.192	-69.6649	-72.9855	-93.049	-55.0796	-52.55	101.708	103.026	5.73827	5.60893	2.03856	.-LHSpiral	NA
B2UCA8	286	296	['3RRAB']	3RR1A,3RR1B	286	296	SSMissing	0	3RRA	LYASE	PUTATIVE D-GALACTONATE DEHYDRATASE;	RALSTONIA PICKETTII	X-RAY DIFFRACTION	B	286	loops or irregular	5	B	296	alpha helix	0	2	0.263	-140.746	78.279	117.587	138.432	-80.0826	104.769	100.968	36.1035	6.39209	2.03863	.-RHSpiral	NA
Q64610	568	676	['5DLVA', '5DLVB', '5DLWA', '5DLTA', '5L0BA', '5L0BB']	2XR9A,5IJQA,5IJSA	568	651	SSMissing	0	5DLV	HYDROLASE	ECTONUCLEOTIDE PYROPHOSPHATASE/PHOSPHODIESTERASE FAMILY	RATTUS NORVEGICUS	X-RAY DIFFRACTION	A	568	loops or irregular	51	A	651	loops or irregular	2	2	0.227	-173.316	111.796	-85.7336	100.453	172.08	103.926	104.034	17.6822	4.12935	2.03866	.+/-LHStaple	Secreted
P67826	8	13	['1X7IB']	1TWDB	8	13	SSMissing	0	1X7I	METAL BINDING PROTEIN	COPPER HOMEOSTASIS PROTEIN CUTC;	SHIGELLA FLEXNERI 2A	X-RAY DIFFRACTION	B	8	extended strand, participates in beta ladder	0	B	13	alpha helix	11	1.7	0.226	-88.5301	-54.0369	-77.9527	-75.8981	168.057	102.105	106.752	13.1839	5.5526	2.03871	.+/-LHSpiral	Cytoplasm
P46531	222	233	['5FMAA']	5FMAB	222	233	SSMissing	1	5FMA	TRANSCRIPTION	NEUROGENIC LOCUS NOTCH HOMOLOG PROTEIN 1;	HOMO SAPIENS	X-RAY DIFFRACTION	A	222	hydrogen bonded turn	38	A	233	extended strand, participates in beta ladder	26	2	NOT GIVEN	-61.0524	-65.8002	-70.8787	-88.9835	-172.204	105.29	106.251	8.39208	5.7147	2.03886	.-LHSpiral	Membrane
Q7SID2	108	113	['1UGQA']	4OB0A,4OB1A,1UGSA,4OB2A	108	113	SSMissing	0	1UGQ	LYASE	NITRILE HYDRATASE ALPHA SUBUNIT;	PSEUDONOCARDIA THERMOPHILA	X-RAY DIFFRACTION	A	108	loops or irregular	0	A	113	loops or irregular	6	2	0.22	-166.42	112.641	100.232	-55.0207	57.6815	103.686	108.15	15.0081	5.50914	2.03897	.-/+RHHook	NA
P81511	32	72	['2ABZD']	2ABZC,2ABZE,2ABZF	18	58	SSMissing	1	2ABZ	HYDROLASE/HYDROLASE INHIBITOR	CARBOXYPEPTIDASE A1;	BOS TAURUS	X-RAY DIFFRACTION	D	18	loops or irregular	14	D	58	loops or irregular	24	2.16	0.234	-43.8796	-82.3749	-15.7431	121.751	-22.372	106.218	107.555	56.6851	4.06467	2.03913	.-LHHook	NA
P81511	32	72	['2ABZD']	1DTDB	18	58	SSMissing	0	2ABZ	HYDROLASE/HYDROLASE INHIBITOR	CARBOXYPEPTIDASE A1;	BOS TAURUS	X-RAY DIFFRACTION	D	18	loops or irregular	14	D	58	loops or irregular	24	2.16	0.234	-43.8796	-82.3749	-15.7431	121.751	-22.372	106.218	107.555	56.6851	4.06467	2.03913	.-LHHook	NA
P00126	53	67	['2A06H', '2A06U', '1PPJH', '1PPJU', '1PP9H', '1PP9U', '2FYUH']	1L0LH,1NTMH	40	54	SSMissing	0	2A06	OXIDOREDUCTASE	UBIQUINOL-CYTOCHROME-C REDUCTASE COMPLEX CORE	BOS TAURUS	X-RAY DIFFRACTION	H	40	alpha helix	0	H	54	bend	0	2.1	0.258	-178.922	-91.872	-90.4278	-66.6841	-55.2964	104.631	103.205	7.68116	5.95996	2.03914	.-LHSpiral	Membrane
P9WNG3	33	164	['2QO0B']	2QNZA,1HZPA,1HZPB,1U6SA,1U6SB,2AJ9A,2AJ9B,1U6EA,1U6EB,2QNYA,2QNYB,2AHBA,2AHBB	23	154	SSMissing	0	2QO0	TRANSFERASE	3-OXOACYL-[ACYL-CARRIER-PROTEIN] SYNTHASE 3;	MYCOBACTERIUM TUBERCULOSIS	X-RAY DIFFRACTION	B	23	loops or irregular	1	B	154	hydrogen bonded turn	0	1.85	0.264	-70.5929	-70.6863	111.804	88.764	49.1235	103.247	105.988	15.9604	5.39055	2.03921	.+/-RHHook	Cytoplasm
P32884	238	251	['1USRA']	1USRB	238	251	SSMissing	1	1USR	HYDROLASE	HEMAGGLUTININ-NEURAMINIDASE GLYCOPROTEIN;	NEWCASTLE DISEASE VIRUS	X-RAY DIFFRACTION	A	238	extended strand, participates in beta ladder	1	A	251	extended strand, participates in beta ladder	0	2	0.226	-53.0085	-99.665	106.181	-85.547	-61.7778	103.513	103.91	16.6863	4.19204	2.0394	.-RHStaple	Membrane
P00439	203	334	['3PAHA', '4PAHA', '1TDWA']	1MMKA,1DMWA,4ANPA,1J8UA,1MMTA,1LRMA,1TG2A,6PAHA,1J8TA,5PAHA,1PAHA,1KW0A	203	334	SSMissing	0	3PAH	MONOOXGYGENASE	PHENYLALANINE HYDROXYLASE;	HOMO SAPIENS	X-RAY DIFFRACTION	A	203	loops or irregular	0	A	334	extended strand, participates in beta ladder	6	2	0.204	-63.8645	-87.3866	-118.377	-106.497	62.5382	105.48	103.914	22.8502	6.50014	2.03947	.+/-LHSpiral	NA
P00747	481	560	['5HPGA', '5HPGB', '4DURA']	4DURB	462	541	SSMissing	1	5HPG	SERINE PROTEASE	PLASMINOGEN;	HOMO SAPIENS	X-RAY DIFFRACTION	A	1	loops or irregular	48	A	80	loops or irregular	16	1	NULL	59.6755	83.8058	93.7541	-52.719	-63.4025	104.292	104.803	6.41095	4.84266	2.03949	.-/+RHHook	Secreted
P26663	2722	2730	['3D5MA', '3CWJB', '3H59A', '4EO6A', '4EO6B', '4MK8A', '4MK8B', '3FQKA', '3FQKB', '3VQSB', '3UDLA', '3UDLC', '3UDLD', '2HAIA', '4IH7A', '4IH7B', '1NHUA', '1NHUB', '3CJ2A', '3CVKA', '3CVKB', '4EO8B', '3H5SA', '3H5SB', '3FRZA']	3CJ4A,3CJ4B,3BR9A,3BR9B,1GX5A,2I1RA,2I1RB,3E51A,3E51B,2BRKA,2DXSA,2DXSB,1OS5A,3CJ5A,3CJ5B,2GIQA,2GIQB,2JC0A,1QUVA,2WCXA,3MF5A,3MF5B,2GC8B,4MKBA,4MKBB,4MK9A,4MK9B,3CIZA,3CIZB,3CO9A,3CO9B,4MIBA,4MIBB,3BSAA,3BSAB,4KB7A,4KB7B,2AX0A,2AX0B,4KAIA,4KAIB,2WRMA,4IH6A,4IH6B,3CDEA,3CDEB,2JC1B,2AWZA,2AWZB,2HWIA,2HWIB,4IH5A,4IH5B,2ZKUC,3GYNA,3GYNB,2HWHA,2HWHB,2O5DB,3H5UA,3H5UB,3G86A,3G86B,4MKAA,4MKAB,2GIRA,2GI…	303	311	SSMissing	0	3D5M	TRANSFERASE	RNA-DIRECTED RNA POLYMERASE;	HEPATITIS C VIRUS (ISOLATE BK)	X-RAY DIFFRACTION	A	303	alpha helix	6	A	311	extended strand, participates in beta ladder	34	2	0.261	155.247	168.535	-101.426	-144.387	70.7209	106.331	105.895	18.5834	6.79649	2.03951	.+LHHook	Secreted
Q55389	58	88	['2PVGA', '1DJ7A', '2PU9A']	2PVDA,2PUOA	57	87	SSMissing	0	2PVG	ELECTRON TRANSPORT	FERREDOXIN-THIOREDOXIN REDUCTASE, CATALYTIC	SYNECHOCYSTIS SP.	X-RAY DIFFRACTION	A	57	bend	54	A	87	hydrogen bonded turn	14	2.4	0.288	69.4365	-94.1599	-92.6505	-26.4691	-60.2044	104.547	106.098	13.9629	5.63121	2.03983	.+/-LHSpiral	NA
P67825	8	13	['1X7IA']	1TWDA,1X8CA,1X8CB	8	13	SSMissing	0	1X7I	METAL BINDING PROTEIN	COPPER HOMEOSTASIS PROTEIN CUTC;	SHIGELLA FLEXNERI 2A	X-RAY DIFFRACTION	A	8	extended strand, participates in beta ladder	0	A	13	alpha helix	7	1.7	0.226	-86.004	-54.2393	-75.9293	-78.6987	167.59	101.22	107.133	12.929	5.52973	2.04046	.+/-LHSpiral	Cytoplasm
Q5JI69	97	111	['3GFBA', '3GFBB', '3GFBD']	3GFBC	97	111	SSMissing	1	3GFB	OXIDOREDUCTASE	L-THREONINE 3-DEHYDROGENASE;	THERMOCOCCUS KODAKARENSIS	X-RAY DIFFRACTION	A	97	loops or irregular	32	A	111	loops or irregular	22	2	0.277	19.6991	179.377	158.555	-107.125	-157.936	113.042	98.8401	51.9069	6.52125	2.04046	.-/+RHHook	Cytoplasm
P15319	228	233	['1PDKA', '2WMPA', '1QPXA', '1QPXB', '2W07A', '2XG4A', '2J2ZA', '1N0LA', '1N0LC', '3ME0A', '2UY6A', '2XG5A']	3DPAA	207	212	SSMissing	0	1PDK	CHAPERONE	PROTEIN (CHAPERONE PROTEIN PAPD);	ESCHERICHIA COLI	X-RAY DIFFRACTION	A	207	extended strand, participates in beta ladder	34	A	212	extended strand, participates in beta ladder	1	2.4	0.273	-52.3212	-83.6728	92.7191	-104.895	-39.4182	103.746	103.732	17.9557	3.74562	2.04054	.-RHStaple	Periplasm
P14210	128	206	['5CT3A', '5CT3B', '5CS3A', '5CS3B', '5CP9A', '5CP9B', '2QJ2A', '2QJ2B', '5COEA', '5COEB', '3SP8A', '3SP8B', '5CS5A', '5CS5B', '1BHTA', '1BHTB', '1GP9A', '1GP9B', '1GP9C', '1GP9D', '1NK1A', '1NK1B', '5CS1A', '5CS1B', '5CSQA', '5CSQB', '5CT2A', '5CT2B', '5CS9A', '5CS9B', '5CT1A', '5CT1B']	1GMNA,1GMNB	128	206	SSMissing	0	5CT3	HORMONE	HEPATOCYTE GROWTH FACTOR;	HOMO SAPIENS	X-RAY DIFFRACTION	A	128	bend	4	A	206	hydrogen bonded turn	10	2	0.251	59.7995	82.2277	92.387	-57.6464	-61.3397	104.814	103.359	5.45482	4.8178	2.04067	.-/+RHHook	NA
O28085	74	95	['1OI0A', '1OI0B', '1OI0C', '1OI0D']	1R5XA,1R5XB	74	95	SSMissing	0	1OI0	HYDROLASE	HYPOTHETICAL PROTEIN AF2198;	ARCHAEOGLOBUS FULGIDUS	X-RAY DIFFRACTION	A	77	loops or irregular	8	A	98	extended strand, participates in beta ladder	10	1.5	0.242	-93.8419	68.2601	-97.1733	-86.6418	48.4521	106.697	104.92	19.2489	5.1951	2.04097	.-/+LHHook	NA
Q83E11	16	255	['4EGRA', '4EGRB', '4EGRC', '4EGRD', '4EGRE', '4EGRF', '3TR1A']	3ROIA,3ROIB,3SLHA,3SLHB,3SLHC,3SLHD	16	255	SSMissing	0	3TR1	TRANSFERASE	3-PHOSPHOSHIKIMATE 1-CARBOXYVINYLTRANSFERASE;	COXIELLA BURNETII	X-RAY DIFFRACTION	A	16	loops or irregular	50	A	255	extended strand, participates in beta ladder	2	2	0.195	-57.1917	-27.9258	-92.6606	81.4111	54.9212	123.723	147.505	10.3092	5.02399	2.04101	.+/-LHHook	Cytoplasm
P39086	765	819	['3FV1A', '3FV1B', '3FVGA', '3FVGB', '3FUZA', '3FUZB', '3FV2A', '3FV2B', '3FVKA', '3FVKB', '3FVOA', '3FVOB', '3FVNA', '3FVNB']	2ZNTA,2ZNTA,2ZNUA,2ZNUA,2ZNSA,2ZNSA	735	789	SSMissing	0	3FV1	MEMBRANE PROTEIN	GLUTAMATE RECEPTOR, IONOTROPIC KAINATE 1;	HOMO SAPIENS	X-RAY DIFFRACTION	A	735	hydrogen bonded turn	51	A	789	loops or irregular	21	1	0.189	-52.5156	-40.0503	-84.4452	-69.8823	-65.3874	106.12	104.073	5.6602	5.3974	2.04104	.-LHSpiral	Membrane
P09603	134	178	['4FA8E', '4FA8F', '4FA8G']	1HMCA	102	146	SSMissing	0	4FA8	VIRAL PROTEIN/CYTOKINE	SECRETED PROTEIN BARF1;	HUMAN HERPESVIRUS 4	X-RAY DIFFRACTION	E	102	hydrogen bonded turn	2	E	146	loops or irregular	44	2	0.26	-45.4509	-66.5191	99.0907	151.982	-58.22	104.374	104.637	10.7329	5.27344	2.04108	.-RHHook	Secreted
O59493	174	195	['2EJUA', '2EJTA']	2DULA	171	192	SSMissing	0	2EJU	TRANSFERASE	N(2),N(2)-DIMETHYLGUANOSINE TRNA	PYROCOCCUS HORIKOSHII	X-RAY DIFFRACTION	A	171	hydrogen bonded turn	22	A	192	alpha helix	14	1.95	0.246	-109.865	-89.7859	81.7019	86.2725	86.1624	104.626	103.109	31.8563	4.68516	2.04122	.+/-RHHook	NA
P01892	227	283	['1DUYA', '1DUYD', '3MR9A', '4WJ5A', '4WJ5D', '5EUOA', '5EUOC', '3MRGA', '4I4WA', '1I4FA', '1T1WA', '5D9SA', '3GSOA', '3GSRA', '3PWJA', '3PWJD', '3MRMA', '4UQ3A', '4UQ3C', '3MRLA', '4U6XA', '1S9XA', '5DDHA', '5EU4A', '5EU4D', '2C7UA', '2C7UD', '3PWNA', '3PWND', '4JFQA', '4JFQD', '3MRRA', '1QR1A', '1QR1D', '4JFDA', '2BNQA', '1T1ZA', '4GKSA', '4GKSD', '5C0JA', '3MRIA', '1HHIA', '1HHID', '3HPJA', '3…	2X4NA	203	259	SSMissing	1	1DUY	IMMUNE SYSTEM	HLA-A2*0201;	HOMO SAPIENS	X-RAY DIFFRACTION	A	203	extended strand, participates in beta ladder	0	A	259	extended strand, participates in beta ladder	0	2.15	0.254	-172.051	-178.983	-86.6456	-179.089	175.76	102.612	105.278	3.10247	6.5545	2.04124	.+/-LHSpiral	Membrane
P38998	205	249	['2Q99A', '2QRJA', '2QRLA']	2QRKA	205	249	SSMissing	0	2Q99	OXIDOREDUCTASE	SACCHAROPINE DEHYDROGENASE [NAD+, L-LYSINE-	SACCHAROMYCES CEREVISIAE	X-RAY DIFFRACTION	A	205	alpha helix	16	A	249	loops or irregular	21	1.64	0.216	168.952	-84.2302	-76.6747	-75.8044	-78.4496	105.317	102.912	11.7169	5.93632	2.04139	.+/-LHSpiral	Cytoplasm
O85361	263	282	['1HP4A', '1JAKA', '5FCZA', '1M03A', '1M01A', '1HP5A', '1M04A']	5FD0A	263	282	SSMissing	0	1HP4	HYDROLASE	BETA-N-ACETYLHEXOSAMINIDASE;	STREPTOMYCES PLICATUS	X-RAY DIFFRACTION	A	263	hydrogen bonded turn	88	A	282	loops or irregular	6	2.2	0.209	-81.7905	-24.4243	98.1557	73.1411	-158.643	105.738	104.345	20.0696	5.02453	2.04143	.-RHHook	NA
P60484	71	124	['5BUGA', '5BUGB', '5BUGC', '5BUGD', '5BZXA', '5BZXB', '5BZXC', '5BZXD']	1D5RA,1D5RA,5BZZA,5BZZB,5BZZC,5BZZD	71	124	SSMissing	0	5BUG	HYDROLASE	PHOSPHATIDYLINOSITOL 3,4,5-TRISPHOSPHATE 3-PHOSPHATASE AND	HOMO SAPIENS	X-RAY DIFFRACTION	A	71	extended strand, participates in beta ladder	4	A	124	bend	2	2	0.211	-65.0321	-36.0594	113.334	45.1993	179.305	105.357	106.169	13.8323	5.0102	2.04145	.+/-RHHook	Secreted
P09603	39	122	['4FA8E', '4FA8F', '4FA8G']	1HMCA	7	90	SSMissing	0	4FA8	VIRAL PROTEIN/CYTOKINE	SECRETED PROTEIN BARF1;	HUMAN HERPESVIRUS 4	X-RAY DIFFRACTION	E	7	3-helix (3/10 helix)	3	E	90	bend	4	2	0.26	-44.7728	-91.2856	-81.5404	-93.5864	-50.4387	104.723	105.157	15.0475	6.20885	2.04155	.-LHSpiral	Secreted
Q939Q9	74	123	['2X76A', '4BTVA', '4BTVB', '4BVKA', '4BVKB', '2X5XA', '4BVJA', '4BVJB', '4BVLA', '4BVLB', '4BVLC', '4BVLD', '4BYMA', '4BYMB', '4BRSA', '4BRSB']	2VTVA,2VTVB	36	85	SSMissing	0	2X76	HYDROLASE	PHB DEPOLYMERASE PHAZ7;	PAUCIMONAS LEMOIGNEI	X-RAY DIFFRACTION	A	36	bend	44	A	85	hydrogen bonded turn	2	1	NOT GIVEN	33.4614	60.1491	86.5712	78.4414	-66.3475	106.623	104.741	11.2882	5.83527	2.04171	.+/-RHSpiral	NA
Q9YAF1	97	108	['3AGKA']	3VMFB	97	108	SSMissing	0	3AGK	TRANSLATION	PEPTIDE CHAIN RELEASE FACTOR SUBUNIT 1;	AEROPYRUM PERNIX	X-RAY DIFFRACTION	A	97	extended strand, participates in beta ladder	0	A	108	extended strand, participates in beta ladder	13	2	0.26	-52.1128	-103.801	38.8068	40.7903	-153.288	134.96	114.397	35.7114	4.21228	2.04179	.-RHHook	Cytoplasm
P80025	123	284	['3R4XA', '3GCJA', '4PNXA', '2PT3A', '3PY4A', '3S4FA', '5GH0A', '3GCLA', '3GC1A', '4GN6A', '3QL6A', '5B72A', '3TGYA', '5GLSA', '3KRQA', '2QQTA', '4KSZA', '3Q9KA', '3NYHA', '3BXIA', '4NT3A', '3OGWA', '3TUWA', '4NJBA', '2QRBA', '2QPKA', '3V6QA']	3ERIA	6	167	SSMissing	0	3R4X	OXIDOREDUCTASE	LACTOPEROXIDASE;	BOS TAURUS	X-RAY DIFFRACTION	A	6	loops or irregular	92	A	167	bend	15	2	0.256	-178.437	-113.67	-159.667	-118.366	-62.7597	106.347	126.389	43.6533	6.76348	2.0418	.-LHSpiral	Secreted
Q96KQ7	937	946	['5T0KA', '5T0KB', '5T0MA', '5T0MB']	2O8JB,5JINA,4NVQA,4NVQB,5JHNA,5JJ0A,5JIYA,5JIYB	937	946	SSMissing	0	5T0K	TRANSFERASE	HISTONE-LYSINE N-METHYLTRANSFERASE EHMT2;	HOMO SAPIENS	X-RAY DIFFRACTION	A	937	extended strand, participates in beta ladder	0	A	946	loops or irregular	7	1	0.193	-179.672	-118.509	-101.193	-105.895	-63.1943	101.653	102.897	20.7536	6.56441	2.04192	.-LHSpiral	Nucleus
Q5TA50	138	163	['4KBSB']	4K84A,4K84B,4K80A	138	163	SSMissing	0	4KBS	LIPID TRANSPORT	GLYCOLIPID TRANSFER PROTEIN DOMAIN-CONTAINING PROTEIN 1;	HOMO SAPIENS	X-RAY DIFFRACTION	B	138	alpha helix	3	B	163	hydrogen bonded turn	0	1	0.234	173.353	-90.3278	-61.1777	-61.888	-73.5816	109.291	101.88	13.6179	5.41989	2.04206	.+/-LHSpiral	Cytoplasm
Q8CWX6	632	715	['2NQ5A', '3L7RA']	3T0CA	632	715	SSMissing	0	2NQ5	TRANSFERASE	5-METHYLTETRAHYDROPTEROYLTRIGLUTAMATE--	STREPTOCOCCUS MUTANS	X-RAY DIFFRACTION	A	632	loops or irregular	41	A	715	bend	25	1.9	0.258	-45.3722	-59.7004	-98.1697	-152.203	-95.5341	103.77	110.643	20.942	5.98854	2.04208	.-LHSpiral	NA
P40032	494	635	['3KT1A', '3KT7A', '4NHKA']	4NHMA	494	635	SSMissing	0	3KT1	OXIDOREDUCTASE	PKHD-TYPE HYDROXYLASE TPA1;	SACCHAROMYCES CEREVISIAE	X-RAY DIFFRACTION	A	494	extended strand, participates in beta ladder	2	A	635	loops or irregular	69	2	0.231	-70.5865	150.527	-114.954	145.97	-91.0319	104.55	105.001	29.3485	6.20807	2.04211	.-LHStaple	Nucleus
P10275	845	853	['4OK1A', '3L3XA', '3L3ZA']	2YLOA,2YHDA,3B65A,1T63A,3B66A,3B5RA,5CJ6A,3B67A,2PIRA,2PKLA,3B68A,2PIVA,1E3GA,1GS4A,3V49A,2YLPA,1T65A,3V4AA,2PNUA,2PITA,2PIQA,2PIOA,2HVCA,2PIPL,2AM9A,3RLJA,2AMBA,2YLQA,2OZ7A,1T5ZA,2PIUA,2PIXA,4QL8A,3ZQTA	844	852	SSMissing	0	4OK1	HORMONE RECEPTOR/PEPTIDE	ANDROGEN RECEPTOR;	HOMO SAPIENS	X-RAY DIFFRACTION	A	844	loops or irregular	28	A	852	alpha helix	24	2	0.249	39.3032	138.219	120.946	-59.3434	-49.266	105.686	104.124	25.1074	5.71243	2.04221	.-/+RHHook	Cytoplasm
Q54324	131	136	['1RO0A', '1RNIA', '1RO2A']	3M1MA	131	136	SSMissing	0	1RO0	REPLICATION	ORF904;	SULFOLOBUS ISLANDICUS	X-RAY DIFFRACTION	A	131	alpha helix	0	A	136	extended strand, participates in beta ladder	0	1.8	0.243	-65.2557	-61.7566	-88.896	174.429	-66.2541	103.994	101.697	3.3302	5.57967	2.04222	.-LHHook	NA
P56817	216	420	['3K5CC', '3IVHA', '4ZSPA', '4ZSPB', '3UDMA', '4J1KA', '4H3FA', '4H3FB', '3IGBA', '4XKXA', '3L5EA', '3L5EB', '3RU1A', '3RSVA', '1XN2A', '1XN2B', '1XN2C', '1XN2D', '5EZZA', '3DV1A', '3DV1C', '5ENKA', '4R5NA', '5I3XA', '2VJ9A', '4H3JA', '4H3JB', '3L3AA', '2HIZC', '3CICA', '3CICB', '3LPKA', '3LPKB', '4I0HA', '4I0HB', '4I0HC', '2WF2A', '4EXGA', '2VIJA', '3ZMGA', '4GIDA', '4GIDB', '4GIDC', '4GIDD', '3…	2VKMA,2VKMB,2VKMC,2VKMD	155	359	SSMissing	0	3K5C	HYDROLASE	BETA-SECRETASE 1;	HOMO SAPIENS	X-RAY DIFFRACTION	C	155	extended strand, participates in beta ladder	12	C	359	bend	12	2	0.22	-57.444	-65.841	-90.1147	-169.767	68.4694	103.362	104.408	4.19029	5.8963	2.04223	.+/-LHSpiral	Cytoplasm
P12004	135	162	['5E0VA', '5E0VB', '2ZVLB', '2ZVLC', '2ZVLD', '4RJFE']	1VYMA,1VYMB,1VYMC,2ZVMA,2ZVMC,5E0UA,5E0UB,5E0UC,1U7BA,3VKXA,4ZTDA,4ZTDB,4ZTDC	135	162	SSMissing	0	5E0V	DNA BINDING PROTEIN	PROLIFERATING CELL NUCLEAR ANTIGEN;	HOMO SAPIENS	X-RAY DIFFRACTION	A	135	extended strand, participates in beta ladder	0	A	162	extended strand, participates in beta ladder	10	2	0.229	-171.7	-178.19	-90.1922	-138.642	-70.5583	100.553	105.437	11.1073	6.63464	2.04229	.-LHSpiral	Nucleus
P48026	120	122	['3BJ8A']	3BJ7B,3BJ7D	120	122	SSMissing	0	3BJ8	TRANSFERASE	DIAMINE ACETYLTRANSFERASE 1;	MUS MUSCULUS	X-RAY DIFFRACTION	A	120	alpha helix	20	A	122	loops or irregular	1	2.3	0.289	144.27	-147.935	91.9225	37.5459	-79.4655	107.415	107.934	24.8285	5.07943	2.04238	.+/-RHHook	Cytoplasm
P0C6U8	3357	3385	['3FZDA']	2AMDA,3TITA,3TIUA,3AW0A,3VB6A,3VB6B,1UK2A,1UK2B,2Z3CA,3SZNA,3SNBA,2OP9A,2ZU5A,1WOFA,4HI3A,4HI3B,3VB4A,3VB4B,2A5KA,3F9FA,3F9FB,2DUCA,2DUCB,3TNSA,3F9EA,3SN8A,3AW1A,3AW1B,2AMQA,2ZU4A,4MDSA,3VB7A,3VB7B,1UJ1B,3EA9A,3VB3A,3VB3B,3AVZA,3SNDA,3SNDB,3TNTA,2Z3DA,3ATWA,3ATWB,1Q2WA,3VB5A,3VB5B,1UK3B,3M3SA,2GT7B,2Z3EA,3EA8A,3V3MA,1UK4B	117	145	SSMissing	0	3FZD	HYDROLASE	3C-LIKE PROTEINASE;	SARS CORONAVIRUS	X-RAY DIFFRACTION	A	117	extended strand, participates in beta ladder	1	A	145	extended strand, participates in beta ladder	7	2	0.277	-178.479	-69.8141	-90.782	106.936	29.2248	106.47	103.181	19.3197	5.05093	2.0424	.+/-LHHook	Cytoplasm
P00772	184	200	['1UO6A', '2BD7A', '2FOFA', '4GVUA', '3UOUA', '2OQUA', '1BMAA', '2FOAA', '2BLOA', '2FOBA', '1BTUA', '1ELFA', '1UVOA', '3HGPA', '2BD8A', '1L0ZA', '2G4UA', '2DE8A', '1LKBA', '1ESAA', '1ELBA', '1ELEE', '1ESTA', '1ELAA', '2CV3A', '1FZZA', '1HB0B', '1MMJN', '1EATA', '1UVPA', '2BDAA', '2IOTA', '2FOHA', '1FLEE', '1E35B', '3E3TA', '1QNJA', '1EAUA', '1HV7A', '2A7CA', '1C1MA', '5ESTE', '2BD3A', '2H1UA', '2…	3MNSA,3ODFA,3MO6A,2ESTE,3MNXA,3ODDA,3MNCA,3MOCA,3MO3A,3MU5A,3MU8A,3MO9A,3MU0A,3MU1A	168	182	SSMissing	0	1UO6	HYDROLASE	ELASTASE 1;	SUS SCROFA	X-RAY DIFFRACTION	A	158	alpha helix	0	A	174	extended strand, participates in beta ladder	4	1.65	0.208	-165.034	-179.99	-82.5514	-171.415	-60.3808	104.761	103.012	4.90574	6.54287	2.0424	.-LHSpiral	Secreted
Q09312	405	438	['3K5YA', '3QGCA', '3V6YA', '3K62A', '3QG9A']	3QGBA,3V74A,3K61A,3K5QA,3K5ZA,3K64A	405	438	SSMissing	0	3K5Y	RNA/RNA BINDING PROTEIN	FEM-3 MRNA-BINDING FACTOR 2;	CAENORHABDITIS ELEGANS	X-RAY DIFFRACTION	A	405	alpha helix	0	A	438	hydrogen bonded turn	4	2	0.215	83.1634	84.6299	-140.095	-108.153	61.5735	117.594	87.8184	37.0652	6.14534	2.04246	.+LHHook	Cytoplasm
Q9UGL1	708	725	['5FYUA', '5LW9A', '5LWBA', '5FPLA', '5FV3A', '5A3TA']	5A3NA,5A3NA,5FYYA,5FYYA,5FPUA,5FPUA,5A1FA,5A1FA,5FZHA,5FZHA,5FZKA,5FZKA,5FZ4A,5FZ4A,5FZCA,5FZCA,5FZ3A,5FZ3A,5FZ9A,5FZ9A,5FZBA,5FZBA,5FZ6A,5FZ6A,5FYTA,5FYTA,5FUPA,5FUPA,5FYZA,5FYZA,5A3PA,5A3PA,5FZ0A,5FZ0A,5FZ1A,5FZ1A,5FUNA,5FUNA,5A3WA,5A3WA,5FZ7A,5FZ7A,5FZAA,5FZAA	708	725	SSMissing	0	5FYU	OXIDOREDUCTASE	LYSINE-SPECIFIC DEMETHYLASE 5B;	HOMO SAPIENS	X-RAY DIFFRACTION	A	708	hydrogen bonded turn	53	A	725	bend	26	2	0.2274	-63.3656	-166.894	-93.1018	170.652	-76.0503	112.513	111.071	7.35522	6.95815	2.04274	.-LHHook	Nucleus
P08603	1109	1152	['4ONTF', '4ONTD', '4ONTE', '2G7IA', '2XQWC', '3OXUD', '3KXVA', '3SW0X', '4ZH1D', '4ZH1E', '4ZH1F', '3R62A', '3R62B', '3KZJA']	3RJ3D	1109	1152	SSMissing	0	4ONT	IMMUNE SYSTEM	COMPLEMENT FACTOR H;	HOMO SAPIENS	X-RAY DIFFRACTION	F	1109	residue in isolated beta-bridge	6	F	1152	residue in isolated beta-bridge	2	2	0.223	-48.7479	77.5022	126.528	31.4286	-163.322	104.787	106.067	25.1642	5.98279	2.04291	.-RHSpiral	Secreted
Q4DSA0	35	242	['4MYLA', '4MYFA', '4MYKA']	4MYNA,2A0MA,4MXRA,4MXRB	35	242	SSMissing	0	4MYL	HYDROLASE	FORMIMINOGLUTAMASE;	TRYPANOSOMA CRUZI	X-RAY DIFFRACTION	A	35	3-helix (3/10 helix)	6	A	242	bend	13	1	0.161	-162.372	-110.199	-98.3702	150.746	-72.9713	107.976	107.969	21.2214	6.38793	2.04324	.-LHHook	NA
O92972	2722	2730	['3UPHA', '3UPHB', '3SKEA', '3SKEB', '3U4OA', '3U4OB', '4MZ4A', '4J04A', '4J04B', '4IZ0A', '4IZ0B', '4J02A', '3TYVA', '3TYVB', '3SKAA', '3SKAB', '4JY0A', '4JY0B', '3UPIA', '3UPIB', '3LKHA', '3LKHB']	3HKYA,3HKYB,2XHUA,2XHUB,4JU6A,4JU6B,4JJSA,4JJSB,4JVQA,4JVQB,2YOJA,2YOJB,4EAWA,4EAWB,4JJUA,4JJUB,3TYQA,3TYQB,1NB4A,1NB4B,3MWVA,4JU7A,4JU7B,4J06A,4J06B,2XHVA,2XHVB,4DRUA,4DRUB,4J0AA,4J0AB,4JU4A,4JU4B,4J08A,4J08B,3U4RA,3U4RB,5CZBA,5CZBB,4JU3A,4JU3B,3SKHA,3SKHB,3GNWA,3GNWB	303	311	SSMissing	0	4J04	TRANSFERASE/TRANSFERASE INHIBITOR	GENOME POLYPROTEIN;	HEPATITIS C VIRUS	X-RAY DIFFRACTION	A	303	alpha helix	6	A	311	extended strand, participates in beta ladder	36	2	0.232	-90.5541	-119.615	-85.8963	-163.016	-83.9044	104.002	102.974	26.3935	6.64386	2.0433	.-LHSpiral	Secreted
P04850	333	454	['4JF7D', '4JF7A', '4JF7B', '4JF7C']	1Z4ZA,1Z4VA,1Z4XA	333	454	SSMissing	0	4JF7	VIRAL PROTEIN	HEMAGGLUTININ-NEURAMINIDASE;	SIMIAN VIRUS 5	X-RAY DIFFRACTION	D	333	loops or irregular	7	D	454	bend	25	2	0.207	178.582	80.6796	109.297	-57.1955	-77.1242	108.998	119.432	13.2697	5.57358	2.04331	.-/+RHHook	Membrane
P36544	212	213	['5AFJB', '5AFJC', '5AFJD', '5AFJE', '5AFNA', '5AFNC', '5AFND', '5AFNE', '5AFHB', '5AFHD', '5AFHE']	5AFHA	186	187	SSMissing	1	5AFJ	TRANSPORT PROTEIN	ACETYLCHOLINE-BINDING PROTEIN, NEURONAL ACETYLCHOLINE	HOMO SAPIENS, LYMNAEA STAGNALIS	X-RAY DIFFRACTION	B	186	hydrogen bonded turn	47	B	187	loops or irregular	30	2	0.2329	74.2562	81.5514	-109.967	70.1843	-53.5457	119.682	101.507	13.7695	3.74007	2.04345	.+/-LHStaple	Membrane
P43489	147	166	['2HEVR']	2HEYR,2HEYT	147	166	SSMissing	0	2HEV	CYTOKINE	TUMOR NECROSIS FACTOR LIGAND SUPERFAMILY MEMBER	HOMO SAPIENS	X-RAY DIFFRACTION	R	147	hydrogen bonded turn	3	R	166	extended strand, participates in beta ladder	31	2.41	0.251	-64.9709	-61.8833	-79.6337	-63.3239	-36.2543	103.785	105.771	8.20382	5.56507	2.0436	.-LHSpiral	Membrane
Q27893	258	268	['4A57B', '4A57C', '4A57D', '4A59A', '4A59B', '4A59C', '4A59D']	4A57A	258	268	SSMissing	1	4A57	HYDROLASE	NUCLEOSIDE-TRIPHOSPHATASE 1;	TOXOPLASMA GONDII	X-RAY DIFFRACTION	B	258	extended strand, participates in beta ladder	63	B	268	extended strand, participates in beta ladder	33	2	NOT GIVEN	-64.4969	-91.5008	110.576	-94.921	-53.9278	107.001	105.705	18.7519	4.2078	2.04373	.-RHStaple	Secreted
O29333	97	138	['4N2YA', '4N2YB', '4N2YC', '4N2YD']	4MUZA,4MUZB	117	158	SSMissing	0	4N2Y	LYASE	OROTIDINE 5'-PHOSPHATE DECARBOXYLASE;	ARCHAEOGLOBUS FULGIDUS	X-RAY DIFFRACTION	A	117	alpha helix	5	A	158	loops or irregular	11	1	0.209	-68.6235	170.136	101.299	-66.8397	-56.6384	116.448	105.129	6.81375	5.36679	2.04402	.-RHHook	NA
P30044	100	204	['4K7IC', '2VL2C', '1OC3C', '2VL3C']	4K7OA,4K7OB,4K7OC,4K7NA,4K7NB,4K7NC,4MMMA,4MMMC,4MMME,4MMMG,1H4OA,1H4OB,1H4OC,1H4OD,1H4OE,1H4OF,1H4OG,1H4OH,3MNGA,1HD2A	47	151	SSMissing	0	4K7I	OXIDOREDUCTASE	PEROXIREDOXIN-5, MITOCHONDRIAL;	HOMO SAPIENS	X-RAY DIFFRACTION	C	47	loops or irregular	39	C	151	bend	56	2	0.225	-55.4132	-61.6242	-79.3455	-61.4022	-40.7203	103.97	102.26	6.36288	5.4527	2.04426	.-LHSpiral	Cytoplasm
Q83883	1177	1254	['5E0HA', '5E0HB', '5T6DA', '4XBBA', '5T6GA', '4IN2A', '4IN2B', '4IN1A']	5T6FA,5T6FB,2FYRA,3UR9A,3UR9B,5DG6A,5DG6B,4IMQA,4IMZA,4XBDA,4XBDB,3UR6A,3UR6B,5DGJA,4INHA,4INHB,4INHC,4INHD,4INHE,4INHF,4INHG,4INHH,5E0GA,4XBCA,2FYQA,5E0JA	77	154	SSMissing	0	5E0H	PROTEASE/PROTEASE INHIBITOR	NOROVIRUS 3C-LIKE PROTEASE;	NORWALK VIRUS	X-RAY DIFFRACTION	A	77	loops or irregular	5	A	154	extended strand, participates in beta ladder	0	1	0.219	-49.9824	-63.95	88.5618	107.858	52.6793	102.875	106.321	11.712	5.04333	2.04435	.+/-RHHook	Membrane
P00598	105	117	['1POBA', '1POAA']	1POBB	78	90	SSMissing	1	1POB	HYDROLASE	PHOSPHOLIPASE A2;	NAJA ATR	X-RAY DIFFRACTION	A	78	extended strand, participates in beta ladder	38	A	90	alpha helix	0	2	NULL	-60.4806	-80.0868	-100.736	-93.5298	-176.74	99.6565	104.111	12.0505	6.20742	2.04443	.-LHSpiral	Secreted
P0DKR6	33	58	['5DO6A', '5DO6B', '5DU1A', '5DU1B', '5DU1C', '5DU1D', '5DZ5A']	5DZ5B	12	37	SSMissing	1	5DO6	TOXIN	MAMBALGIN-1;	DENDROASPIS POLYLEPIS POLYLEPIS	X-RAY DIFFRACTION	A	12	loops or irregular	14	A	37	extended strand, participates in beta ladder	14	1	0.205	-56.896	-43.6489	-81.2841	-104.445	-58.9574	105.374	100.284	10.6967	5.54327	2.04448	.-LHSpiral	Secreted
Q9I3N1	74	77	['3KH9A']	3KH7A	74	77	SSMissing	0	3KH9	OXIDOREDUCTASE	THIOL:DISULFIDE INTERCHANGE PROTEIN DSBE;	PSEUDOMONAS AERUGINOSA	X-RAY DIFFRACTION	A	74	loops or irregular	4	A	77	alpha helix	3	2	0.23	169.819	-136.049	78.831	75.8674	-60.7409	104.619	105.003	11.7294	5.27152	2.04467	.+/-RHHook	Membrane
Q9H2X3	368	381	['1SL6B', '1XPHA', '1K9JA', '1K9JB', '1XARA', '1XARB']	1SL6A,1SL6C	368	381	SSMissing	1	1SL6	SUGAR BINDING PROTEIN	C-TYPE LECTIN DC-SIGNR;	HOMO SAPIENS	X-RAY DIFFRACTION	B	368	extended strand, participates in beta ladder	0	B	381	hydrogen bonded turn	18	2.25	0.256	-70.2912	95.6993	96.1189	-86.2609	-56.6958	106.621	106.346	13.7286	5.35596	2.04476	.-RHHook	Secreted
P10997	35	40	['3G7WA']	3G7VA,3G7VA,3G7VB,3G7VB	372	377	SSMissing	0	3G7W	SUGAR BINDING PROTEIN, HORMONE	MALTOSE-BINDING PERIPLASMIC PROTEIN, ISLET	ESCHERICHIA COLI, HOMO SAPIENS	X-RAY DIFFRACTION	A	372	loops or irregular	21	A	377	loops or irregular	4	1	0.194	-55.6352	-169.957	102.584	-75.3575	-65.2217	105.466	100.97	7.81266	4.95361	2.04484	.-RHStaple	Secreted
P56817	278	443	['3K5CC', '3IVHA', '4ZSPA', '4ZSPB', '3UDMA', '4J1KA', '4H3FA', '4H3FB', '3IGBA', '4XKXA', '3L5EA', '3L5EB', '3RU1A', '3RSVA', '1XN2A', '1XN2B', '1XN2C', '1XN2D', '5EZZA', '3DV1A', '3DV1C', '5ENKA', '4R5NA', '5I3XA', '2VJ9A', '4H3JA', '4H3JB', '3L3AA', '2HIZC', '3CICA', '3CICB', '3LPKA', '3LPKB', '4I0HA', '4I0HB', '4I0HC', '2WF2A', '4EXGA', '2VIJA', '3ZMGA', '4GIDA', '4GIDB', '4GIDC', '4GIDD', '3…	2VKMA,2VKMB,2VKMC,2VKMD	217	382	SSMissing	0	3K5C	HYDROLASE	BETA-SECRETASE 1;	HOMO SAPIENS	X-RAY DIFFRACTION	C	217	3-helix (3/10 helix)	5	C	382	alpha helix	0	2	0.22	61.2875	139.917	-90.6541	-48.3651	-59.4757	105.528	103.627	9.66672	4.97886	2.04489	.-/+LHHook	Cytoplasm
P14210	74	84	['3HMSA', '5CT3A', '5CT3B', '5CS3A', '5CS3B', '5CP9A', '5CP9B', '2QJ2A', '2QJ2B', '5COEA', '5COEB', '3SP8A', '3SP8B', '5CS5A', '5CS5B', '1BHTA', '1BHTB', '1GP9A', '1GP9B', '1GP9C', '1GP9D', '3HMTA', '3HMTB', '1NK1A', '1NK1B', '5CS1A', '5CS1B', '5CSQA', '5CSQB', '5CT2A', '5CT2B', '5CS9A', '5CS9B', '5CT1A', '5CT1B']	1GMNA	74	84	SSMissing	0	3HMS	HORMONE	HEPATOCYTE GROWTH FACTOR;	HOMO SAPIENS	X-RAY DIFFRACTION	A	74	alpha helix	0	A	84	loops or irregular	2	1	0.255	177.956	65.8966	-95.4297	-110.421	-176.81	104.83	105.095	11.6916	5.28557	2.0449	.-/+LHHook	NA
C9QQ79	617	691	['3WU4A', '3WU4B', '3WU4C', '3WU4D', '3WU4E', '3WU4F', '3WU6A', '3WU6B', '3WU6C', '3WU6D', '3WU6E', '3WU6F']	3WU3A,3WU3B,3WU3C,3WU3D,3WU3E,3WU3F,3WU5A,3WU5B,3WU5C,3WU5D,3WU5E,3WU5F	617	691	SSMissing	0	3WU4	HYDROLASE	LON PROTEASE;	ESCHERICHIA COLI	X-RAY DIFFRACTION	A	617	extended strand, participates in beta ladder	22	A	691	alpha helix	35	1	0.177	33.0118	-37.3453	-130.075	-90.058	-164.625	128.072	95.063	33.2514	6.27706	2.04495	.+/-LHSpiral	NA
Q9Y2R2	129	227	['3H2XA']	4J51A,4J51B,2P6XA,2P6XB	129	227	SSMissing	0	3H2X	HYDROLASE	TYROSINE-PROTEIN PHOSPHATASE NON-RECEPTOR TYPE	HOMO SAPIENS	X-RAY DIFFRACTION	A	129	bend	0	A	227	bend	11	2	0.204	62.2536	-135.688	99.8077	64.1488	163.821	103.141	107.487	14.6112	5.53407	2.04506	.+RHHook	Cytoplasm
P03452	59	291	['1RVZA', '1RVZC', '1RVZE', '1RVZG', '1RVZI', '1RVZK', '1RVXA', '1RVXC', '1RVXE', '1RVXI', '1RVXK', '1RU7A', '1RU7C', '1RU7E', '1RU7G', '1RU7I', '1RU7K']	1RVXG	47	278	SSMissing	1	1RVZ	VIRAL PROTEIN	HEMAGGLUTININ;	INFLUENZA A VIRUS	X-RAY DIFFRACTION	A	47	extended strand, participates in beta ladder	1	A	278	extended strand, participates in beta ladder	31	2.25	0.257	-58.1543	-65.4282	-92.2777	112.134	42.2463	103.311	106.603	14.4428	5.01476	2.04518	.+/-LHHook	Membrane
O76083	301	398	['3K3HA', '3K3HB']	2HD1A,2HD1B,3DYSA,3DYSB,4G2JA,4G2JB,3DYQA,3DYQB,3QI4A,3QI4B,3JSWA,3JSWB,3DYNA,3DYNB,4Y86A,4Y86B,3QI3A,3QI3B,3DY8A,3DY8B,4E90A,4E90B	241	338	SSMissing	0	3K3H	HYDROLASE	HIGH AFFINITY CGMP-SPECIFIC 3',5'-CYCLIC	HOMO SAPIENS	X-RAY DIFFRACTION	A	241	alpha helix	24	A	338	hydrogen bonded turn	6	2	0.245	-40.9171	-158.423	-88.3014	-98.9819	-50.7721	108.15	107.534	15.5901	6.63824	2.04526	.-LHSpiral	Cytoplasm
Q962Y6	28	31	['2X8GA']	2V6OA,2X99A,2X8HA	28	31	SSMissing	0	2X8G	OXIDOREDUCTASE	THIOREDOXIN GLUTATHIONE REDUCTASE;	SCHISTOSOMA MANSONI	X-RAY DIFFRACTION	A	28	loops or irregular	19	A	31	alpha helix	0	1	0.21001	167.575	-139.407	74.6908	78.4759	-55.7068	102.936	103.501	12.8655	5.19326	2.04533	.+/-RHHook	NA
Q0ED31	332	412	['4LSRG']	3SE9G,4OLVG,4DKVA,4DKVB,4DKPA,4DKPC,4LSQG,4YDLG,4YDLA,4OLXG,3U7YG,4OM0G,4DVWA,4DVWB,4DKOA,4DKOC,4DVSA,4DVSB,4DKQA,3TGTA,4OLZG,4DVVA,4DVVB,4OLYG,4DKUA,4DKUB,4YDKG,4XVTG,4DVXA,4DVXB,4OLUG,4DKRA,4DKRC,4I54A,4I54B,4YDJG,4YDJI,3SE8G,4LSUG,4H8WG,4LSPG,4DVTA,4DVTB,4RZ8A,4RZ8B,4RZ8C,4RZ8D,4OM1G	331	418	SSMissing	0	4LSR	VIRAL PROTEIN/IMMUNE SYSTEM	ENVELOPE GLYCOPROTEIN GP120 WITH LOOP D AND V5 FROM STRAIN	HUMAN IMMUNODEFICIENCY VIRUS 1	X-RAY DIFFRACTION	G	331	extended strand, participates in beta ladder	0	G	418	extended strand, participates in beta ladder	6	2	0.258	-40.0482	61.9762	-143.03	-171.467	-53.4537	121.436	136.739	27.1872	6.4933	2.04541	.-LHHook	Membrane
O49908	27	36	['2CJ8A', '2CJ8B', '2CJ4A', '2CJ4B', '2CJ5A', '2CJ6A', '1RJ1A', '1RJ4A', '1RJ4B', '1RJ4C', '1RJ4D']	2CJ7A	11	20	SSMissing	0	2CJ8	INHIBITOR	INVERTASE INHIBITOR;	NICOTIANA TABACUM	X-RAY DIFFRACTION	A	11	alpha helix	0	A	20	alpha helix	0	2.38	0.273	-70.0255	-58.184	-65.1458	-91.2756	175.454	105.439	105.074	11.1094	5.50434	2.04545	.+/-LHSpiral	NA
P58154	206	207	['4ZK1A', '4ZK1B', '4ZK1C', '4ZK1D', '4ZK1E', '4ZK1F', '4ZK1G', '4ZK1H', '4ZK1I', '4ZK1J', '5AFLA', '5AFLB', '5AFLC', '5AFLD', '5AFLE', '3U8KB', '3U8KC', '3U8KD', '3U8KE', '3U8KF', '3U8KG', '3U8KH', '3U8KI', '3U8KJ', '3U8KK', '3U8KL', '3U8KM', '3U8KN', '3U8KO', '3U8KP', '3U8KQ', '3U8KR', '3U8KS', '3U8KT', '1UW6A', '1UW6B', '1UW6C', '1UW6D', '1UW6E', '1UW6F', '1UW6G', '1UW6H', '1UW6I', '1UW6J', '1…	3U8KA,3U8LA,3U8LB,3U8LI	187	188	SSMissing	1	4ZK1	ACETYLCHOLINE BINDING PROTEIN	ACETYLCHOLINE-BINDING PROTEIN;	LYMNAEA STAGNALIS	X-RAY DIFFRACTION	A	187	hydrogen bonded turn	81	A	188	loops or irregular	53	1	0.217	66.8173	69.9805	-86.2838	50.394	-28.5029	111.63	131.098	12.7754	3.77646	2.04586	.+/-LHStaple	Secreted
B2RB33	517	528	['3Q2HB', '3Q2GB']	2V4BB	534	545	SSMissing	0	3Q2H	HYDROLASE/HYDROLASE INHIBITOR	A DISINTEGRIN AND METALLOPROTEINASE WITH THROMBOSPONDIN	HOMO SAPIENS	X-RAY DIFFRACTION	B	282	loops or irregular	30	B	293	extended strand, participates in beta ladder	51	2	0.297	51.5793	122.762	95.2309	70.8471	177.537	106.388	107.043	13.2838	6.33267	2.04617	.+RHSpiral	NA
Q70KY3	54	62	['3QPKA', '3QPKB', '2Q9OA', '2Q9OB', '3FU9B', '2IH8A', '2IH8B', '3DKHA', '3DKHB', '3FU8A', '3FU8B', '2IH9A', '2IH9B', '3FU7B', '1GW0A', '1GW0B']	3FU9A,3FU7A	4	12	SSMissing	1	3QPK	OXIDOREDUCTASE	LACCASE-1;	MELANOCARPUS ALBOMYCES	X-RAY DIFFRACTION	A	4	bend	39	A	12	extended strand, participates in beta ladder	32	1	0.27	48.418	125.166	-78.6989	-72.2877	179.128	100.773	132.067	12.7881	5.68883	2.04623	.+LHHook	NA
F8UU09	421	446	['4B7JA', '4B7MB']	4B7MA	421	446	SSMissing	1	4B7J	HYDROLASE	NEURAMINIDASE;	INFLUENZA A VIRUS	X-RAY DIFFRACTION	A	421	extended strand, participates in beta ladder	0	A	446	extended strand, participates in beta ladder	5	2	0.2334	-66.2434	-109.31	96.0141	-57.45	-83.4087	121.521	109.526	17.3564	4.17287	2.04657	.-RHStaple	Membrane
A2T075	1029	1101	['4HJ1C']	4HJ1B	1029	1101	SSMissing	1	4HJ1	VIRAL PROTEIN	ENVELOPE GLYCOPROTEIN;	RIFT VALLEY FEVER VIRUS	X-RAY DIFFRACTION	C	1029	loops or irregular	5	C	1101	bend	16	1	0.255	-139.409	126.619	-4.91545	111.988	-86.1805	104.113	105.702	69.6153	5.11159	2.04677	.-LHStaple	NA
P43489	128	141	['2HEVR', '2HEYR']	2HEYT	128	141	SSMissing	1	2HEV	CYTOKINE	TUMOR NECROSIS FACTOR LIGAND SUPERFAMILY MEMBER	HOMO SAPIENS	X-RAY DIFFRACTION	R	128	loops or irregular	21	R	141	loops or irregular	13	2.41	0.251	-69.0402	-44.3989	-83.6437	-96.2071	-58.579	103.775	105.374	9.83247	5.65179	2.04707	.-LHSpiral	Membrane
P09945	29	46	['4HTCI']	3HTCI	22	39	SSMissing	0	4HTC	HYDROLASE(SERINE PROTEASE)	ALPHA-THROMBIN (SMALL SUBUNIT);	HOMO SAPIENS	X-RAY DIFFRACTION	I	22	extended strand, participates in beta ladder	0	I	39	extended strand, participates in beta ladder	34	2.3	NULL	-175.1	70.3144	79.834	65.3063	173.69	100.934	104.796	3.63121	5.55164	2.04711	.+/-RHSpiral	Secreted
P09029	146	150	['1B6SA', '1B6SB', '1B6SC', '1B6SD']	3ETHA,3ETHB,3ETJA,1B6RA	146	150	SSMissing	0	1B6S	LYASE	PROTEIN (N5-CARBOXYAMINOIMIDAZOLE RIBONUCLEOTIDE	ESCHERICHIA COL	X-RAY DIFFRACTION	A	146	hydrogen bonded turn	4	A	150	extended strand, participates in beta ladder	1	2.5	ULL	-94.8855	-53.3832	-52.6552	163.683	-74.7576	105.947	106.639	25.5073	4.79176	2.04714	.-LHHook	NA
P58399	26	115	['4YU7B', '4YU7A', '3QNLA', '2OK9A', '2OK9B', '4YZ7A', '4YZ7B']	3QNLB	27	126	SSMissing	1	4YU7	TOXIN	BASIC PHOSPHOLIPASE A2 HOMOLOG PIRATOXIN-1;	BOTHROPS PIRAJAI	X-RAY DIFFRACTION	B	26	hydrogen bonded turn	4	B	115	bend	31	1	0.229	-68.1854	-69.9408	-97.6692	-113.375	-56.8816	102.899	85.8661	13.5542	5.95734	2.04721	.-LHSpiral	Secreted
P48736	357	524	['4FULA']	4ANVA,3R7QA,5G55A	357	524	SSMissing	0	4FUL	TRANSFERASE/TRANSFERASE INHIBITOR	PHOSPHATIDYLINOSITOL 4,5-BISPHOSPHATE 3-KINASE CATALYTIC	HOMO SAPIENS	X-RAY DIFFRACTION	A	357	loops or irregular	51	A	524	loops or irregular	22	2	NOT GIVEN	-178.565	99.4565	-16.3281	116.071	-171.123	109.079	109.539	46.4941	4.88022	2.04725	.-LHStaple	Cytoplasm
Q26548	223	227	['2CK1A']	2CMTA	122	126	SSMissing	0	2CK1	ISOMERASE	PEPTIDYL-PROLYL CIS-TRANS ISOMERASE E;	SCHISTOSOMA MANSONI	X-RAY DIFFRACTION	A	122	extended strand, participates in beta ladder	0	A	126	loops or irregular	0	1.8	0.20897	-73.5413	-173.014	99.7733	-151.823	54.2931	104.234	108.953	11.0331	6.45787	2.04745	.+/-RHStaple	Cytoplasm
P06734	160	288	['4J6MA', '4J6MB', '4J6MC', '4J6MD', '4J6ME', '4J6MF', '4J6MG', '4J6MH', '4J6PA', '4J6PB', '4J6PC', '4J6PD', '2H2RA', '2H2RB', '4GI0A', '4GI0B', '4GI0C', '4G9AA', '4G9AB', '4G9AC', '4G9AD', '4GJ0A', '4GJ0B', '4GJ0C', '4GK1A', '4GK1B', '4GK1C', '4GK1D', '4GK1E', '4GK1F', '4GK1G', '2H2TB', '4J6JA', '4J6JB', '4J6JD', '4G96A', '4G96B', '4G96C', '4G96D']	4GJ0D,4J6JC	160	288	SSMissing	1	4J6M	IMMUNE SYSTEM	LOW AFFINITY IMMUNOGLOBULIN EPSILON FC RECEPTOR;	HOMO SAPIENS	X-RAY DIFFRACTION	A	160	extended strand, participates in beta ladder	17	A	288	extended strand, participates in beta ladder	55	2	NOT GIVEN	-62.2495	-69.4207	94.2924	-117.208	-33.7775	107.299	104.893	18.8377	3.92403	2.04774	.-RHStaple	Secreted
P06734	160	288	['4J6MA', '4J6MB', '4J6MC', '4J6MD', '4J6ME', '4J6MF', '4J6MG', '4J6MH', '4J6PA', '4J6PB', '4J6PC', '4J6PD', '2H2RA', '2H2RB', '4GI0A', '4GI0B', '4GI0C', '4G9AA', '4G9AB', '4G9AC', '4G9AD', '4GJ0A', '4GJ0B', '4GJ0C', '4GK1A', '4GK1B', '4GK1C', '4GK1D', '4GK1E', '4GK1F', '4GK1G', '2H2TB', '4J6JA', '4J6JB', '4J6JD', '4G96A', '4G96B', '4G96C', '4G96D']	4J6KA,4J6KD,4J6KE	160	288	SSMissing	0	4J6M	IMMUNE SYSTEM	LOW AFFINITY IMMUNOGLOBULIN EPSILON FC RECEPTOR;	HOMO SAPIENS	X-RAY DIFFRACTION	A	160	extended strand, participates in beta ladder	17	A	288	extended strand, participates in beta ladder	55	2	NOT GIVEN	-62.2495	-69.4207	94.2924	-117.208	-33.7775	107.299	104.893	18.8377	3.92403	2.04774	.-RHStaple	Secreted
P00392	558	559	['1ZK7A']	4K7ZA	464	465	SSMissing	0	1ZK7	OXIDOREDUCTASE	MERCURIC REDUCTASE;	PSEUDOMONAS AERUGINOSA	X-RAY DIFFRACTION	A	464	hydrogen bonded turn	102	A	465	bend	67	1.6	0.212	156.272	-92.2851	95.5348	-80.773	32.3215	108.087	107.436	23.4462	3.71154	2.04805	.+RHStaple	NA
A5K8L9	125	364	['4PFFA', '4PFFB', '4PFFC']	4OYTA,4OYTB,4OYTC,4PFNA,4PFNB,4PFNC	125	364	SSMissing	0	4PFF	TRANSFERASE	SERINE HYDROXYMETHYLTRANSFERASE, PUTATIVE;	PLASMODIUM VIVAX	X-RAY DIFFRACTION	A	125	3-helix (3/10 helix)	21	A	364	bend	64	2	0.24	-47.7016	-72.9066	-133.879	98.4784	-124.061	106.479	103.491	43.5819	5.931	2.04816	.-LHHook	NA
P29241	39	58	['1LBEA', '1LBEB', '3I9JA', '3I9JB', '1R16A', '1R16B', '1R12A', '1R12B', '3ZWYA', '3ZWYB', '3ZWYC', '3ZWYD', '3ZWYE', '3ZWYF', '3ZWYG', '3ZWYH', '1R15A', '1R15B', '1R15C', '1R15D', '1R15E', '1R15F', '1R15G', '1R15H', '3ZWMA', '3ZWMB', '3ZWMC', '3ZWMD', '3ZWME', '3ZWMG', '3ZWNA', '3ZWNB', '3I9KA', '3I9KB', '3ZWOA', '3ZWOB', '3ZWOC', '3ZWOD', '3ZWOE', '3ZWOF', '3ZWOG', '3ZWOH', '3ZWWA', '3ZWWB', '3…	3ZWMF,3ZWMH	15	34	SSMissing	1	1LBE	HYDROLASE	ADP RIBOSYL CYCLASE;	APLYSIA CALIFORNICA	X-RAY DIFFRACTION	A	15	alpha helix	1	A	34	alpha helix	7	2.4	0.299	-175.468	-82.4386	-88.8071	-75.6413	-67.4801	106.361	100.05	7.13139	5.94873	2.04823	.-LHSpiral	Cytoplasm
Q9Y606	142	196	['4J37A', '4ITSA']	4IQMA,4NZ6A,4NZ6B	142	196	SSMissing	0	4J37	RNA BINDING PROTEIN	TRNA PSEUDOURIDINE SYNTHASE A, MITOCHONDRIAL;	HOMO SAPIENS	X-RAY DIFFRACTION	A	142	bend	14	A	196	loops or irregular	16	1	0.239	-87.5803	-63.2834	-43.8768	-133.291	-41.9579	101.08	108.603	34.2924	5.27331	2.0484	.-LHSpiral	Nucleus
Q9WYW0	148	151	['2H59A']	2H2HA,2H2DA,3JR3A,1YC5A,2H4JA,2H4HA,2H4FA,4BUZA,3PDHA,2H2IA,2H2FA,2H2GA	148	151	SSMissing	0	2H59	HYDROLASE	NAD-DEPENDENT DEACETYLASE;	THERMOTOGA MARITIMA	X-RAY DIFFRACTION	A	148	loops or irregular	5	A	151	bend	45	1.9	0.247	25.6084	160.411	-120.937	60.9883	31.6158	108.297	105.654	32.7147	5.46105	2.04844	.+LHStaple	Cytoplasm
E9Q401	131	158	['3QR5A', '3QR5B']	4KEKA,4KEIA,4L4HA,4L4IA,3IM7A,3IM6A	131	158	SSMissing	0	3QR5	SIGNALING PROTEIN	CARDIAC CA2+ RELEASE CHANNEL;	MUS MUSCULUS	X-RAY DIFFRACTION	A	131	extended strand, participates in beta ladder	0	A	158	hydrogen bonded turn	3	2	0.25	-43.6212	-114.162	90.8747	-69.7158	-58.9568	108.849	106.579	14.2416	3.88544	2.04872	.-RHStaple	Cytoplasm
Q8N3J5	214	310	['4DA1A']	2IQ1A	214	310	SSMissing	0	4DA1	HYDROLASE	PROTEIN PHOSPHATASE 1K, MITOCHONDRIAL;	HOMO SAPIENS	X-RAY DIFFRACTION	A	214	extended strand, participates in beta ladder	3	A	310	alpha helix	1	2	0.205	-65.6758	-74.4009	-80.6319	-47.2749	-67.3903	109.023	109.358	5.11833	5.55684	2.04888	.-LHSpiral	Mitochondrion
Q3E840	27	50	['5AX2A']	4X33A	27	50	SSMissing	0	5AX2	METAL BINDING PROTEIN	DIPHTHAMIDE BIOSYNTHESIS PROTEIN 3;	SACCHAROMYCES CEREVISIAE S288C	X-RAY DIFFRACTION	A	28	bend	55	A	51	bend	45	2	0.262	-64.3075	164.434	123.335	-140.933	21.3965	104.294	105.765	33.4613	6.60521	2.04898	.-/+RHHook	Cytoplasm
Q09472	1796	1801	['3P57P']	3IO2A	1796	1801	SSMissing	0	3P57	TRANSFERASE/TRANSCRIPTION ACTIVATOR/DNA	MYOCYTE-SPECIFIC ENHANCER FACTOR 2A;	HOMO SAPIENS	X-RAY DIFFRACTION	P	74	loops or irregular	7	P	79	loops or irregular	10	2	0.272	106.101	107.469	143.077	165.061	-74.3831	103.944	117.647	47.713	7.00506	2.049	.+/-RHSpiral	Cytoplasm
P15813	120	184	['3HUJA', '3HUJC', '4WO4A']	4WW2C	102	166	SSMissing	0	3HUJ	IMMUNE SYSTEM	T-CELL SURFACE GLYCOPROTEIN CD1D;	HOMO SAPIENS	X-RAY DIFFRACTION	A	102	extended strand, participates in beta ladder	0	A	166	alpha helix	13	2	0.279	59.9873	-76.7373	-97.4366	-82.2664	-173.046	103.668	105.265	8.5447	6.12609	2.04905	.+/-LHSpiral	Membrane
P00772	56	72	['1UO6A', '2BD7A', '2FOFA', '4GVUA', '3UOUA', '2OQUA', '1BMAA', '2FOAA', '2BLOA', '2FOBA', '1BTUA', '1ELFA', '1UVOA', '3HGPA', '2BD8A', '1L0ZA', '2G4UA', '2DE8A', '1LKBA', '1ESAA', '1ELBA', '1ELEE', '1ESTA', '1ELAA', '2CV3A', '1FZZA', '1HB0B', '1MMJN', '1EATA', '1UVPA', '2BDAA', '2IOTA', '2FOHA', '1FLEE', '1E35B', '3E3TA', '1QNJA', '1EAUA', '1HV7A', '2A7CA', '1C1MA', '5ESTE', '2BD3A', '2H1UA', '2…	3MNSA,3ODFA,3MO6A,2ESTE,3MNXA,3ODDA,3MNCA,3MOCA,3MO3A,3MU5A,3MU8A,3MO9A,3MU0A,3MU1A	42	58	SSMissing	0	1UO6	HYDROLASE	ELASTASE 1;	SUS SCROFA	X-RAY DIFFRACTION	A	30	extended strand, participates in beta ladder	5	A	46	3-helix (3/10 helix)	4	1.65	0.208	-82.7269	-150.831	-88.034	-90.8433	-71.0631	101.523	102.234	17.2804	6.33907	2.04908	.-LHSpiral	Secreted
Q00944	456	459	['2JKOA', '2JKMA', '2JKKA']	4D4YA,4D4YB,4D4VA,4D4VB,4BRXA,4D58A,4D58B,2J0LA,4D55A,4D5KA,4D5KB,4D5HA,4D5HB,4D4RA,4D4RB,4C7TA,4D4SA,4D4SB	456	459	SSMissing	0	2JKO	TRANSFERASE	FOCAL ADHESION KINASE 1;	GALLUS GALLUS	X-RAY DIFFRACTION	A	456	loops or irregular	14	A	459	hydrogen bonded turn	6	1.65	0.21744	135.573	-79.3143	-154.24	-72.2363	-20.8495	103.083	105.868	54.8374	6.08276	2.04933	.+/-LHSpiral	Cytoplasm
Q06GJ0	36	55	['3VTRA', '3OZOA', '3OZPA', '3WMCA', '3NSNA', '3NSMA']	3S6TA	36	55	SSMissing	0	3VTR	HYDROLASE/ANTIBIOTIC	N-ACETYLGLUCOSAMINIDASE;	OSTRINIA FURNACALIS	X-RAY DIFFRACTION	A	36	extended strand, participates in beta ladder	1	A	55	alpha helix	3	2	0.244	-78.6578	-78.4911	-108.962	-78.6435	173.153	105.402	103.329	15.5757	6.21001	2.04952	.+/-LHSpiral	NA
P36655	480	483	['4IP6A', '2FWGA', '2FWEA', '4IP1A']	2FWFA,2FWHA	461	464	SSMissing	0	4IP6	OXIDOREDUCTASE	THIOL:DISULFIDE INTERCHANGE PROTEIN DSBD;	ESCHERICHIA COLI	X-RAY DIFFRACTION	A	461	loops or irregular	7	A	464	alpha helix	2	2	0.252	175.789	-144.446	80.002	72.3208	-53.7811	97.1993	110.312	9.00494	5.36086	2.0496	.+/-RHHook	Membrane
P83407	8	27	['3E8YX']	1R1GA,1R1GB	8	29	SSMissing	0	3E8Y	TOXIN	POTASSIUM CHANNEL TOXIN ALPHA-KTX 19.1;	NOT GIVEN	X-RAY DIFFRACTION	X	8	alpha helix	0	X	27	extended strand, participates in beta ladder	42	1	0.217	174.754	57.1544	86.5145	59.4447	171.495	103.273	103.069	3.34101	5.44783	2.0496	.+RHSpiral	Secreted
P50264	221	238	['1Z6LA', '1Z6LB', '3CNSA', '3CNSB', '3CNPB', '3CNPA', '3BNMB', '3BNMA', '3BI4A', '3BI4B', '3BI2A', '3BI2B', '3CNDB', '3CNDA', '4ECHA', '4ECHB', '3CN8B', '3CN8A', '3BNUB', '3BNUA', '1RSGA', '1RSGB', '3BI5A', '3BI5B', '1YY5A', '1YY5B']	4GDPA,4GDPB,4GDPC,4GDPD	221	238	SSMissing	0	1Z6L	OXIDOREDUCTASE	POLYAMINE OXIDASE FMS1;	SACCHAROMYCES CEREVISIAE	X-RAY DIFFRACTION	A	221	loops or irregular	1	A	238	extended strand, participates in beta ladder	2	2.5	0.3	142.078	119.146	-89.1771	-83.2537	-69.3029	111.589	107.645	26.2221	5.52152	2.04961	.-/+LHHook	NA
Q8U1R4	8	23	['3LWRB', '3LWPB', '3HJWB', '3LWVB']	3HAXC,2EY4E,2EY4F,2HVYC	8	23	SSMissing	0	3LWR	ISOMERASE/RNA BINDING PROTEIN/RNA	PSEUDOURIDINE SYNTHASE CBF5;	PYROCOCCUS FURIOSUS	X-RAY DIFFRACTION	B	8	loops or irregular	1	B	23	hydrogen bonded turn	48	2	0.259	-174.185	-179.422	-170.755	149.429	-0.614593	111.086	107.387	50.248	7.39666	2.04966	.-LHHook	NA
P19515	329	338	['3TGLA']	1TGLA	235	244	SSMissing	0	3TGL	HYDROLASE(CARBOXYLIC ESTERASE)	TRIACYL-GLYCEROL ACYLHYDROLASE;	RHIZOMUCOR MIEHE	X-RAY DIFFRACTION	A	235	extended strand, participates in beta ladder	2	A	244	bend	0	1.9	NULL	-77.2488	84.543	105.373	73.5876	-81.7669	105.502	107.988	18.4562	6.20377	2.04973	.-RHSpiral	NA
Q99933	272	330	['5AQRB', '5AQRD', '5AQRF', '3FZHB', '5AQJB', '5AQJD', '5AQJF', '3FZKB', '5AQPB', '5AQPD', '5AQPF', '5AQHB', '5AQGB', '5AQGD', '5AQGF', '3LDQB', '5AQMB', '5AQMD', '5AQSB', '5AQSD', '3FZMB', '5AQFB', '5AQFD', '5AQVB', '5AQKB', '5AQIB', '5AQID', '1HX1B', '3FZLB', '5AQOB', '5AQOD', '5AQOF', '5AQUB', '3M3ZB', '5AQTB', '3FZFB', '5AQNB', '5AQND', '5AQNF']	5AQLB,5AQLD	201	259	SSMissing	0	5AQR	CHAPERONE	HEAT SHOCK COGNATE 71 KDA PROTEIN;	HOMO SAPIENS	X-RAY DIFFRACTION	B	201	alpha helix	51	B	259	loops or irregular	65	1	NOT GIVEN	-163.75	43.3899	107.371	-70.4578	-52.1096	107.067	104.521	12.7536	4.72059	2.04974	.-RHHook	Cytoplasm
P21673	120	122	['2B5GA', '2B5GB']	2B3VA,2B4BA,2B4BB,2B4DA,2B4DB,2JEVA,2JEVB,2FXFA,2FXFB,2B58A,2F5IA,2F5IB,2B3UA,2B3UB,2G3TA,2G3TB	120	122	SSMissing	0	2B5G	TRANSFERASE	DIAMINE ACETYLTRANSFERASE 1;	HOMO SAPIENS	X-RAY DIFFRACTION	A	120	alpha helix	16	A	122	loops or irregular	5	1.7	0.241	147.844	-148.708	95.2736	34.0552	-76.8198	106.239	109.663	23.5626	5.11388	2.04988	.+/-RHHook	Cytoplasm
O67572	209	210	['4EHYA']	4ITLA,4ITMA,4EHXA,4ITNA,4EHWA	209	210	SSMissing	0	4EHY	TRANSFERASE	TETRAACYLDISACCHARIDE 4'-KINASE;	AQUIFEX AEOLICUS	X-RAY DIFFRACTION	A	209	extended strand, participates in beta ladder	37	A	210	extended strand, participates in beta ladder	17	2	0.213	62.0966	64.3766	-74.4529	43.8731	-29.6234	114.946	137.042	12.887	3.76454	2.05002	.+/-LHStaple	NA
Q9I2Q1	7	148	['4EQ8A', '4EQAA', '4EQAB', '3VPIA', '4FQAA', '4F0VA', '3VPJA', '3VPJB', '3VPJC', '3VPJD', '4F0WA']	4FGEA,4FGEB,4FGEC,4FGED	7	148	SSMissing	0	4EQ8	UNKNOWN FUNCTION	PUTATIVE UNCHARACTERIZED PROTEIN;	PSEUDOMONAS AERUGINOSA	X-RAY DIFFRACTION	A	7	alpha helix	33	A	148	bend	24	1	0.174	83.1406	-72.8236	-91.1357	-29.2156	-59.1221	107.528	106.076	13.3707	5.47458	2.05008	.+/-LHSpiral	NA
Q8U1K8	102	122	['4DA2A', '4DA2B']	4DAVA,4DAVB	102	122	SSMissing	0	4DA2	DNA BINDING PROTEIN	SUGAR FERMENTATION STIMULATION PROTEIN HOMOLOG;	PYROCOCCUS FURIOSUS	X-RAY DIFFRACTION	A	102	loops or irregular	9	A	122	loops or irregular	33	1	0.172	-52.6216	-109.927	109.434	-80.3762	-59.3503	105.325	102.731	18.4734	4.13371	2.05035	.-RHStaple	NA
P29597	808	838	['5C01A', '5C01B', '4WOVA']	5C03A,5C03B	808	838	SSMissing	0	5C01	TRANSFERASE	NON-RECEPTOR TYROSINE-PROTEIN KINASE TYK2;	HOMO SAPIENS	X-RAY DIFFRACTION	A	808	alpha helix	6	A	838	bend	5	2	0.24	-69.0896	-72.0909	-116.959	113.127	-49.243	102.505	101.489	22.1417	5.667	2.05053	.-LHHook	NA
Q07343	604	671	['3WD9A', '3WD9B', '3W5EA', '3W5EB', '3KKTA', '3KKTB']	1F0JA,3HMVA,3HMVB,4MYQA	432	499	SSMissing	0	3WD9	HYDROLASE/HYDROLASE INHIBITOR	CAMP-SPECIFIC 3',5'-CYCLIC PHOSPHODIESTERASE 4B;	HOMO SAPIENS	X-RAY DIFFRACTION	A	432	loops or irregular	13	A	499	loops or irregular	104	2	0.267	-62.9033	-58.3834	90.3804	88.7127	68.7909	105.004	105.661	7.44627	4.85743	2.05056	.+/-RHHook	NA
Q93IS4	135	139	['4JURA', '4JURB', '4JURC', '4JURD', '4JURE', '4JURF', '4JURG', '4JURH']	4HFFA	135	139	SSMissing	0	4JUR	HYDROLASE	PUTATIVE CYTOPLASMIC PROTEIN;	SALMONELLA TYPHIMURIUM	X-RAY DIFFRACTION	A	135	residue in isolated beta-bridge	11	A	139	loops or irregular	9	2	0.261	-70.9654	98.1753	112.847	-52.417	-62.919	96.436	109.725	16.9479	5.39079	2.05064	.-RHHook	NA
Q9Y5K2	203	228	['2BDGA', '2BDGB']	4KGAA,4KGAB,4KELA,4K8YA,4K1EA	189	214	SSMissing	0	2BDG	HYDROLASE	KALLIKREIN-4;	HOMO SAPIENS	X-RAY DIFFRACTION	A	191	loops or irregular	19	A	220	hydrogen bonded turn	27	1.95	0.225	-159.566	52.5308	83.9649	152.152	-62.676	104.622	102.047	10.5154	5.80117	2.05103	.-RHSpiral	Secreted
O95833	22	25	['3FY7B']	3KJYA	22	25	SSMissing	0	3FY7	TRANSFERASE	CHLORIDE INTRACELLULAR CHANNEL PROTEIN 3;	HOMO SAPIENS	X-RAY DIFFRACTION	B	22	loops or irregular	20	B	25	alpha helix	7	1	0.287	-168.374	-150.974	58.3012	83.1381	-58.942	105.749	103.791	16.2961	5.2007	2.05115	.-RHHook	Cytoplasm
Q2TFW1	72	108	['4BE9A', '4BE9B']	4UPDA,4UPDB	72	108	SSMissing	0	4BE9	HYDROLASE	STEROL ESTERASE;	OPHIOSTOMA PICEAE	X-RAY DIFFRACTION	A	72	loops or irregular	0	A	108	loops or irregular	0	2	0.2059	-64.3984	-54.922	88.3188	126.963	63.7408	103.986	100.396	10.9359	4.87432	2.05116	.+/-RHHook	NA
O95271	1242	1245	['4I9ID', '4MSKD']	4MSGA,4MSGB,4N4VA,4N4VB,5EBTA,5EBTB,5EBTC,5EBTD,4N3RA,4N3RB,4KRSA,4KRSB,3UH2A,3UH2B,4U6AA,4TORA,4TORB,4TORC,4TORD,4W6EA,4MT9A,4MT9B,4DVIA,4DVIB,3UH4A,3UH4B,3UDDA,3UDDB,5ECEA,5ECEB,5ECEC,5ECED,4TOSA,4TOSB,4OA7A,4OA7B,4OA7C,4OA7D,4LI7A,4LI7B,4LI6A,4LI6B,4K4EA,4K4EB,2RF5A	1242	1245	SSMissing	0	4I9I	TRANSFERASE/TRANSFERASE INHIBITOR	TANKYRASE-1;	HOMO SAPIENS	X-RAY DIFFRACTION	D	1242	loops or irregular	4	D	1245	bend	13	2	0.286	168.523	-179.538	80.9336	76.6096	-40.1711	107.311	104.698	9.16176	5.81164	2.05159	.+/-RHHook	Cytoplasm
P14900	209	228	['3UAGA', '2UUPA', '2JFGA', '2Y1OA', '2Y67A', '1UAGA', '2XPCA', '2JFFA', '2JFFA', '2UUOA', '5A5FA', '2Y66A', '2JFHA', '2WJPA', '2VTEA', '2Y68A', '2VTDA', '2X5OA', '4UAGA', '5A5EA']	1EEHA,1E0DA,2UAGA	208	227	SSMissing	0	2UUP	LIGASE	UDP-N-ACETYLMURAMOYLALANINE--D-GLUTAMATE	ESCHERICHIA COLI	X-RAY DIFFRACTION	A	208	extended strand, participates in beta ladder	0	A	227	extended strand, participates in beta ladder	21	1.88	0.22192	37.2335	121.196	-119.859	13.0179	-82.9465	108.938	103.395	38.6946	4.56101	2.05172	.+/-LHStaple	Cytoplasm
P0A006	82	89	['1LJUA', '1JFVA']	1LJLA,2FXIA,1JF8A,2CD7A	82	89	SSMissing	0	1LJU	OXIDOREDUCTASE	ARSENATE REDUCTASE;	STAPHYLOCOCCUS AUREUS	X-RAY DIFFRACTION	A	82	bend	8	A	89	loops or irregular	39	1.4	0.267	-167.139	-86.0104	-80.2212	-41.5913	-69.4338	105.672	105.331	10.0662	5.50279	2.05192	.-LHSpiral	Cytoplasm
P06715	42	47	['1GERA', '1GERB', '1GESB']	1GETA,1GETB,1GEUB	42	47	SSMissing	0	1GER	OXIDOREDUCTASE(FLAVOENZYME)	GLUTATHIONE REDUCTASE;	ESCHERICHIA COL	X-RAY DIFFRACTION	A	42	alpha helix	7	A	47	alpha helix	21	1.86	NULL	176.429	72.7395	-127.411	124.938	-33.7899	99.7569	95.9161	31.6339	4.58988	2.05196	.+/-LHStaple	Cytoplasm
Q9V2J8	221	350	['3FROA', '3FROB', '3FROC']	2BFWA	221	350	SSMissing	0	3FRO	TRANSFERASE	GLGA GLYCOGEN SYNTHASE;	PYROCOCCUS ABYSSI	X-RAY DIFFRACTION	A	221	hydrogen bonded turn	20	A	350	alpha helix	10	2	0.255	-77.1402	-100.582	157.697	150.457	-162.006	105.504	107.308	43.6622	6.68258	2.05203	.-RHHook	NA
P83876	38	79	['1QGVA']	4BWSA,4BWSD,1SYXA,1SYXC,1SYXE,4BWQA,4BWQC,4BWQE,4BWQG	38	79	SSMissing	0	1QGV	TRANSCRIPTION	SPLICEOSOMAL PROTEIN U5-15KD;	HOMO SAPIENS	X-RAY DIFFRACTION	A	38	alpha helix	0	A	79	loops or irregular	0	1.4	0.269	-72.368	-38.1559	96.5058	95.9252	-144.932	103.556	103.665	23.8944	4.92533	2.05215	.-RHHook	Nucleus
Q08345	691	698	['5BVWA']	5BVNA,5FDPA,3ZOSA,3ZOSB,5BVOA,5BVKA,4CKRA,4BKJA,4BKJB	691	698	SSMissing	0	5BVW	TRANSFERASE	EPITHELIAL DISCOIDIN DOMAIN-CONTAINING RECEPTOR 1;	HOMO SAPIENS	X-RAY DIFFRACTION	A	691	loops or irregular	1	A	698	extended strand, participates in beta ladder	0	1	0.234	-50.0385	82.5922	61.3649	-105.168	92.9076	110.615	112.301	27.2524	4.80404	2.05272	.-/+RHHook	Secreted
P10275	670	845	['1E3GA', '2PITA']	1T63A,2PIRA,1T65A,2HVCA,1T5ZA	669	844	SSMissing	0	1E3G	ANDROGEN RECEPTOR	ANDROGEN RECEPTOR;	HOMO SAPIENS	X-RAY DIFFRACTION	A	669	loops or irregular	112	A	844	hydrogen bonded turn	53	2.4	0.297	-120.346	-82.6795	170.958	77.9257	-144.172	103.568	107.34	60.7882	6.39807	2.05298	.-RHHook	Cytoplasm
Q15375	74	192	['3NRUA', '3NRUB', '3NRUC', '3NRUD', '3NRUE', '3NRUF', '3NRUG', '3NRUH', '3NRUJ', '3NRUK', '3NRUL']	3NRUI	74	192	SSMissing	1	3NRU	TRANSFERASE	EPHRIN RECEPTOR;	HOMO SAPIENS	X-RAY DIFFRACTION	A	74	extended strand, participates in beta ladder	17	A	192	extended strand, participates in beta ladder	18	2	0.269	-166.609	107.112	-100.662	86.8834	-160.208	103.83	104.334	21.8772	4.0311	2.05311	.-LHStaple	Membrane
Q9Y5K2	178	192	['2BDGA', '2BDGB']	4KGAA,4KGAB,4KELA,4K8YA,4K1EA	164	178	SSMissing	0	2BDG	HYDROLASE	KALLIKREIN-4;	HOMO SAPIENS	X-RAY DIFFRACTION	A	168	alpha helix	2	A	182	extended strand, participates in beta ladder	0	1.95	0.225	-168.823	64.0121	74.0647	77.2145	-68.8209	104.107	105.17	6.807	5.69806	2.05319	.-RHSpiral	Secreted
P31749	296	310	['4EJNA']	3CQUA,3QKKA,4EKLA,3CQWA,3MVHA,4GV1A,3QKMA,3QKLA	296	310	SSMissing	0	4EJN	TRANSFERASE/TRANSFERASE INHIBITOR	RAC-ALPHA SERINE/THREONINE-PROTEIN KINASE;	HOMO SAPIENS	X-RAY DIFFRACTION	A	296	loops or irregular	67	A	310	bend	25	2	0.276	-177.07	-88.177	-86.5333	-65.1749	-68.603	104.053	103.824	7.0352	5.89948	2.05348	.-LHSpiral	Cytoplasm
P62820	26	126	['2WWXA']	3SFVA,3TKLA	26	126	SSMissing	0	2WWX	PROTEIN TRANSPORT	RAS-RELATED PROTEIN RAB-1;	HOMO SAPIENS	X-RAY DIFFRACTION	A	23	alpha helix	21	A	123	loops or irregular	32	1	0.231	-86.6494	92.7302	92.1553	57.5424	-176.512	105.83	105.791	14.6958	6.00406	2.05382	.-RHSpiral	Cytoplasm
Q0ED31	332	385	['4LSRG']	3SE9G,4OLVG,4DKVA,4DKVB,4DKPA,4DKPC,4LSQG,4YDLG,4YDLA,4OLXG,3U7YG,4OM0G,4DVWA,4DVWB,4DKOA,4DKOC,4DVSA,4DVSB,4DKQA,3TGTA,4OLZG,4DVVA,4DVVB,4OLYG,4DKUA,4DKUB,4YDKG,4XVTG,4DVXA,4DVXB,4OLUG,4DKRA,4DKRC,4I54A,4I54B,4YDJG,4YDJI,3SE8G,4LSUG,4H8WG,4LSPG,4DVTA,4DVTB,4RZ8A,4RZ8B,4RZ8C,4RZ8D,4OM1G	331	385	SSMissing	0	4LSR	VIRAL PROTEIN/IMMUNE SYSTEM	ENVELOPE GLYCOPROTEIN GP120 WITH LOOP D AND V5 FROM STRAIN	HUMAN IMMUNODEFICIENCY VIRUS 1	X-RAY DIFFRACTION	G	331	extended strand, participates in beta ladder	0	G	385	extended strand, participates in beta ladder	0	2	0.258	-40.0482	141.736	-14.9904	-140.498	-65.6905	143.57	121.873	48.2686	6.99231	2.05387	.-LHHook	Membrane
P20581	82	127	['5HIOA', '5HIPA']	2VW8A,5HIQA,3DH8A,2Q0IA,5HISA,2Q0JA,2Q0JB	82	127	SSMissing	0	5HIP	METAL BINDING PROTEIN	PQSE;	PSEUDOMONAS AERUGINOSA PAO1	X-RAY DIFFRACTION	A	82	3-helix (3/10 helix)	14	A	127	loops or irregular	33	1	0.206	153.718	-111.198	-79.734	166.34	-64.4898	109.369	111.509	18.0915	6.58279	2.0542	.+/-LHHook	NA
P55890	119	122	['4I5QA', '4I5QB']	4ILFA,4ILFB	98	101	SSMissing	0	4I5Q	ISOMERASE	THIOL:DISULFIDE INTERCHANGE PROTEIN DSBC;	SALMONELLA TYPHIMURIUM	X-RAY DIFFRACTION	A	98	loops or irregular	11	A	101	alpha helix	1	1	0.254	150.095	-129.525	79.3508	73.0397	-58.1041	92.9805	106.214	19.3459	5.00777	2.05431	.+/-RHHook	Periplasm
P08473	57	62	['5JMYA', '5JMYB', '1Y8JA', '2QPJA', '4CTHA', '1R1JA', '1R1HA', '1DMTA']	2YB9A	56	61	SSMissing	0	5JMY	HYDROLASE	NEPRILYSIN;	HOMO SAPIENS	X-RAY DIFFRACTION	A	56	loops or irregular	20	A	61	alpha helix	9	2	NOT GIVEN	178.363	-138.702	89.7243	154.815	-82.9668	102.877	104.287	17.5186	6.17589	2.05441	.+/-RHHook	Membrane
Q7LYT7	178	179	['1MWOA', '1MXDA']	1MXGA	153	154	SSMissing	0	1MWO	HYDROLASE	ALPHA AMYLASE;	PYROCOCCUS WOESEI	X-RAY DIFFRACTION	A	153	bend	76	A	154	loops or irregular	77	2.2	0.224	69.5348	84.2792	-100.791	50.4534	-24.3979	108.993	111.055	20.1513	3.7118	2.0545	.+/-LHStaple	NA
Q5SKQ0	45	173	['2CVBA']	2YWOA	45	173	SSMissing	0	2CVB	STRUCTURAL GENOMICS, UNKNOWN FUNCTION	PROBABLE THIOL-DISULFIDE ISOMERASE/THIOREDOXIN;	THERMUS THERMOPHILUS	X-RAY DIFFRACTION	A	45	loops or irregular	0	A	173	extended strand, participates in beta ladder	21	1.8	0.227	-173.9	70.4302	92.356	90.9678	-47.1054	104.254	104.549	10.1324	6.08242	2.05462	.-RHSpiral	NA
A4ZPY8	156	159	['4NTEA', '4NTEB', '4JN9A', '4JN9B']	4JNAA,4JNAB	177	180	SSMissing	0	4NTE	OXIDOREDUCTASE	DEPH;	CHROMOBACTERIUM VIOLACEUM	X-RAY DIFFRACTION	A	134	loops or irregular	25	A	137	alpha helix	25	1	0.199	162.76	-137.397	75.921	76.7162	-55.782	105.126	103.685	14.195	5.24885	2.05477	.+/-RHHook	NA
O67503	45	110	['2E8CA', '2EGTA']	2E8EA,2E8FA	45	110	SSMissing	0	2E8C	STRUCTURAL GENOMICS, UNKNOWN FUNCTION	HYPOTHETICAL PROTEIN AQ_1549;	AQUIFEX AEOLICUS	X-RAY DIFFRACTION	A	45	alpha helix	22	A	110	loops or irregular	5	2.1	0.251	170.996	-107.658	120.851	58.8936	168.647	103.608	104.93	22.6001	5.60148	2.05519	.+RHHook	NA
Q8NBS9	89	92	['3WGDA', '3WGDD']	3WGDB,3WGDC,3WGDE,3WGDF,3WGDG,3WGDH,3WGDI	89	92	SSMissing	1	3WGD	ISOMERASE	THIOREDOXIN DOMAIN-CONTAINING PROTEIN 5;	HOMO SAPIENS	X-RAY DIFFRACTION	A	89	loops or irregular	5	A	92	alpha helix	0	2	0.235	169.998	-143.554	80.7943	66.4965	-49.738	85.6532	108.716	10.2061	5.03645	2.05529	.+/-RHHook	Endoplasmic reticulum
P81511	36	72	['2ABZC', '2ABZE', '2ABZF', '1DTDB']	2ABZD	22	58	SSMissing	1	2ABZ	HYDROLASE/HYDROLASE INHIBITOR	CARBOXYPEPTIDASE A1;	BOS TAURUS	X-RAY DIFFRACTION	C	22	extended strand, participates in beta ladder	1	C	58	extended strand, participates in beta ladder	1	2.16	0.234	-68.0343	-75.9742	105.224	-104.466	-55.8576	105.591	107.746	15.6902	4.11768	2.05566	.-RHStaple	NA
Q97W94	200	262	['2A8YA', '2A8YB', '2A8YC', '2A8YD', '2A8YE', '2A8YF', '2A8YG', '2A8YH', '2A8YI', '2A8YJ', '2A8YK', '2A8YL']	3T94A,3T94B,3T94C,3T94D,3T94E,3T94F	200	262	SSMissing	0	2A8Y	TRANSFERASE	5'-METHYLTHIOADENOSINE PHOSPHORYLASE (MTAP);	SULFOLOBUS SOLFATARICUS	X-RAY DIFFRACTION	A	200	alpha helix	7	A	262	loops or irregular	77	1.45	0.202	-174.217	71.9668	-93.9533	-106.042	-66.4999	103.802	106.541	12.1205	5.22688	2.05593	.-LHHook	NA
Q969R5	451	462	['3CEYB']	3F70B	451	462	SSMissing	0	3CEY	TRANSCRIPTION REGULATOR	LETHAL(3)MALIGNANT BRAIN TUMOR-LIKE 2 PROTEIN;	HOMO SAPIENS	X-RAY DIFFRACTION	B	451	extended strand, participates in beta ladder	25	B	462	extended strand, participates in beta ladder	19	2.2	0.252	-103.586	109.192	85.2996	-129.268	40.5532	112.096	108.053	35.5032	5.93791	2.05603	.-/+RHHook	Nucleus
O04719	257	331	['3UJLB']	3NMVB,3UJKA	257	331	SSMissing	0	3UJL	SIGNALING PROTEIN	ABSCISIC ACID RECEPTOR PYL2;	ARABIDOPSIS THALIANA	X-RAY DIFFRACTION	B	257	extended strand, participates in beta ladder	1	B	331	extended strand, participates in beta ladder	0	2	0.248	99.2596	-145.429	101.117	0.555855	40.3038	107.246	108.7	34.8588	4.87418	2.05605	.+RHHook	NA
P04058	88	115	['1W4LA', '1JJBA', '3I6ZA', '2C5GA', '1ODCA', '2WG2A', '2ACKA', '2VA9A', '2VA9B', '2C58A', '5EI5A', '1W75A', '1W75B', '1GPKA', '1HBJA', '2XI4A', '2XI4B', '1W6RA', '1UT6A', '5EHXA', '5BWCA', '2VJAB', '1EA5A', '4TVKA', '2WFZA', '1QTIA', '2VT6B', '2CEKA', '2VT7B', '2V97A', '2V97B', '2VJDB', '2WG1A', '1VOTA', '2CKMA', '1H22A', '3ZV7A', '2VJBB', '2DFPA', '1W76A', '1W76B', '2V96A', '2V96B', '1SOMA', '2…	1QIGA,1QIEA,1QIHA,1QIFA,1QIDA	67	94	SSMissing	0	1W4L	HYDROLASE	ACETYLCHOLINESTERASE;	TORPEDO CALIFORNICA	X-RAY DIFFRACTION	A	67	loops or irregular	3	A	94	loops or irregular	2	2.16	0.218	-62.5177	-52.5475	93.3476	128.7	61.8716	102.968	105.599	11.4167	5.05846	2.05622	.+/-RHHook	Membrane
P61106	26	40	['4D0GA']	1Z0FA,4DRZA	26	40	SSMissing	0	4D0G	HYDROLASE	RAS-RELATED PROTEIN RAB-14;	HOMO SAPIENS	X-RAY DIFFRACTION	A	26	alpha helix	11	A	40	loops or irregular	40	2	0.29438	-89.2537	23.0418	121.208	111.853	-75.4675	108.478	106.833	37.1852	6.08161	2.05655	.-RHSpiral	Cytoplasm
Q6WSR8	155	163	['3HBEX', '3HBHA']	3HBDA	130	138	SSMissing	0	3HBE	HYDROLASE	CLASS IV CHITINASE CHIA4-PA2;	PICEA ABIES	X-RAY DIFFRACTION	X	130	loops or irregular	63	X	138	loops or irregular	39	1	0.194	165.454	71.7506	95.8221	172.025	-52.5006	104.11	100.881	7.64079	5.98115	2.05669	.+/-RHSpiral	NA
Q9H2X3	296	389	['1SL6B', '1SL6C', '1XPHA', '1K9JA', '1K9JB', '1XARA', '1XARB']	1SL6A	296	389	SSMissing	1	1SL6	SUGAR BINDING PROTEIN	C-TYPE LECTIN DC-SIGNR;	HOMO SAPIENS	X-RAY DIFFRACTION	B	296	alpha helix	0	B	389	extended strand, participates in beta ladder	1	2.25	0.256	-65.0621	-49.8867	-87.0168	-50.3786	-61.3581	103.407	105.719	3.60538	5.40301	2.05678	.-LHSpiral	Secreted
Q56F26	419	420	['2X05A', '2X05B', '2VZUA', '2VZUB', '2X09A', '2X09B', '2VZSA', '2VZSB', '2VZTA', '2VZTB']	2VZOA,2VZOB	419	420	SSMissing	0	2X05	HYDROLASE	EXO-BETA-D-GLUCOSAMINIDASE;	AMYCOLATOPSIS ORIENTALIS	X-RAY DIFFRACTION	A	419	bend	5	A	420	bend	15	2	0.24816	78.7283	92.4001	-91.4929	91.946	-50.1836	106.422	107.563	16.8366	3.74666	2.05707	.+/-LHStaple	Secreted
P26662	1073	1078	['4A1XA', '4I31A', '4I31B', '4I33A', '4I33B', '4A1TA', '3P8NA', '3P8NB', '4I32A', '4I32B']	1W3CA,1W3CB,1DXPA,1DXPB,4KTCA,4KTCC,1DY9A,1DY9B,1DY8A,3P8OA,3P8OB,4A1VA,4A1VA,4A1VB,4A1VB	47	52	SSMissing	0	4A1X	HYDROLASE/PEPTIDE	NONSTRUCTURAL PROTEIN 4A, SERINE PROTEASE NS3;	HEPATITIS C VIRUS	X-RAY DIFFRACTION	A	47	extended strand, participates in beta ladder	0	A	52	extended strand, participates in beta ladder	3	1	0.18237	-40.2794	-97.5108	90.5311	-78.9636	-55.3344	108.986	109.646	14.5955	3.84232	2.05722	.-RHStaple	Secreted
P81511	32	76	['2ABZC', '2ABZE', '2ABZF', '1DTDB']	2ABZD	18	62	SSMissing	1	2ABZ	HYDROLASE/HYDROLASE INHIBITOR	CARBOXYPEPTIDASE A1;	BOS TAURUS	X-RAY DIFFRACTION	C	18	extended strand, participates in beta ladder	2	C	62	extended strand, participates in beta ladder	39	2.16	0.234	-62.7552	-78.9245	102.512	-108.681	-45.5896	103.942	105.55	17.3185	3.97673	2.05758	.-RHStaple	NA
P06734	259	273	['4J6MA', '4J6MB', '4J6MC', '4J6MD', '4J6ME', '4J6MF', '4J6MG', '4J6MH', '4J6PA', '4J6PB', '4J6PC', '4J6PD', '2H2RA', '2H2RB', '4GI0A', '4GI0B', '4GI0C', '4G9AA', '4G9AB', '4G9AC', '4G9AD', '4GJ0A', '4GJ0B', '4GJ0C', '4GJ0D', '4GK1A', '4GK1B', '4GK1C', '4GK1D', '4GK1E', '4GK1F', '4GK1G', '4J6KA', '4J6KC', '4J6KD', '4J6KE', '4J6KF', '4J6KG', '4J6KH', '2H2TB', '4J6JA', '4J6JB', '4J6JC', '4J6JD', '4…	4J6KB,4G96B	259	273	SSMissing	1	4J6M	IMMUNE SYSTEM	LOW AFFINITY IMMUNOGLOBULIN EPSILON FC RECEPTOR;	HOMO SAPIENS	X-RAY DIFFRACTION	A	259	extended strand, participates in beta ladder	0	A	273	hydrogen bonded turn	23	2	NOT GIVEN	-68.3083	89.517	96.0844	-78.8608	-61.1994	105.737	103.578	10.3795	5.10003	2.05768	.-RHHook	Secreted
Q20W19	57	288	['2WR1B', '2WR1C', '2WR0A', '2WR0C', '2WR2C']	2WR2B	46	277	SSMissing	1	2WR1	VIRAL PROTEIN	HEMAGGLUTININ;	UNIDENTIFIED INFLUENZA VIRUS	X-RAY DIFFRACTION	B	46	extended strand, participates in beta ladder	0	B	277	extended strand, participates in beta ladder	15	2	0.2297	-66.1666	-58.2439	-89.771	86.8406	59.8017	113.856	128.741	6.42633	5.05955	2.05778	.+/-LHHook	Membrane
[truncated: 168 more rows]
